# Supplementary material for: SLC6A20 transporter: a novel regulator of brain glycine homeostasis and NMDAR function
Source: EMBO Mol Med. 2021 Jan 11;13(2):e12632. doi: 10.15252/emmm.202012632 (PMC7863395; doi:10.15252/emmm.202012632)
Supplement: Supplementary file 3 — Dataset EV1 [file EMMM-13-e12632-s003.zip › EMM-2020-12632-V3-Data_Set_EV1/README.txt]

Dataset EV1
RNA-Seq data from WT and PtenΔC/ΔC mice at P21

(A) All RNA-Seq data from WT and PtenΔC/ΔC mice at P21. 
Differential gene expression analysis was carried out using DEseq2, 
and the P-values were adjusted for multiple testing with the Benjamini–Hochberg correction.

(B) RNA-Seq mapping results. Pre-processing of raw reads was carried out using Trimmomatic, and the trimmed reads were mapped to the Mus musculus genome (GRCm38) using TopHat2.


Raw data were submitted to the GEO (Gene Expression Omnibus) repository with accession GSE119236.
