# Supplementary material for: SLC6A20 transporter: a novel regulator of brain glycine homeostasis and NMDAR function
Source: EMBO Mol Med. 2021 Jan 11;13(2):e12632. doi: 10.15252/emmm.202012632 (PMC7863395; doi:10.15252/emmm.202012632)
Supplement: Supplementary file 3 — Dataset EV1 [file EMMM-13-e12632-s003.zip › EMM-2020-12632-V3-Data_Set_EV1/Dataset EV1.xlsx]

## Sheet: (a) RNA-seq results
Dataset EV1 (a) RNA-Seq analysis results.
Differential gene expression analysis was carried out using DEseq2 and the P-values were adjusted for multiple testing with the Benjamini–Hochberg correction.
Gene Information			DESeq2 Results					Normalized Read Counts from DESeq2
HGNC_symbol	Mouse symbol	EnsemblID	baseMean	Log2FoldChange	FoldChange	P-value	adjusted P-value	KI1	KI2	KI3	WT1	WT2	WT3
OMD	Omd	ENSMUSG00000048368	34.6318	0.519166	1.43313	1.26e-08	0.000369028	43.92	46.7824	49.9945	22.8026	24.6188	19.6728
BST2	Bst2	ENSMUSG00000046718	95.264	-0.428478	-1.34581	6.02e-07	0.00880183	77.8582	67.9669	77.5424	111.277	114.531	122.409
NKX2-1	Nkx2-1	ENSMUSG00000001496	56.7792	-0.293283	-1.22543	6.68e-06	0.0319359	14.9727	18.5364	27.548	56.5504	202.302	20.7658
CEP295NL	Cep295nl	ENSMUSG00000076433	5.92653	-0.264868	-1.20153	7.64e-06	0.0319359	1.99636	1.76537	1.0203	8.20894	18.1965	4.37174
BCHE	Bche	ENSMUSG00000027792	170.847	0.368698	1.29119	8.75e-06	0.0319805	175.68	217.141	211.201	144.112	134.868	142.082
FEZF1	Fezf1	ENSMUSG00000029697	22.5918	-0.201098	-1.14957	1.5e-05	0.0487714	1.99636	0	2.04059	13.6816	113.46	4.37174
HMCN2	Hmcn2	ENSMUSG00000055632	93.0016	-0.355582	-1.2795	1.82e-05	0.0532467	41.9236	59.14	64.2786	68.4078	223.71	100.55
SLC6A20	Slc6a20a	ENSMUSG00000036814	320.767	0.35583	1.27972	3.3e-05	0.0742173	409.254	383.969	343.84	244.444	315.763	227.331
FAM167B	Fam167b	ENSMUSG00000050493	10.3971	-0.311021	-1.24058	4.08e-05	0.0853222	2.99454	4.41343	9.18266	15.5058	14.9853	15.3011
LY6G6E	Ly6g6e	ENSMUSG00000013766	26.3402	0.355385	1.27933	5.61e-05	0.102606	45.9163	28.246	30.6089	21.8905	14.9853	16.394
NGFR	Ngfr	ENSMUSG00000000120	105.185	-0.319199	-1.24764	6.62e-05	0.109974	50.9073	98.8609	35.7103	96.683	245.117	103.829
CCR2	Ccr2	ENSMUSG00000049103	7.55334	0.268923	1.20491	6.87e-05	0.109974	11.9782	7.94418	15.3044	3.64842	5.35191	1.09294
DSP	Dsp	ENSMUSG00000054889	62.8074	0.205856	1.15337	0.0001151	0.152994	277.494	34.4248	12.2435	7.29683	24.6188	20.7658
GPX3	Gpx3	ENSMUSG00000018339	372.872	-0.266084	-1.20254	0.000135199	0.167905	222.594	135.934	200.998	323.797	1204.18	149.732
ARHGAP36	Arhgap36	ENSMUSG00000036198	311.937	-0.192843	-1.14301	0.000151087	0.17673	121.778	79.4418	32.6494	206.135	1406.48	25.1375
BAIAP3	Baiap3	ENSMUSG00000047507	2003.35	-0.182563	-1.1349	0.000170764	0.18581	762.611	176.537	343.84	1607.13	9044.73	85.249
MGP	Mgp	ENSMUSG00000030218	640.508	0.291193	1.22365	0.000203091	0.204793	722.683	723.803	730.531	630.264	482.742	553.025
GABRQ	Gabrq	ENSMUSG00000031344	173.371	-0.209725	-1.15647	0.000215477	0.207657	88.8381	55.6093	40.8118	152.321	679.692	22.9516
CRIP1	Crip1	ENSMUSG00000006360	89.9753	-0.327451	-1.25479	0.0002346	0.214388	75.8618	77.6765	66.3192	88.4741	112.39	119.13
TTC29	Ttc29	ENSMUSG00000037101	6.43033	-0.24489	-1.185	0.000281428	0.241289	2.99454	4.41343	2.04059	6.38473	9.63344	13.1152
SGO2	Sgol2a	ENSMUSG00000026039	11.9747	0.292129	1.22445	0.000299885	0.243598	16.9691	15.8884	16.3247	6.38473	5.35191	10.9294
CA13	Car13	ENSMUSG00000027555	55.8252	0.306548	1.23674	0.000340002	0.253632	45.9163	116.515	58.1568	37.3963	29.9707	46.9962
OGN	Ogn	ENSMUSG00000021390	204.031	0.325609	1.25319	0.00034693	0.253632	198.638	293.052	247.932	164.179	200.161	120.223
AANAT	Aanat	ENSMUSG00000020804	40.7498	-0.323618	-1.25146	0.000388946	0.261392	28.9473	30.894	35.7103	47.4294	57.8006	43.7174
CCNB1	Ccnb1	ENSMUSG00000041431	18.0651	0.297189	1.22875	0.00040322	0.261392	22.9582	18.5364	30.6089	8.20894	16.0557	12.0223
MICB	Mill2	ENSMUSG00000040987	42.3234	-0.320483	-1.24875	0.000428842	0.262215	28.9473	36.1902	35.7103	49.2536	51.3783	52.4609
LGALS1	Lgals1	ENSMUSG00000068220	198.469	0.286767	1.2199	0.000430405	0.262215	236.569	205.666	234.668	186.069	157.346	170.498
ALX4	Alx4	ENSMUSG00000040310	70.6556	0.316624	1.24541	0.000451988	0.269744	66.8782	94.4475	90.8063	59.2868	54.5895	57.9256
PLPP4	Plpp4	ENSMUSG00000070366	147.533	0.295472	1.22729	0.000491435	0.281785	174.682	167.711	166.308	144.112	123.094	109.294
TSSK2	Tssk2	ENSMUSG00000045521	3.85694	-0.202451	-1.15065	0.000508348	0.285751	0.998181	2.64806	1.0203	5.47262	5.35191	7.65055
KCNN2	Kcnn2	ENSMUSG00000054477	890.044	0.279571	1.21383	0.000517895	0.285751	1138.93	1008.03	873.373	825.454	705.382	789.099
TM4SF5	Tm4sf5	ENSMUSG00000018919	5.19822	-0.171766	-1.12644	0.000681639	0.349705	1.99636	0.882687	2.04059	9.12104	16.0557	1.09294
SIM1	Sim1	ENSMUSG00000019913	14.5433	-0.132034	-1.09584	0.000721845	0.361731	1.99636	1.76537	0	24.6268	58.871	0
CCDC42	Ccdc42	ENSMUSG00000045915	24.663	-0.184072	-1.13609	0.000733053	0.361731	10.98	1.76537	15.3044	37.3963	77.0675	5.46468
PNPLA1	Pnpla1	ENSMUSG00000043286	20.1308	0.289777	1.22245	0.000750468	0.361731	22.9582	30.894	24.4871	15.5058	18.1965	8.74348
FRMD7	Frmd7	ENSMUSG00000036131	36.5372	0.170367	1.12534	0.000757149	0.361731	28.9473	6.17881	148.963	13.6816	19.2669	2.18587
MAGEL2	Magel2	ENSMUSG00000056972	205.666	-0.170802	-1.12568	0.000784649	0.361731	120.78	25.5979	56.1162	145.937	868.08	17.487
GALR1	Galr1	ENSMUSG00000024553	26.1357	-0.214814	-1.16055	0.000797761	0.361731	6.98727	23.8325	8.16236	20.0663	80.2786	17.487
ADAM12	Adam12	ENSMUSG00000054555	232.165	0.279884	1.2141	0.000853257	0.361731	294.464	270.102	228.546	216.169	203.373	180.334
NOX4	Nox4	ENSMUSG00000030562	9.61242	-0.245532	-1.18553	0.000871679	0.361731	3.99273	7.94418	5.10148	8.20894	17.1261	15.3011
CCL21	Gm21541	ENSMUSG00000094065	10.6024	0.258339	1.1961	0.000890629	0.361731	12.9764	12.3576	18.3653	9.12104	6.42229	4.37174
TYRP1	Tyrp1	ENSMUSG00000005994	4.76475	0.193833	1.1438	0.000903359	0.361876	3.99273	6.17881	12.2435	1.82421	1.07038	3.27881
AS3MT	As3mt	ENSMUSG00000003559	242.723	-0.291636	-1.22403	0.000929154	0.364867	200.634	187.13	224.465	231.674	344.663	267.769
CD55	Cd55	ENSMUSG00000026399	119.941	0.301543	1.23246	0.000948258	0.364867	156.714	103.274	175.491	117.661	85.6305	80.8772
ADGRG6	Adgrg6	ENSMUSG00000039116	112.073	0.295248	1.2271	0.000962448	0.365518	124.773	110.336	158.146	87.562	86.7009	104.922
MTFR2	Mtfr2	ENSMUSG00000019992	19.2565	-0.289424	-1.22215	0.00103236	0.375004	14.9727	13.2403	14.2841	25.5389	27.8299	19.6728
CASP4	Casp4	ENSMUSG00000033538	6.69097	-0.230446	-1.1732	0.00104867	0.375004	2.99454	5.29612	3.06089	8.20894	8.56305	12.0223
SERPINA3	Serpina3c	ENSMUSG00000066361	3.2472	0.165128	1.12127	0.00106823	0.375004	6.98727	6.17881	3.06089	0	1.07038	2.18587
ASCL5	Ascl5	ENSMUSG00000097918	6.76519	-0.176186	-1.12989	0.00107563	0.375004	4.99091	0.882687	2.04059	15.5058	14.9853	2.18587
FAM84B	Fam84b	ENSMUSG00000072568	197.215	0.292215	1.22452	0.00108135	0.375004	223.593	181.834	285.683	180.597	150.924	160.662
HIST1H3A	Hist1h3d	ENSMUSG00000099583	12.7767	0.245339	1.18537	0.00109378	0.375004	18.9654	16.7711	17.345	6.38473	13.915	3.27881
VWA5B1	Vwa5b1	ENSMUSG00000028753	268.464	-0.250799	-1.18987	0.00109867	0.375004	152.722	135.051	221.404	244.444	711.804	145.36
PEG10	Peg10	ENSMUSG00000092035	1366.27	-0.254399	-1.19284	0.00110284	0.375004	838.472	1113.95	679.517	1094.52	3633.95	837.189
NMS	Nms	ENSMUSG00000067604	1.73497	-0.112429	-1.08105	0.00119937	0.398385	0	0	0	1.82421	7.49267	1.09294
DGKK	Dgkk	ENSMUSG00000062393	168.691	-0.170804	-1.12569	0.00120598	0.398385	117.785	37.0729	36.7306	152.321	652.933	15.3011
CYP1B1	Cyp1b1	ENSMUSG00000024087	144.459	0.270366	1.20611	0.00121426	0.398385	175.68	170.359	144.882	125.87	118.812	131.152
CXorf49B	8030474K03Rik	ENSMUSG00000046774	1.42396	0.113909	1.08216	0.00122609	0.398385	3.99273	3.53075	1.0203	0	0	0
BRS3	Brs3	ENSMUSG00000031130	13.7135	-0.137275	-1.09983	0.00139478	0.438577	5.98909	0	3.06089	10.0331	61.0118	2.18587
AGRP	Agrp	ENSMUSG00000005705	27.0259	-0.224359	-1.16826	0.00146489	0.451073	10.98	22.0672	14.2841	19.1542	75.9971	19.6728
BSX	Bsx	ENSMUSG00000054360	12.4153	-0.122683	-1.08876	0.00151032	0.451073	0.998181	1.76537	2.04059	0	64.2229	5.46468
RAX	Rax	ENSMUSG00000024518	1.90885	-0.129008	-1.09354	0.0015155	0.451073	0.998181	0	0	1.82421	5.35191	3.27881
PRSS35	Prss35	ENSMUSG00000033491	133.934	0.2891	1.22188	0.00152707	0.451073	149.727	117.397	216.303	123.134	88.8417	108.201
MYH11	Myh11	ENSMUSG00000018830	460.911	-0.27221	-1.20766	0.00159604	0.462108	376.314	389.265	421.382	410.447	584.428	583.628
CITED1	Cited1	ENSMUSG00000051159	74.0232	-0.277276	-1.2119	0.00175126	0.478461	47.9127	69.7323	48.9742	62.9352	138.079	76.5055
TMEM60	Tmem60	ENSMUSG00000045435	368.923	0.285038	1.21844	0.00175964	0.478461	405.262	372.494	535.655	365.754	210.865	323.509
FAM179A	Fam179a	ENSMUSG00000045761	105.595	-0.210775	-1.15731	0.00176705	0.478461	79.8545	33.5421	65.2989	121.31	300.777	32.7881
SYCP3	Sycp3	ENSMUSG00000020059	23.587	0.27435	1.20945	0.00185071	0.484656	22.9582	37.0729	28.5683	18.2421	13.915	20.7658
HTR2B	Htr2b	ENSMUSG00000026228	6.09479	0.208947	1.15584	0.00185146	0.484656	7.98545	6.17881	12.2435	3.64842	2.14076	4.37174
AQP9	Aqp9	ENSMUSG00000032204	43.7518	-0.283805	-1.2174	0.00186415	0.484656	33.9382	41.4863	30.6089	60.1989	47.0968	49.1821
TBX2	Tbx2	ENSMUSG00000000093	130.299	-0.277442	-1.21204	0.00195224	0.487944	93.8291	107.688	126.517	126.782	146.642	180.334
OTOP3	Otop3	ENSMUSG00000018862	3.11538	-0.127703	-1.09255	0.00207731	0.493184	0.998181	0	1.0203	2.73631	12.8446	1.09294
NES	Nes	ENSMUSG00000004891	572.306	-0.277988	-1.2125	0.00213953	0.500132	457.167	423.69	543.817	496.185	864.868	648.111
ASPRV1	Asprv1	ENSMUSG00000033508	45.2861	-0.278274	-1.21274	0.0022745	0.507733	43.92	26.4806	38.7712	51.0778	52.4487	59.0185
RP1	Rp1	ENSMUSG00000025900	1.90509	-0.119272	-1.08619	0.00236016	0.511441	0.998181	0	0	1.82421	6.42229	2.18587
HAP1	Hap1	ENSMUSG00000006930	6350.68	-0.196692	-1.14607	0.00237147	0.511441	5314.32	1956.92	3211.89	5958.77	19961.5	1700.61
HIST1H3G	Hist2h3c2	ENSMUSG00000081058	36.0092	0.259129	1.19676	0.00239763	0.511441	50.9073	30.894	56.1162	39.2205	20.3373	18.5799
CHRNA9	Chrna9	ENSMUSG00000029205	1.02514	-0.0993311	-1.07128	0.00243102	0.511441	0	0	0	1.82421	2.14076	2.18587
FREM2	Frem2	ENSMUSG00000037016	141.467	-0.27202	-1.2075	0.00252372	0.512556	95.8254	140.347	119.375	134.079	174.472	184.706
FBXW12	Fbxw15	ENSMUSG00000074060	1.24203	0.100055	1.07181	0.00254663	0.512556	0.998181	4.41343	2.04059	0	0	0
LHFPL1	Lhfpl1	ENSMUSG00000041700	4.54727	0.184079	1.13609	0.00257592	0.512556	8.98363	5.29612	6.12177	3.64842	2.14076	1.09294
GBX1	Gbx1	ENSMUSG00000067724	26.3973	-0.173965	-1.12815	0.00262623	0.512556	14.9727	7.94418	15.3044	41.9568	74.9267	3.27881
CDNF	Cdnf	ENSMUSG00000039496	37.3888	0.274172	1.2093	0.00265059	0.512556	44.9182	38.8382	49.9945	31.0115	25.6892	33.881
ECEL1	Ecel1	ENSMUSG00000026247	511.868	-0.148113	-1.10812	0.0026817	0.512556	218.602	66.2015	287.723	493.448	1985.56	19.6728
IFI44	Ifi44	ENSMUSG00000028037	33.9575	-0.264933	-1.20158	0.00274296	0.513111	22.9582	22.0672	32.6494	55.6383	28.9003	41.5315
DRD5	Drd5	ENSMUSG00000039358	40.6671	0.205146	1.1528	0.00278989	0.513111	105.807	15.0057	51.0148	23.7147	34.2522	14.2082
CDH19	Cdh19	ENSMUSG00000047216	333.043	0.26077	1.19812	0.00283668	0.517301	461.16	306.292	371.387	310.115	280.44	268.862
RIPK3	Ripk3	ENSMUSG00000022221	11.8436	-0.243213	-1.18363	0.00298924	0.526593	9.98181	8.82687	6.12177	13.6816	16.0557	16.394
STRA6	Stra6	ENSMUSG00000032327	174.197	0.269418	1.20532	0.00307365	0.537916	221.596	150.057	255.074	166.003	156.276	96.1783
IFIT3	Ifit3b	ENSMUSG00000062488	80.7956	-0.264041	-1.20084	0.00309031	0.537916	69.8727	76.7938	59.1771	98.5072	99.5455	80.8772
SPAG7	Spag7	ENSMUSG00000018287	1108.77	-0.254595	-1.193	0.00319606	0.549778	965.241	953.302	966.22	1048.01	1577.74	1142.12
SOX18	Sox18	ENSMUSG00000046470	226.353	-0.247145	-1.18686	0.003246	0.55272	187.658	196.839	211.201	237.147	227.991	297.278
FKBP11	Fkbp11	ENSMUSG00000003355	19.8311	-0.255139	-1.19345	0.00325096	0.55272	13.9745	14.123	16.3247	22.8026	33.1818	18.5799
PRG4	Prg4	ENSMUSG00000006014	120.256	0.253618	1.19219	0.00332213	0.558057	179.673	138.582	134.679	85.7378	139.15	43.7174
C16orf54	AI467606	ENSMUSG00000045165	39.9067	-0.263703	-1.20056	0.00338562	0.558057	35.9345	27.3633	30.6089	47.4294	64.2229	33.881
TRIM5	Trim5	ENSMUSG00000060441	16.8427	0.244597	1.18476	0.00339129	0.558057	29.9454	18.5364	16.3247	14.5937	9.63344	12.0223
JCHAIN	Jchain	ENSMUSG00000067149	17.9916	0.246464	1.1863	0.00341134	0.558057	26.9509	25.5979	16.3247	16.4179	13.915	8.74348
ISL1	Isl1	ENSMUSG00000042258	55.2083	-0.141347	-1.10293	0.00346557	0.559909	16.9691	6.17881	38.7712	76.6167	190.528	2.18587
ELOVL3	Elovl3	ENSMUSG00000038754	1.02138	-0.0920869	-1.06591	0.00357334	0.567908	0	0	0	1.82421	3.21115	1.09294
TNFSF11	Tnfsf11	ENSMUSG00000022015	0.995002	-0.0919242	-1.06579	0.00360476	0.569806	0	0	0	2.73631	2.14076	1.09294
ISG15	Isg15	ENSMUSG00000035692	52.2354	-0.254403	-1.19284	0.0036269	0.570223	44.9182	22.9499	51.0148	74.7925	74.9267	44.8104
FAM60A	Fam60a	ENSMUSG00000039985	73.8779	0.26285	1.19985	0.00383012	0.584578	83.8472	75.9111	98.9686	67.4957	47.0968	69.9479
SLC27A6	Slc27a6	ENSMUSG00000024600	11.4755	-0.229853	-1.17272	0.00383192	0.584578	6.98727	10.5922	6.12177	12.7695	19.2669	13.1152
KLF10	Klf10	ENSMUSG00000037465	654.789	0.258784	1.19647	0.00386529	0.584578	659.798	615.233	983.565	521.723	530.909	617.509
FN1	Fn1	ENSMUSG00000026193	3177.98	0.205314	1.15294	0.00386735	0.584578	3481.66	3182.97	3701.63	3025.45	2981.01	2695.18
CEACAM1	Ceacam2	ENSMUSG00000054385	11.119	0.219267	1.16414	0.00387813	0.584578	9.98181	20.3018	14.2841	9.12104	4.28153	8.74348
KHK	Khk	ENSMUSG00000029162	220.094	-0.251603	-1.19053	0.00398239	0.586231	175.68	191.543	204.059	228.938	306.129	214.215
OR2K2	Olfr267	ENSMUSG00000043385	2.05597	-0.126723	-1.09181	0.00398933	0.586231	0.998181	0.882687	0	1.82421	5.35191	3.27881
GRTP1	Grtp1	ENSMUSG00000038515	76.5285	-0.262482	-1.19954	0.00401283	0.586735	52.9036	60.0227	75.5018	72.0562	114.531	84.156
CABLES1	Cables1	ENSMUSG00000040957	810.332	-0.225414	-1.16911	0.00406325	0.591153	672.774	762.642	744.816	858.29	1015.79	807.679
PCDHGB1	Pcdhgb1	ENSMUSG00000103037	155.217	0.261012	1.19832	0.00409452	0.592752	180.671	141.23	221.404	157.794	123.094	107.108
ZNF442	Gm4724	ENSMUSG00000078897	33.9969	-0.261061	-1.19836	0.00418549	0.602937	23.9564	28.246	30.6089	34.6599	43.8857	42.6245
CD27	Cd27	ENSMUSG00000030336	8.14168	-0.216531	-1.16194	0.0042703	0.612139	5.98909	6.17881	4.08118	10.9452	9.63344	12.0223
P2RX2	P2rx2	ENSMUSG00000029503	4.15085	-0.140214	-1.10207	0.00436389	0.616524	2.99454	0	2.04059	9.12104	8.56305	2.18587
NTHL1	Nthl1	ENSMUSG00000041429	60.8815	-0.258229	-1.19601	0.00440346	0.616524	45.9163	50.3132	49.9945	63.8473	102.757	52.4609
ODF4	Odf4	ENSMUSG00000032921	13.5854	-0.218718	-1.1637	0.00443974	0.617969	4.99091	13.2403	9.18266	11.8574	18.1965	24.0446
PNP	Pnp2	ENSMUSG00000068417	13.9393	-0.202027	-1.15031	0.00458534	0.629527	4.99091	5.29612	16.3247	18.2421	26.7595	12.0223
KCNJ5	Kcnj5	ENSMUSG00000032034	49.6966	-0.14691	-1.1072	0.00462365	0.631366	35.9345	5.29612	24.4871	42.8689	183.035	6.55761
SLC7A2	Slc7a2	ENSMUSG00000031596	922.296	0.241315	1.18207	0.00464803	0.631366	1044.1	994.788	1068.25	1001.49	727.86	697.293
PRSS8	Prss8	ENSMUSG00000030800	6.71449	0.139702	1.10168	0.00467464	0.631366	24.9545	6.17881	1.0203	2.73631	3.21115	2.18587
CCKAR	Cckar	ENSMUSG00000029193	16.2757	-0.111103	-1.08005	0.0046851	0.631366	4.99091	5.29612	1.0203	8.20894	78.1379	0
NGB	Ngb	ENSMUSG00000021032	204.365	-0.144165	-1.10509	0.00473275	0.632206	148.729	23.8325	91.8266	207.96	739.634	14.2082
GNAT2	Gnat2	ENSMUSG00000009108	5.85786	-0.172792	-1.12724	0.0047677	0.632206	2.99454	3.53075	3.06089	7.29683	14.9853	3.27881
APOM	Apom	ENSMUSG00000024391	5.98559	-0.182699	-1.135	0.00483615	0.632206	0.998181	5.29612	4.08118	8.20894	7.49267	9.83642
IGSF1	Igsf1	ENSMUSG00000031111	535.196	-0.165266	-1.12137	0.00484266	0.632206	451.178	287.756	99.9889	226.202	1941.67	204.379
DCN	Dcn	ENSMUSG00000019929	543.462	0.255286	1.19357	0.00487202	0.633211	938.291	591.4	421.382	358.457	448.49	502.75
GLIS1	Glis1	ENSMUSG00000034762	17.4747	-0.193335	-1.1434	0.00495124	0.640659	18.9654	5.29612	8.16236	21.8905	39.6041	10.9294
RNASE6	Rnase6	ENSMUSG00000021880	8.38016	-0.168831	-1.12415	0.00504644	0.643559	6.98727	3.53075	3.06089	10.9452	22.478	3.27881
ZNF616	Zfp991	ENSMUSG00000067916	54.2562	0.253508	1.1921	0.00505693	0.643559	81.8509	43.2517	70.4004	40.1326	38.5337	51.368
HIST2H4B	Hist1h4a	ENSMUSG00000060093	0.97074	0.0871237	1.06225	0.00507245	0.643559	0.998181	1.76537	3.06089	0	0	0
MYO3A	Myo3a	ENSMUSG00000025716	0.963369	0.0870722	1.06221	0.00508795	0.643559	2.99454	1.76537	1.0203	0	0	0
LRIG3	Lrig3	ENSMUSG00000020105	101.162	-0.253904	-1.19243	0.00510569	0.643559	79.8545	107.688	56.1162	95.7709	114.531	153.011
DENND3	Dennd3	ENSMUSG00000036661	300.57	-0.22203	-1.16637	0.00534935	0.660047	271.505	287.756	248.952	295.522	353.226	346.461
LEFTY1	Lefty1	ENSMUSG00000038793	20.8139	0.162948	1.11957	0.00537234	0.660098	69.8727	7.94418	14.2841	9.12104	18.1965	5.46468
GPR101	Gpr101	ENSMUSG00000036357	404.381	-0.14953	-1.10921	0.00545719	0.660386	414.245	88.2687	73.4613	379.435	1410.76	60.1115
C2orf74	1700093K21Rik	ENSMUSG00000020286	11.0749	-0.198915	-1.14783	0.00546114	0.660386	7.98545	6.17881	7.14207	8.20894	10.7038	26.2305
SCN5A	Scn5a	ENSMUSG00000032511	275.612	-0.123712	-1.08953	0.00547326	0.660386	172.685	16.7711	94.8875	504.393	861.657	3.27881
TMEM26	Tmem26	ENSMUSG00000060044	13.9696	-0.164059	-1.12044	0.00550321	0.660386	12.9764	5.29612	4.08118	16.4179	40.6745	4.37174
ABRA	Abra	ENSMUSG00000042895	3.95655	0.137242	1.0998	0.00564485	0.660386	4.99091	2.64806	11.2232	2.73631	2.14076	0
CD300LG	Cd300lg	ENSMUSG00000017309	12.5888	-0.172187	-1.12677	0.00565456	0.660386	9.98181	6.17881	5.10148	6.38473	9.63344	38.2527
SLC12A3	Slc12a3	ENSMUSG00000031766	15.5138	-0.208451	-1.15545	0.00566067	0.660386	6.98727	15.0057	9.18266	10.9452	19.2669	31.6951
TNNI3	Tnni3	ENSMUSG00000035458	34.7772	-0.211617	-1.15799	0.00566999	0.660386	16.9691	32.6594	21.4262	16.4179	57.8006	63.3903
CFAP46	Cfap46	ENSMUSG00000049571	162.933	-0.214959	-1.16067	0.00570259	0.660386	107.804	149.174	81.6236	96.683	404.604	137.71
COLEC11	Colec11	ENSMUSG00000036655	18.5299	-0.24027	-1.18121	0.00570334	0.660386	13.9745	14.123	14.2841	19.1542	29.9707	19.6728
FAM24A	Fam24a	ENSMUSG00000030859	3.36931	0.155575	1.11387	0.00576221	0.660801	3.99273	7.0615	4.08118	1.82421	1.07038	2.18587
EXOSC5	Exosc5	ENSMUSG00000061286	312.57	-0.245696	-1.18566	0.00581266	0.661399	235.571	288.639	282.622	280.016	439.927	348.646
PIRT	Pirt	ENSMUSG00000048070	12.5682	0.142275	1.10364	0.00589295	0.666318	44.9182	11.4749	2.04059	7.29683	7.49267	2.18587
CALCB	Calcb	ENSMUSG00000030666	4.24429	0.149765	1.10939	0.00596889	0.666318	11.9782	5.29612	2.04059	1.82421	2.14076	2.18587
CDH8	Cdh8	ENSMUSG00000036510	1181.61	0.208666	1.15562	0.00602159	0.666318	1296.64	1158.09	1419.23	1017.91	1041.48	1156.33
ADCY4	Adcy4	ENSMUSG00000022220	171.349	0.233982	1.17608	0.00605217	0.666318	200.634	189.778	184.673	143.2	131.657	178.148
TMEM182	Tmem182	ENSMUSG00000079588	8.78668	0.178515	1.13172	0.00611012	0.666318	11.9782	7.94418	17.345	10.0331	2.14076	3.27881
C20orf141	1700020A23Rik	ENSMUSG00000027409	9.86703	-0.206841	-1.15416	0.00618852	0.666318	7.98545	7.0615	5.10148	16.4179	14.9853	7.65055
SLC6A19	Slc6a19	ENSMUSG00000021565	7.90829	-0.160409	-1.1176	0.00619344	0.666318	3.99273	3.53075	5.10148	3.64842	24.6188	6.55761
BEX4	Bex4	ENSMUSG00000047844	354.003	-0.247818	-1.18741	0.00651918	0.678957	295.462	328.36	266.297	299.17	557.669	377.063
RTBDN	Rtbdn	ENSMUSG00000048617	103.102	-0.245619	-1.1856	0.00654741	0.678957	80.8527	94.4475	87.7454	89.3862	127.375	138.803
HIST1H3I	Hist1h3e	ENSMUSG00000069273	2.41654	0.131254	1.09525	0.00660473	0.680651	3.99273	3.53075	4.08118	1.82421	1.07038	0
GAS8	Gas8	ENSMUSG00000040220	551.877	-0.24299	-1.18344	0.00664094	0.681407	438.202	496.07	488.721	493.448	818.842	575.977
COL15A1	Col15a1	ENSMUSG00000028339	302.472	-0.222786	-1.16698	0.00671504	0.685228	271.505	263.041	275.48	314.676	391.76	298.371
GBP2	Gbp2	ENSMUSG00000028270	66.7423	-0.240551	-1.18144	0.00672682	0.685228	53.9018	58.2573	61.2177	82.0894	69.5748	75.4125
PUM3	Pum3	ENSMUSG00000041360	1048.19	-0.192267	-1.14256	0.00674848	0.685228	937.292	993.023	957.037	1036.15	1219.16	1146.49
C5orf47	4930524B15Rik	ENSMUSG00000020299	5.05079	-0.165424	-1.1215	0.00683786	0.685761	1.99636	3.53075	3.06089	10.9452	7.49267	3.27881
WDR64	Wdr64	ENSMUSG00000026523	1.45917	0.101877	1.07317	0.00689634	0.685761	1.99636	1.76537	4.08118	0.912104	0	0
SSTR5	Sstr5	ENSMUSG00000050824	14.9971	-0.115274	-1.08318	0.00693609	0.685761	7.98545	1.76537	5.10148	17.33	57.8006	0
BPIFB1	Bpifb1	ENSMUSG00000027485	7.96759	-0.146819	-1.10713	0.00698522	0.685761	3.99273	1.76537	6.12177	9.12104	24.6188	2.18587
ZNF281	Zfp281	ENSMUSG00000041483	1303.56	0.23026	1.17305	0.00703027	0.68758	1447.36	1338.15	1585.54	1336.23	917.317	1196.76
ESYT3	Esyt3	ENSMUSG00000037681	133.526	-0.186475	-1.13798	0.00741574	0.707887	99.8181	64.4361	92.8469	103.068	389.619	51.368
PSME2	Psme2	ENSMUSG00000079197	511.112	-0.239886	-1.1809	0.00741838	0.707887	427.222	466.059	426.483	436.898	746.056	563.955
LPAR3	Lpar3	ENSMUSG00000036832	12.9449	0.200911	1.14942	0.00754091	0.707887	25.9527	7.94418	17.345	9.12104	8.56305	8.74348
HLA-A	H2-Q2	ENSMUSG00000091705	38.6804	-0.10665	-1.07673	0.00761652	0.707887	20.9618	6.17881	6.12177	20.0663	178.754	0
ARL10	Arl10	ENSMUSG00000025870	346.353	-0.221309	-1.16579	0.00761873	0.707887	236.569	271.868	261.196	260.862	801.716	245.91
CRYBA1	Cryba1	ENSMUSG00000000724	1.35441	-0.098842	-1.07091	0.00768152	0.710856	0	0.882687	0	1.82421	2.14076	3.27881
GPRIN2	Gprin2	ENSMUSG00000071531	15.5857	-0.18012	-1.13298	0.00786925	0.717003	10.98	13.2403	5.10148	13.6816	40.6745	9.83642
KRT76	Krt76	ENSMUSG00000075402	0.924871	0.0784809	1.05591	0.00792999	0.720069	0.998181	3.53075	1.0203	0	0	0
KLHL31	Klhl31	ENSMUSG00000044938	2.34797	-0.12504	-1.09054	0.00795344	0.720069	1.99636	0.882687	0	3.64842	4.28153	3.27881
PAX8	Pax8	ENSMUSG00000026976	2.70581	0.0772457	1.055	0.00808381	0.729614	2.99454	13.2403	0	0	0	0
HK3	Hk3	ENSMUSG00000025877	51.4963	-0.212347	-1.15857	0.00821226	0.731316	49.9091	20.3018	41.8321	65.6715	98.4751	32.7881
ZAR1	Zar1	ENSMUSG00000063935	11.2274	-0.129584	-1.09398	0.008398	0.732893	9.98181	0.882687	4.08118	12.7695	37.4634	2.18587
PAX5	Pax5	ENSMUSG00000014030	9.72751	0.149187	1.10894	0.00844912	0.732893	27.9491	8.82687	6.12177	4.56052	1.07038	9.83642
RAB17	Rab17	ENSMUSG00000026304	0.81994	0.0773584	1.05508	0.00848747	0.732893	1.99636	0.882687	2.04059	0	0	0
GIMAP1-GIMAP5	Gimap3	ENSMUSG00000039264	0.81994	0.0773584	1.05508	0.00848747	0.732893	1.99636	0.882687	2.04059	0	0	0
CCHCR1	Cchcr1	ENSMUSG00000040312	165.384	-0.23823	-1.17954	0.00849146	0.732893	128.765	115.632	159.166	205.223	264.384	119.13
CEACAM20	Ceacam20	ENSMUSG00000070777	0.816605	-0.0757549	-1.05391	0.00852114	0.732893	0	0	0	2.73631	1.07038	1.09294
LCT	Lct	ENSMUSG00000026354	85.1106	0.145591	1.10618	0.00857635	0.733856	289.473	13.2403	75.5018	71.1441	47.0968	14.2082
FBLIM1	Fblim1	ENSMUSG00000006219	59.4099	-0.235321	-1.17717	0.00864801	0.735156	45.9163	53.8439	54.0756	68.4078	62.0821	72.1337
GPR119	Gpr119	ENSMUSG00000051209	1.48555	0.0987012	1.07081	0.00869078	0.736651	1.99636	1.76537	4.08118	0	1.07038	0
LYPD2	Lypd2	ENSMUSG00000022595	6.13438	0.153122	1.11197	0.00875326	0.737671	2.99454	11.4749	12.2435	3.64842	5.35191	1.09294
CATIP	Catip	ENSMUSG00000073650	70.7985	-0.225695	-1.16934	0.00892415	0.743501	61.8873	39.7209	62.238	63.8473	138.079	59.0185
GIPC3	Gipc3	ENSMUSG00000034872	10.6385	-0.201138	-1.1496	0.00906925	0.751309	6.98727	5.29612	10.203	10.0331	18.1965	13.1152
UBA7	Uba7	ENSMUSG00000032596	110.716	-0.230346	-1.17312	0.00916647	0.756896	106.805	80.3245	103.05	133.167	131.657	109.294
HSD3B2	Gm4450	ENSMUSG00000090817	2.29588	0.128088	1.09284	0.00951699	0.772367	4.99091	2.64806	3.06089	0.912104	1.07038	1.09294
HEATR4	Heatr4	ENSMUSG00000090843	3.1511	0.124004	1.08975	0.00954882	0.772367	5.98909	1.76537	7.14207	1.82421	0	2.18587
GPR153	Gpr153	ENSMUSG00000042804	1075.33	-0.234867	-1.1768	0.0100413	0.79251	781.576	825.312	1100.9	1423.79	1500.68	819.702
ACPP	Acpp	ENSMUSG00000032561	11.7296	0.168682	1.12403	0.0101933	0.799153	11.9782	14.123	22.4465	10.0331	10.7038	1.09294
MEGF6	Megf6	ENSMUSG00000057751	347.076	-0.222008	-1.16636	0.0102769	0.803548	315.425	196.839	296.906	289.137	702.17	281.977
CDHR2	Cdhr2	ENSMUSG00000034918	23.1458	-0.158298	-1.11597	0.0104663	0.811202	24.9545	7.0615	9.18266	18.2421	68.5044	10.9294
MBL2	Mbl2	ENSMUSG00000024863	1.66755	0.0914227	1.06542	0.0105254	0.811202	5.98909	0.882687	2.04059	0	0	1.09294
SEMA3G	Sema3g	ENSMUSG00000021904	289.972	-0.208123	-1.15518	0.0105568	0.811202	234.573	282.46	266.297	282.752	339.311	334.438
ALDOB	Aldob	ENSMUSG00000028307	56.8616	-0.231348	-1.17393	0.0105834	0.811202	43.92	49.4305	45.9133	43.781	68.5044	89.6207
NOBOX	Nobox	ENSMUSG00000029736	1.781	0.111758	1.08054	0.0108205	0.816088	2.99454	2.64806	3.06089	0.912104	1.07038	0
BTNL10	Btnl10	ENSMUSG00000020490	0.823626	0.0724985	1.05154	0.0108911	0.816088	0.998181	0.882687	3.06089	0	0	0
HOXD8	Hoxd8	ENSMUSG00000027102	0.816254	0.072384	1.05145	0.0109596	0.816088	2.99454	0.882687	1.0203	0	0	0
HIST1H1A	Hist1h1a	ENSMUSG00000049539	0.816254	0.072384	1.05145	0.0109596	0.816088	2.99454	0.882687	1.0203	0	0	0
GTF2IRD1	Gtf2ird1	ENSMUSG00000023079	841.25	-0.209912	-1.15662	0.0109841	0.816088	685.751	893.279	687.679	893.862	1012.58	874.348
PSORS1C2	Psors1c2	ENSMUSG00000024409	2.92798	0.122784	1.08883	0.0110233	0.816088	5.98909	2.64806	5.10148	2.73631	0	1.09294
ADAMTS19	Adamts19	ENSMUSG00000053441	15.9477	0.147265	1.10747	0.0111577	0.816334	11.9782	7.94418	48.9742	6.38473	17.1261	3.27881
CRYBB2	Crybb2	ENSMUSG00000042240	0.777756	0.0717466	1.05099	0.0113485	0.816334	0.998181	2.64806	1.0203	0	0	0
C8orf59	1810022K09Rik	ENSMUSG00000078784	351.172	0.198616	1.1476	0.0114951	0.816334	397.276	355.723	396.895	351.16	287.933	318.044
HYAL3	Hyal3	ENSMUSG00000036091	9.00845	-0.192641	-1.14285	0.0118042	0.816334	7.98545	7.0615	4.08118	10.0331	11.7742	13.1152
TNFRSF17	Tnfrsf17	ENSMUSG00000022496	5.12376	0.13446	1.09768	0.0118107	0.816334	10.98	1.76537	10.203	4.56052	2.14076	1.09294
TAPBPL	Tapbpl	ENSMUSG00000038213	207.31	-0.21861	-1.16361	0.0118592	0.816334	190.653	174.772	184.673	225.29	278.299	190.171
ANO9	Ano9	ENSMUSG00000054662	1.28912	0.092231	1.06602	0.0118622	0.816334	1.99636	1.76537	3.06089	0.912104	0	0
HECTD2	Hectd2	ENSMUSG00000041180	403.676	0.226188	1.16974	0.0118891	0.816334	422.231	447.522	503.006	397.677	248.329	403.293
CAPN8	Capn8	ENSMUSG00000038599	1.28544	0.0922125	1.066	0.0118966	0.816334	2.99454	1.76537	2.04059	0.912104	0	0
SEMA3D	Sema3d	ENSMUSG00000040254	314.376	0.223475	1.16754	0.0119388	0.816334	387.294	310.706	364.245	321.973	293.285	208.751
DAPK2	Dapk2	ENSMUSG00000032380	79.5309	-0.226418	-1.16993	0.0119676	0.816334	68.8745	42.369	83.6642	114.925	97.4047	69.9479
SPINK8	Spink8	ENSMUSG00000050074	42.8905	0.143401	1.10451	0.0120303	0.816334	146.733	11.4749	27.548	26.451	36.393	8.74348
SLC34A2	Slc34a2	ENSMUSG00000029188	1.26619	0.0921159	1.06593	0.0120863	0.816334	1.99636	2.64806	2.04059	0.912104	0	0
WDR6	Wdr6	ENSMUSG00000066357	5279.46	-0.207834	-1.15495	0.0120866	0.816334	4717.41	3349.8	3891.41	4986.47	11722.8	3008.85
NDNF	Ndnf	ENSMUSG00000049001	284.382	0.216853	1.1622	0.012135	0.816334	290.471	290.404	369.347	263.598	280.44	212.029
DANCR	Dancr	ENSMUSG00000106943	1.40004	-0.0894177	-1.06394	0.012141	0.816334	0.998181	0	0	0.912104	3.21115	3.27881
SLC9A4	Slc9a4	ENSMUSG00000026065	30.5547	0.128009	1.09278	0.0121979	0.816334	112.795	7.0615	18.3653	11.8574	29.9707	3.27881
MARCH3	March3	ENSMUSG00000032656	87.479	-0.228127	-1.17131	0.0122843	0.816334	70.8709	86.5033	61.2177	69.3199	113.46	123.502
RSRP1	Rsrp1	ENSMUSG00000037266	9706.77	0.162428	1.11917	0.0123001	0.816334	9751.23	10577.2	10714.1	9072.7	8657.25	9468.1
ECT2L	Ect2l	ENSMUSG00000071392	12.4306	-0.162591	-1.1193	0.0123835	0.816334	6.98727	13.2403	3.06089	8.20894	29.9707	13.1152
TXNRD3	Txnrd3	ENSMUSG00000000811	128.766	-0.227782	-1.17103	0.0124509	0.816334	111.796	90.9168	120.395	142.288	203.373	103.829
PITX1	Pitx1	ENSMUSG00000021506	1.55167	-0.0841567	-1.06007	0.0125993	0.816334	0	0.882687	0	0.912104	6.42229	1.09294
EIF3J	Eif3j2	ENSMUSG00000043424	44.5477	0.223593	1.16764	0.0126738	0.816334	50.9073	38.8382	69.3801	46.5173	31.0411	30.6022
C5orf52	4921536K21Rik	ENSMUSG00000020434	17.115	-0.21094	-1.15744	0.0127235	0.816334	12.9764	14.123	12.2435	14.5937	20.3373	28.4163
MSANTD1	Msantd1	ENSMUSG00000051246	101.095	-0.226518	-1.17001	0.0128035	0.816334	90.8345	99.7436	68.3598	111.277	142.361	93.9924
PLG	Plg	ENSMUSG00000059481	1.76182	0.107331	1.07723	0.0129503	0.816334	2.99454	3.53075	2.04059	0.912104	0	1.09294
RSAD2	Rsad2	ENSMUSG00000020641	28.9088	-0.222727	-1.16694	0.0131493	0.816334	21.96	22.0672	26.5277	29.1873	28.9003	44.8104
GPR165P	Gpr165	ENSMUSG00000031210	318.255	-0.182486	-1.13484	0.0133697	0.816334	322.413	139.465	204.059	379.435	742.845	121.316
RNF213	Rnf213	ENSMUSG00000070327	610.093	-0.211281	-1.15772	0.0133806	0.816334	499.091	623.177	510.148	685.902	565.162	777.077
AHNAK2	Ahnak2	ENSMUSG00000072812	71.7133	0.217987	1.16311	0.0134568	0.816334	64.8818	120.928	72.441	55.6383	78.1379	38.2527
RRAD	Rrad	ENSMUSG00000031880	53.323	-0.179894	-1.1328	0.013488	0.816334	35.9345	38.8382	35.7103	41.9568	142.361	25.1375
C12orf71	1700034J05Rik	ENSMUSG00000040163	0.690967	-0.0670858	-1.0476	0.0135182	0.816334	0	0	0	0.912104	2.14076	1.09294
N4BP3	N4bp3	ENSMUSG00000001053	326.769	-0.205782	-1.15331	0.0135823	0.816334	296.46	296.583	287.723	295.522	382.126	402.2
KIR3DL3	Kir3dl2	ENSMUSG00000057439	2.38001	-0.0773484	-1.05508	0.0135995	0.816334	0.998181	0	0	3.64842	9.63344	0
FGF3	Fgf3	ENSMUSG00000031074	14.7813	-0.163033	-1.11964	0.0136387	0.816334	6.98727	12.3576	9.18266	30.0994	25.6892	4.37174
MS4A4A	Ms4a4a	ENSMUSG00000101389	16.6843	0.211823	1.15815	0.0137767	0.816334	20.9618	18.5364	21.4262	10.0331	17.1261	12.0223
IL17RC	Il17rc	ENSMUSG00000030281	138.717	-0.207249	-1.15448	0.0139137	0.816334	114.791	131.52	126.517	139.552	170.191	149.732
S100A5	S100a5	ENSMUSG00000001023	2.16477	0.0670832	1.0476	0.0139141	0.816334	0	1.76537	11.2232	0	0	0
KRT7	Krt7	ENSMUSG00000023039	5.96186	0.15487	1.11332	0.0139957	0.816334	4.99091	10.5922	9.18266	4.56052	5.35191	1.09294
UTY	Uty	ENSMUSG00000068457	516.678	0.220376	1.16504	0.0140574	0.816334	474.136	745.87	529.533	511.69	388.549	450.289
SH3TC1	Sh3tc1	ENSMUSG00000036553	82.5043	-0.222889	-1.16707	0.0141523	0.816334	69.8727	57.3747	85.7048	98.5072	105.968	77.5984
CYSRT1	Cysrt1	ENSMUSG00000036731	3.04033	-0.12912	-1.09363	0.0141599	0.816334	0.998181	2.64806	1.0203	2.73631	4.28153	6.55761
VAT1	Vat1	ENSMUSG00000034993	1152.34	-0.20244	-1.15064	0.0141613	0.816334	1004.17	644.361	973.362	1010.61	2566.78	714.78
IFI27L2	Ifi27l2a	ENSMUSG00000079017	12.0468	-0.198331	-1.14737	0.0143175	0.816334	9.98181	8.82687	8.16236	11.8574	20.3373	13.1152
NRIP3	Nrip3	ENSMUSG00000034825	3430.27	0.220869	1.16544	0.0145358	0.816334	4470.85	2872.26	4327.07	3651.15	2645.98	2614.3
SHCBP1	Shcbp1	ENSMUSG00000022322	18.2884	0.202147	1.15041	0.0146441	0.816334	14.9727	19.4191	33.6697	14.5937	11.7742	15.3011
IFT27	Ift27	ENSMUSG00000016637	457.722	-0.180772	-1.13349	0.0148142	0.816334	398.274	433.399	432.605	452.404	513.783	515.866
NDUFA4L2	Ndufa4l2	ENSMUSG00000040280	89.3242	-0.221549	-1.16599	0.0148838	0.816334	64.8818	89.1514	75.5018	81.1772	99.5455	125.688
ASGR2	Asgr2	ENSMUSG00000040963	2.47323	0.107836	1.07761	0.0150743	0.816334	1.99636	2.64806	7.14207	0.912104	2.14076	0
MFNG	Mfng	ENSMUSG00000018169	119.884	-0.217698	-1.16288	0.0151091	0.816334	105.807	59.14	128.557	120.398	185.176	120.223
PHF11	Phf11b	ENSMUSG00000091649	5.25205	-0.134061	-1.09738	0.0151118	0.816334	0.998181	2.64806	5.10148	10.9452	9.63344	2.18587
PPP1R35	Ppp1r35	ENSMUSG00000029725	294.987	-0.220201	-1.1649	0.0151535	0.816334	208.62	316.002	209.161	226.202	463.475	346.461
TEX16P	Tex16	ENSMUSG00000034555	1.73121	-0.0650275	-1.0461	0.0151581	0.816334	0	0	0	1.82421	8.56305	0
LHX8	Lhx8	ENSMUSG00000096225	27.6629	-0.0833357	-1.05946	0.0153148	0.816334	2.99454	0	16.3247	49.2536	97.4047	0
GJA5	Gja5	ENSMUSG00000057123	29.9408	0.20642	1.15382	0.015391	0.816334	19.9636	47.6651	41.8321	18.2421	24.6188	27.3234
TRAPPC6A	Trappc6a	ENSMUSG00000002043	143.545	-0.213256	-1.1593	0.0154383	0.816334	119.782	122.693	137.74	133.167	191.598	156.29
FAM124B	Fam124b	ENSMUSG00000043230	4.08675	0.138493	1.10075	0.0155054	0.816334	8.98363	3.53075	5.10148	3.64842	1.07038	2.18587
GLB1L3	Glb1l3	ENSMUSG00000031966	1.80032	0.10129	1.07273	0.0155156	0.816334	4.99091	1.76537	2.04059	0.912104	0	1.09294
TSPO2	Tspo2	ENSMUSG00000023995	3.59832	0.136044	1.09889	0.0155258	0.816334	7.98545	3.53075	4.08118	2.73631	1.07038	2.18587
DLK1	Dlk1	ENSMUSG00000040856	564.613	-0.124859	-1.0904	0.0155269	0.816334	605.896	194.191	73.4613	295.522	2128.99	89.6207
BCAM	Bcam	ENSMUSG00000002980	429.25	-0.220231	-1.16492	0.0155477	0.816334	349.364	379.555	375.469	373.963	681.833	415.315
SLC37A1	Slc37a1	ENSMUSG00000024036	155.661	-0.217549	-1.16276	0.0155697	0.816334	158.711	128.872	119.375	163.267	217.288	146.453
HLA-A	H2-Q7	ENSMUSG00000060550	17.4104	-0.181362	-1.13395	0.0156457	0.816334	7.98545	16.7711	12.2435	10.0331	23.5484	33.881
MRAP2	Mrap2	ENSMUSG00000042761	236.254	-0.186215	-1.13777	0.0156572	0.816334	184.664	208.314	121.415	172.388	590.851	139.896
RPL3L	Rpl3l	ENSMUSG00000002500	15.164	-0.197886	-1.14702	0.0156808	0.816334	8.98363	14.123	11.2232	14.5937	26.7595	15.3011
NMBR	Nmbr	ENSMUSG00000019865	48.8359	0.150031	1.10959	0.0158256	0.816334	75.8618	12.3576	114.273	34.6599	46.0264	9.83642
AIM1	Aim1	ENSMUSG00000019866	57.4916	0.219819	1.16459	0.015964	0.816334	74.8636	57.3747	66.3192	62.0231	41.7449	42.6245
MED11	Med11	ENSMUSG00000018923	197.788	-0.208837	-1.15576	0.0159646	0.816334	175.68	168.593	183.653	177.86	256.892	224.052
IDI2	Idi2	ENSMUSG00000033520	2.13936	-0.110851	-1.07986	0.0160747	0.816334	0.998181	0.882687	1.0203	4.56052	4.28153	1.09294
TCEAL9	Tceal9	ENSMUSG00000042712	1713.97	-0.186786	-1.13822	0.0160786	0.816334	1578.12	1451.14	1677.37	1689.22	2107.58	1780.39
TNFRSF9	Tnfrsf9	ENSMUSG00000028965	12.67	-0.16779	-1.12334	0.0161438	0.816334	8.98363	2.64806	14.2841	20.9784	18.1965	10.9294
GPR50	Gpr50	ENSMUSG00000056380	17.6783	-0.0985665	-1.07071	0.0161746	0.816334	5.98909	3.53075	10.203	8.20894	78.1379	0
ARHGEF15	Arhgef15	ENSMUSG00000052921	643.974	-0.20084	-1.14937	0.0161912	0.816334	509.073	589.635	641.766	610.198	803.857	709.315
COL6A5	Col6a5	ENSMUSG00000091345	44.4311	-0.154417	-1.11297	0.0163242	0.816334	39.9273	18.5364	26.5277	34.6599	132.727	14.2082
KAZN	Kazn	ENSMUSG00000040606	3313.15	-0.188542	-1.13961	0.0163845	0.816334	2907.7	3294.19	2878.25	3322.79	4135.96	3340.01
IL1RAP	Il1rap	ENSMUSG00000022514	1203.19	0.20989	1.1566	0.0166109	0.816334	1537.2	1036.27	1445.76	1209.45	1026.5	963.969
MAD2L2	Mad2l2	ENSMUSG00000029003	243.06	-0.179228	-1.13228	0.0166155	0.816334	221.596	229.499	220.384	252.653	269.736	264.49
MC3R	Mc3r	ENSMUSG00000038537	17.7723	-0.118423	-1.08555	0.016623	0.816334	7.98545	6.17881	12.2435	12.7695	66.3637	1.09294
COPZ2	Copz2	ENSMUSG00000018672	95.4686	0.217916	1.16305	0.0166592	0.816334	131.76	90.9168	104.07	76.6167	101.686	67.762
SLC29A3	Slc29a3	ENSMUSG00000020100	619.652	0.21417	1.16004	0.0167012	0.816334	806.531	685.848	596.873	680.43	435.645	512.587
BEX2	Bex1	ENSMUSG00000050071	609.343	-0.217414	-1.16265	0.0167095	0.816334	515.062	438.695	573.406	555.471	1056.47	516.958
LRCH4	Lrch4	ENSMUSG00000093445	3.14987	0.124083	1.08982	0.0168072	0.816334	2.99454	7.94418	3.06089	2.73631	1.07038	1.09294
CD8B	Cd8b1	ENSMUSG00000053044	2.43462	-0.101394	-1.07281	0.0168293	0.816334	1.99636	0.882687	0	0.912104	5.35191	5.46468
SLC26A2	Slc26a2	ENSMUSG00000034320	491.107	0.210101	1.15677	0.0169732	0.816334	458.165	622.294	562.183	522.636	367.141	414.223
TDRD9	Tdrd9	ENSMUSG00000054003	18.5945	-0.152528	-1.11152	0.01699	0.816334	18.9654	4.41343	12.2435	31.9236	37.4634	6.55761
RNF166	Rnf166	ENSMUSG00000014470	724.967	-0.186717	-1.13817	0.017017	0.816334	648.818	639.948	700.943	815.421	864.868	679.806
PRPF6	Prpf6	ENSMUSG00000002455	2090.68	-0.206156	-1.15361	0.0171099	0.816334	1850.63	1905.72	1838.57	1991.12	2932.85	2025.21
NGRN	Ngrn	ENSMUSG00000047084	1052.72	-0.197107	-1.1464	0.0171692	0.816334	1011.16	912.698	931.53	981.424	1366.88	1112.61
TEKT1	Tekt1	ENSMUSG00000020799	52.955	-0.177475	-1.1309	0.0171904	0.816334	54.9	38.8382	19.3856	30.0994	120.953	53.5538
NTS	Nts	ENSMUSG00000019890	162.751	-0.147859	-1.10792	0.0173394	0.816334	163.702	45.017	95.9078	258.125	385.337	28.4163
FMNL3	Fmnl3	ENSMUSG00000023008	492.535	-0.199454	-1.14826	0.0175841	0.816334	437.203	404.271	489.742	511.69	636.877	475.427
MPST	Mpst	ENSMUSG00000071711	661.65	-0.176222	-1.12992	0.0176806	0.816334	588.927	580.808	662.172	683.166	771.745	683.085
KLK7	Klk7	ENSMUSG00000030713	0.649891	0.0633149	1.04486	0.0177293	0.816334	1.99636	0.882687	1.0203	0	0	0
S100G	S100g	ENSMUSG00000040808	0.649891	0.0633149	1.04486	0.0177293	0.816334	1.99636	0.882687	1.0203	0	0	0
PPP4C	Ppp4c	ENSMUSG00000030697	823.261	-0.204849	-1.15257	0.0178083	0.816334	663.791	837.67	702.983	728.771	998.666	1007.69
ARL6IP4	Arl6ip4	ENSMUSG00000029404	812.03	-0.215868	-1.1614	0.0178634	0.816334	690.742	730.865	667.273	700.496	1312.29	770.519
SLC6A20	Slc6a20b	ENSMUSG00000025243	33.9796	0.214056	1.15994	0.0179585	0.816334	41.9236	48.5478	28.5683	26.451	29.9707	28.4163
PRPSAP2	Prpsap2	ENSMUSG00000020528	932.639	-0.15257	-1.11155	0.018216	0.816334	889.38	892.397	842.764	980.512	1011.51	979.27
TUBA3E	Tuba3a	ENSMUSG00000067702	1.97414	-0.0734009	-1.05219	0.0183582	0.816334	0	0	1.0203	5.47262	5.35191	0
SLC4A7	Slc4a7	ENSMUSG00000021733	931.473	0.190828	1.14142	0.0183588	0.816334	1042.1	1016.86	987.646	872.883	705.382	963.969
SCN9A	Scn9a	ENSMUSG00000075316	155.505	-0.196392	-1.14583	0.0183673	0.816334	130.762	124.459	105.09	140.464	337.17	95.0854
NANS	Nans	ENSMUSG00000028334	414.831	-0.18206	-1.1345	0.0185356	0.816334	395.28	374.259	372.408	412.271	504.15	430.617
BHLHA15	Bhlha15	ENSMUSG00000052271	6.7938	0.156028	1.11421	0.018674	0.816334	7.98545	14.123	5.10148	2.73631	5.35191	5.46468
USP29	Usp29	ENSMUSG00000051527	1373.61	-0.212853	-1.15898	0.0187376	0.816334	1331.57	967.425	1134.57	1612.6	2243.52	951.947
OSM	Osm	ENSMUSG00000058755	2.32144	-0.100691	-1.07229	0.0189296	0.816334	0	0.882687	2.04059	4.56052	5.35191	1.09294
UTF1	Utf1	ENSMUSG00000047751	2.20347	-0.103932	-1.0747	0.0190076	0.816334	1.99636	0.882687	0	2.73631	2.14076	5.46468
VNN1	Vnn1	ENSMUSG00000037440	8.47491	0.117634	1.08495	0.0190433	0.816334	8.98363	4.41343	24.4871	5.47262	7.49267	0
CFB	Cfb	ENSMUSG00000090231	2.82649	0.111029	1.08	0.0192205	0.816334	6.98727	0.882687	5.10148	1.82421	1.07038	1.09294
LBHD1	Lbhd1	ENSMUSG00000096740	92.4463	0.211543	1.15793	0.0192587	0.816334	105.807	103.274	104.07	93.0346	58.871	89.6207
HLA-A	H2-Q10	ENSMUSG00000067235	6.98684	-0.124278	-1.08996	0.0192951	0.816334	6.98727	4.41343	0	4.56052	12.8446	13.1152
PLS1	Pls1	ENSMUSG00000049493	224.831	0.206212	1.15365	0.0193824	0.816334	245.553	294.817	210.181	181.509	183.035	233.888
ZNF791	Zfp791	ENSMUSG00000074194	111.257	-0.202001	-1.15029	0.0196656	0.816334	85.8436	109.453	103.05	132.255	114.531	122.409
KCNK15	Kcnk15	ENSMUSG00000035238	3.33074	0.115018	1.08299	0.0198236	0.816334	0.998181	8.82687	5.10148	1.82421	2.14076	1.09294
AQP12B	Aqp12	ENSMUSG00000045091	1.17601	-0.0797128	-1.05681	0.0198333	0.816334	0	0.882687	0	1.82421	1.07038	3.27881
FFAR2	Ffar2	ENSMUSG00000051314	1.90058	-0.0899126	-1.06431	0.0198822	0.816334	1.99636	0	0	1.82421	3.21115	4.37174
IFI16	Ifi213	ENSMUSG00000073491	7.37691	-0.138965	-1.10111	0.0199051	0.816334	3.99273	4.41343	5.10148	10.0331	2.14076	18.5799
SIGIRR	Sigirr	ENSMUSG00000025494	63.1733	-0.211714	-1.15806	0.0199446	0.816334	42.9218	56.492	64.2786	62.9352	80.2786	72.1337
TMEM132E	Tmem132e	ENSMUSG00000020701	813.48	-0.210065	-1.15674	0.0200296	0.816334	656.803	946.24	426.483	769.816	1217.02	864.512
GDF7	Gdf7	ENSMUSG00000037660	8.08807	-0.160657	-1.1178	0.0200843	0.816334	2.99454	4.41343	9.18266	8.20894	14.9853	8.74348
MFSD8	Mfsd8	ENSMUSG00000025759	507.858	0.206701	1.15405	0.0201801	0.816334	622.865	485.478	593.812	559.12	360.719	425.152
NPC1	Npc1	ENSMUSG00000024413	1794.04	0.150981	1.11032	0.0204448	0.816334	1891.55	2014.29	1806.94	1692.86	1711.54	1647.05
CCR4	Ccr4	ENSMUSG00000047898	1.14588	-0.0793374	-1.05653	0.0205036	0.816334	0	0.882687	0	2.73631	1.07038	2.18587
FASTKD3	Fastkd3	ENSMUSG00000021532	299.75	0.183328	1.1355	0.020517	0.816334	323.411	317.767	334.657	310.115	261.173	251.375
SRPX	Srpx	ENSMUSG00000090084	12.3005	-0.166978	-1.1227	0.0205249	0.816334	8.98363	7.94418	9.18266	21.8905	20.3373	5.46468
TIGIT	Tigit	ENSMUSG00000071552	1.14212	-0.0792897	-1.0565	0.020587	0.816334	0	0.882687	0	2.73631	2.14076	1.09294
ID1	Id1	ENSMUSG00000042745	421.927	-0.210575	-1.15715	0.0206168	0.816334	342.376	369.846	382.611	332.006	633.666	471.055
MIS18BP1	Mis18bp1	ENSMUSG00000047534	35.5594	0.207959	1.15505	0.0207549	0.816334	33.9382	52.0785	38.7712	24.6268	25.6892	38.2527
ARL3	Arl3	ENSMUSG00000025035	1665.83	-0.179479	-1.13247	0.0207768	0.816334	1408.43	1526.17	1655.94	1611.69	2011.25	1781.48
KNTC1	Kntc1	ENSMUSG00000029414	21.7503	0.186418	1.13793	0.0208134	0.816334	39.9273	18.5364	22.4465	11.8574	24.6188	13.1152
CACNA1S	Cacna1s	ENSMUSG00000026407	28.0339	-0.20542	-1.15302	0.0208206	0.816334	23.9564	18.5364	26.5277	41.9568	33.1818	24.0446
CCDC170	Ccdc170	ENSMUSG00000019767	24.5647	-0.157345	-1.11523	0.0209042	0.816334	10.98	25.5979	13.2638	9.12104	56.7302	31.6951
NR0B1	Nr0b1	ENSMUSG00000025056	2.46601	-0.0938152	-1.06719	0.0209135	0.816334	0.998181	0.882687	1.0203	5.47262	6.42229	0
NOD2	Nod2	ENSMUSG00000055994	18.8737	-0.153197	-1.11203	0.0210919	0.816334	19.9636	2.64806	15.3044	30.0994	32.1115	13.1152
SELENOH	Selenoh	ENSMUSG00000076437	389.787	-0.209484	-1.15627	0.0211501	0.816334	323.411	401.623	288.744	312.852	516.994	495.1
KNCN	Kncn	ENSMUSG00000073774	9.35323	-0.149784	-1.1094	0.0212059	0.816334	6.98727	4.41343	7.14207	18.2421	16.0557	3.27881
RAB19	Rab19	ENSMUSG00000029923	2.09102	0.109788	1.07907	0.0213093	0.816334	1.99636	4.41343	3.06089	0.912104	1.07038	1.09294
HDX	Hdx	ENSMUSG00000034551	243.211	0.209978	1.15667	0.0213342	0.816334	248.547	353.957	234.668	220.729	143.431	257.933
DMRT3	Dmrt3	ENSMUSG00000042372	1.30813	0.0798818	1.05693	0.0214478	0.816334	3.99273	1.76537	1.0203	0	1.07038	0
CCDC12	Ccdc12	ENSMUSG00000019659	651.944	-0.208677	-1.15563	0.0216783	0.816334	521.051	620.529	555.041	582.834	1015.79	616.416
NR5A2	Nr5a2	ENSMUSG00000026398	2.31465	-0.0676725	-1.04802	0.0217633	0.816334	0.998181	0	0	0	10.7038	2.18587
MOB3C	Mob3c	ENSMUSG00000028709	167.612	-0.205669	-1.15322	0.021865	0.816334	131.76	182.716	127.537	164.179	180.895	218.587
CDA	Cda	ENSMUSG00000028755	31.5228	-0.186269	-1.13782	0.0218866	0.816334	23.9564	30.894	17.345	20.9784	62.0821	33.881
MMRN2	Mmrn2	ENSMUSG00000041445	163.532	-0.202857	-1.15098	0.0219112	0.816334	126.769	150.057	158.146	145.025	203.373	197.821
THSD4	Thsd4	ENSMUSG00000032289	368.766	0.1972	1.14647	0.0219437	0.816334	616.876	278.046	435.666	290.961	426.012	165.033
SP100	Sp100	ENSMUSG00000026222	101.789	-0.207562	-1.15474	0.0219696	0.816334	80.8527	87.386	97.9483	110.365	89.9121	144.267
SARDH	Sardh	ENSMUSG00000009614	374.994	-0.188201	-1.13934	0.02204	0.816334	298.456	375.142	348.941	370.314	454.912	402.2
HDC	Hdc	ENSMUSG00000027360	157.2	-0.130705	-1.09483	0.0221567	0.816334	41.9236	209.197	29.5886	34.6599	391.76	236.074
ALDH3B1	Aldh3b1	ENSMUSG00000024885	140.797	-0.208263	-1.1553	0.0221687	0.816334	121.778	134.168	109.172	126.782	214.076	138.803
SPIRE2	Spire2	ENSMUSG00000010154	516.809	-0.205128	-1.15279	0.0222203	0.816334	469.145	460.763	434.646	482.503	768.534	485.263
ZNF616	Gm13212	ENSMUSG00000078502	8.92804	0.173526	1.12781	0.0223961	0.816334	13.9745	9.70956	10.203	4.56052	8.56305	6.55761
PRDX4	Prdx4	ENSMUSG00000025289	347.231	-0.172765	-1.12722	0.0224289	0.816334	320.416	331.008	310.17	356.633	409.956	355.204
KYNU	Kynu	ENSMUSG00000026866	4.04819	0.0966396	1.06928	0.0224674	0.816334	7.98545	0	11.2232	1.82421	1.07038	2.18587
SH3TC2	Sh3tc2	ENSMUSG00000045629	117.209	-0.204591	-1.15236	0.0226935	0.816334	102.813	123.576	82.6439	114.013	135.938	144.267
MKS1	Mks1	ENSMUSG00000034121	209.514	-0.201288	-1.14972	0.0228495	0.816334	174.682	210.962	172.43	203.399	286.862	208.751
ERICH2	Erich2	ENSMUSG00000075302	14.9327	-0.1767	-1.1303	0.0230313	0.816334	12.9764	14.123	6.12177	10.9452	22.478	22.9516
PKHD1	Pkhd1	ENSMUSG00000043760	1.95948	0.0824151	1.05879	0.0237135	0.816334	5.98909	0.882687	3.06089	1.82421	0	0
HIST1H2BC	Hist1h2bg	ENSMUSG00000058385	10.8449	0.174919	1.1289	0.0240102	0.816334	17.9673	9.70956	13.2638	10.0331	5.35191	8.74348
FAM166A	Fam166a	ENSMUSG00000026969	8.55907	-0.153718	-1.11243	0.0240353	0.816334	6.98727	3.53075	7.14207	10.0331	18.1965	5.46468
AGTR1	Agtr1a	ENSMUSG00000049115	26.8611	-0.160063	-1.11734	0.0240774	0.816334	20.9618	5.29612	30.6089	21.8905	31.0411	51.368
PPIL3	Ppil3	ENSMUSG00000026035	224.624	0.204274	1.15211	0.0241392	0.816334	289.473	188.012	281.601	204.311	224.78	159.569
HLA-E	H2-T-ps	ENSMUSG00000073405	6.06265	-0.127016	-1.09203	0.0242074	0.816334	4.99091	1.76537	4.08118	7.29683	16.0557	2.18587
CCDC102A	Ccdc102a	ENSMUSG00000063605	66.0032	-0.195265	-1.14493	0.0243217	0.816334	44.9182	65.3188	48.9742	49.2536	124.164	63.3903
MYLK4	Mylk4	ENSMUSG00000044951	11.147	0.167137	1.12283	0.024531	0.816334	9.98181	20.3018	12.2435	8.20894	11.7742	4.37174
VSIG8	Vsig8	ENSMUSG00000049598	11.5169	-0.165684	-1.1217	0.0246573	0.816334	7.98545	8.82687	8.16236	11.8574	24.6188	7.65055
TOMM7	Tomm7	ENSMUSG00000028998	1221.67	-0.201145	-1.14961	0.0246816	0.816334	1077.04	955.95	1204.97	1150.16	1777.9	1163.98
BPIFC	Bpifc	ENSMUSG00000050108	2.38976	-0.0928146	-1.06645	0.0247901	0.816334	1.99636	0	1.0203	2.73631	7.49267	1.09294
CFH	Cfh	ENSMUSG00000026365	741.078	0.191477	1.14193	0.024994	0.816334	891.376	824.43	725.43	758.87	706.452	539.91
BPIFB4	Bpifb4	ENSMUSG00000074665	1.1068	0.0563032	1.0398	0.0250018	0.816334	3.99273	2.64806	0	0	0	0
METTL18	Mettl18	ENSMUSG00000041396	91.9375	-0.201348	-1.14977	0.02511	0.816334	69.8727	94.4475	78.5627	100.331	119.883	88.5278
GPN2	Gpn2	ENSMUSG00000028848	203.406	-0.174774	-1.12879	0.0254362	0.816334	188.656	188.012	184.673	206.135	236.554	216.401
TSPAN32	Tspan32	ENSMUSG00000000244	6.77074	-0.13492	-1.09803	0.0256422	0.816334	3.99273	1.76537	7.14207	7.29683	16.0557	4.37174
CHRNB3	Chrnb3	ENSMUSG00000031492	51.4113	0.138991	1.10113	0.0259325	0.816334	103.811	8.82687	95.9078	49.2536	33.1818	17.487
MTTP	Mttp	ENSMUSG00000028158	302.689	-0.182268	-1.13467	0.0260811	0.816334	273.502	290.404	264.256	280.928	367.141	339.903
FNDC9	Fndc9	ENSMUSG00000048721	150.361	-0.139467	-1.1015	0.0261777	0.816334	121.778	32.6594	139.78	183.333	388.549	36.0669
PHF1	Phf1	ENSMUSG00000024193	1069.58	-0.199956	-1.14866	0.0264052	0.816334	865.423	1066.29	894.799	892.038	1532.79	1166.16
KDR	Kdr	ENSMUSG00000062960	669.616	-0.170586	-1.12552	0.026893	0.816334	574.953	642.596	636.664	705.056	652.933	805.493
ADIG	Adig	ENSMUSG00000044405	1.00252	-0.0542828	-1.03834	0.0269591	0.816334	0	0	0	2.73631	0	3.27881
CES2	Ces2e	ENSMUSG00000031886	3.12047	-0.0891155	-1.06372	0.0270768	0.816334	0	1.76537	2.04059	1.82421	1.07038	12.0223
RCL1	Rcl1	ENSMUSG00000024785	320.398	-0.177878	-1.13122	0.0271184	0.816334	314.427	280.694	285.683	332.918	393.9	314.765
EVX1	Evx1	ENSMUSG00000005503	1.49039	0.0546381	1.0386	0.0271202	0.816334	0.998181	7.94418	0	0	0	0
TAF9	Taf9	ENSMUSG00000052293	2.97384	0.118573	1.08566	0.027128	0.816334	3.99273	2.64806	6.12177	1.82421	1.07038	2.18587
USH2A	Ush2a	ENSMUSG00000026609	5.94925	0.131653	1.09555	0.027211	0.816334	12.9764	4.41343	7.14207	3.64842	6.42229	1.09294
MAGIX	Magix	ENSMUSG00000031147	25.9286	-0.188307	-1.13943	0.0272411	0.816334	17.9673	25.5979	18.3653	20.9784	26.7595	45.9033
DNHD1	Dnhd1	ENSMUSG00000030882	359.085	0.168748	1.12408	0.0272556	0.816334	408.256	362.784	387.712	336.566	303.988	355.204
SLC38A10	Slc38a10	ENSMUSG00000061306	2514.06	-0.200125	-1.1488	0.0272878	0.816334	2129.12	2151.11	2325.25	2546.59	3845.88	2086.41
NT5C	Nt5c	ENSMUSG00000020736	762.373	-0.195157	-1.14485	0.0274774	0.816334	641.831	799.714	596.873	665.836	986.892	883.092
FOXD3	Foxd3	ENSMUSG00000067261	1.14448	0.0544011	1.03843	0.0276294	0.816334	0	1.76537	5.10148	0	0	0
NEURL2	Neurl2	ENSMUSG00000039873	34.1606	-0.190388	-1.14107	0.0276395	0.816334	28.9473	36.1902	17.345	27.3631	50.3079	44.8104
PIPOX	Pipox	ENSMUSG00000017453	47.5719	-0.188084	-1.13925	0.027648	0.816334	31.9418	49.4305	32.6494	35.5721	88.8417	46.9962
SLC6A18	Slc6a18	ENSMUSG00000021612	0.51257	-0.0536694	-1.0379	0.0277142	0.816334	0	0	0	0.912104	1.07038	1.09294
THEMIS3P	Themis3	ENSMUSG00000024105	0.51257	-0.0536694	-1.0379	0.0277142	0.816334	0	0	0	0.912104	1.07038	1.09294
CPNE2	Cpne2	ENSMUSG00000034361	678.981	-0.19624	-1.14571	0.0277347	0.816334	660.796	685.848	462.194	637.561	876.643	750.847
IGFBPL1	Igfbpl1	ENSMUSG00000035551	55.5258	0.110056	1.07927	0.0279017	0.816334	103.811	4.41343	134.679	17.33	66.3637	6.55761
IFIT3	Ifit3	ENSMUSG00000074896	161.297	-0.181491	-1.13406	0.0279396	0.816334	144.736	152.705	143.862	179.684	191.598	155.197
TICAM2	Ticam2	ENSMUSG00000056130	6.16832	0.154467	1.11301	0.0281448	0.816334	7.98545	8.82687	7.14207	5.47262	3.21115	4.37174
CCBE1	Ccbe1	ENSMUSG00000046318	123.676	0.146318	1.10674	0.0282121	0.816334	232.576	42.369	213.242	137.728	89.9121	26.2305
CISH	Cish	ENSMUSG00000032578	83.5959	0.19651	1.14592	0.0282692	0.816334	92.8309	94.4475	91.8266	59.2868	87.7713	75.4125
AVPR1A	Avpr1a	ENSMUSG00000020123	12.4997	-0.130672	-1.0948	0.028329	0.816334	10.98	10.5922	2.04059	7.29683	34.2522	9.83642
C6orf118	1700010I14Rik	ENSMUSG00000023873	29.0639	-0.171621	-1.12632	0.0283316	0.816334	28.9473	16.7711	20.4059	31.9236	59.9414	16.394
INSL3	Insl3	ENSMUSG00000079019	9.53842	-0.156696	-1.11473	0.0283743	0.816334	7.98545	5.29612	7.14207	5.47262	17.1261	14.2082
PIGY	Pigyl	ENSMUSG00000010607	392.071	-0.197732	-1.14689	0.0285569	0.816334	304.445	417.511	313.231	333.83	529.839	453.568
NTRK1	Ntrk1	ENSMUSG00000028072	38.3882	-0.108447	-1.07807	0.028624	0.816334	6.98727	13.2403	41.8321	48.3415	117.742	2.18587
MSR1	Msr1	ENSMUSG00000025044	6.69125	0.152619	1.11159	0.0287255	0.816334	11.9782	7.94418	6.12177	5.47262	5.35191	3.27881
PENK	Penk	ENSMUSG00000045573	4640.15	-0.155112	-1.11351	0.0287506	0.816334	1781.75	1903.96	6252.37	6622.79	9343.36	1936.68
DDRGK1	Ddrgk1	ENSMUSG00000068290	1512.82	-0.199204	-1.14807	0.0287599	0.816334	1345.55	1401.71	1199.87	1269.65	2390.16	1470
NLRP12	Nlrp12	ENSMUSG00000078817	1.01762	-0.0530146	-1.03743	0.0288748	0.816334	0	0	0	1.82421	4.28153	0
CA2	Car2	ENSMUSG00000027562	3489.37	0.157378	1.11526	0.0289348	0.816334	3777.12	4075.37	3322.08	3319.15	3232.55	3209.95
ANKUB1	Ankub1	ENSMUSG00000074591	34.8002	0.185415	1.13714	0.0289594	0.816334	42.9218	48.5478	33.6697	14.5937	41.7449	27.3234
NR2F6	Nr2f6	ENSMUSG00000002393	311.19	-0.198616	-1.1476	0.0289641	0.816334	244.554	294.817	275.48	275.455	478.461	298.371
DNAH10	Dnah10	ENSMUSG00000038011	125.717	-0.193916	-1.14386	0.0289943	0.816334	104.809	105.922	101.009	102.156	235.484	104.922
GPR65	Gpr65	ENSMUSG00000021886	5.05616	0.138511	1.10077	0.029069	0.816334	9.98181	5.29612	5.10148	4.56052	3.21115	2.18587
DDX3Y	Ddx3y	ENSMUSG00000069045	1439.94	0.193926	1.14387	0.0290777	0.816334	1471.32	1896.89	1423.31	1512.27	1336.91	998.943
TNFSF8	Tnfsf8	ENSMUSG00000028362	1.09982	0.0738859	1.05255	0.0290901	0.816334	0.998181	2.64806	2.04059	0.912104	0	0
GRAP	Grap	ENSMUSG00000004837	142.013	-0.189918	-1.1407	0.0291181	0.816334	135.753	108.57	138.76	140.464	176.613	151.918
RGAG1	Rgag1	ENSMUSG00000085584	58.3113	-0.1987	-1.14766	0.0291385	0.816334	52.9036	56.492	42.8524	70.232	74.9267	52.4609
TSEN34	Tsen34	ENSMUSG00000035585	1287.64	-0.192999	-1.14314	0.0291438	0.816334	1076.04	1260.48	1112.12	1066.25	1714.75	1496.23
MAD1L1	Mad1l1	ENSMUSG00000029554	542.732	-0.192303	-1.14259	0.0293371	0.816334	503.083	521.668	430.565	498.921	755.69	546.468
MPZL2	Mpzl2	ENSMUSG00000032092	68.5096	0.166959	1.12269	0.0293914	0.816334	88.8381	85.6206	82.6439	76.6167	64.2229	13.1152
XKR5	Xkr5	ENSMUSG00000039814	8.86971	0.138218	1.10054	0.0293954	0.816334	7.98545	20.3018	7.14207	3.64842	3.21115	10.9294
TKTL1	Tktl1	ENSMUSG00000031397	3.63109	0.11576	1.08355	0.0297784	0.816334	1.99636	5.29612	8.16236	0.912104	2.14076	3.27881
ACPT	Acpt	ENSMUSG00000012777	2.5029	-0.0796822	-1.05679	0.0300698	0.816334	0	2.64806	0	3.64842	1.07038	7.65055
TMEM71	Tmem71	ENSMUSG00000036944	13.2958	0.17251	1.12702	0.0303853	0.816334	14.9727	16.7711	17.345	10.0331	5.35191	15.3011
SLAMF8	Slamf8	ENSMUSG00000053318	4.89496	0.126816	1.09188	0.0305174	0.816334	1.99636	7.94418	10.203	2.73631	3.21115	3.27881
MEOX1	Meox1	ENSMUSG00000001493	38.019	-0.188983	-1.13996	0.0305597	0.816334	26.9509	41.4863	24.4871	30.0994	43.8857	61.2044
ADAMTS14	Adamts14	ENSMUSG00000059901	34.7175	0.191288	1.14178	0.0305957	0.816334	51.9054	33.5421	36.7306	19.1542	37.4634	29.5093
TRDMT1	Trdmt1	ENSMUSG00000026723	164.508	0.193205	1.1433	0.030679	0.816334	187.658	205.666	155.085	162.354	114.531	161.754
TTLL10	Ttll10	ENSMUSG00000029074	1.21412	-0.0703379	-1.04996	0.030805	0.816334	0.998181	0	0	0.912104	4.28153	1.09294
MRPL52	Mrpl52	ENSMUSG00000010406	432.226	-0.19679	-1.14615	0.0308414	0.816334	402.267	325.711	384.651	387.644	719.297	373.784
ADGRE4P	Adgre4	ENSMUSG00000032915	2.51081	0.0883367	1.06314	0.030865	0.816334	0.998181	2.64806	8.16236	0	1.07038	2.18587
RSU1	Rsu1	ENSMUSG00000026727	569.548	0.171627	1.12633	0.031016	0.816334	647.82	605.523	591.771	572.801	446.349	553.025
DSC3	Dsc3	ENSMUSG00000059898	34.4096	0.12222	1.08841	0.0311456	0.816334	117.785	14.123	11.2232	31.0115	22.478	9.83642
SIAH3	Siah3	ENSMUSG00000091722	75.4489	0.193866	1.14382	0.0311688	0.816334	88.8381	75.0284	88.7657	76.6167	54.5895	68.8549
TRIM38	Trim38	ENSMUSG00000064140	3.71232	-0.117275	-1.08468	0.0312138	0.816334	2.99454	2.64806	1.0203	9.12104	3.21115	3.27881
CYP19A1	Cyp19a1	ENSMUSG00000032274	4.52211	-0.0722797	-1.05138	0.0313654	0.816334	0.998181	0	3.06089	2.73631	20.3373	0
TOP1MT	Top1mt	ENSMUSG00000000934	305.576	-0.19173	-1.14213	0.0314702	0.816334	296.46	214.493	252.013	285.489	557.669	227.331
NUDT1	Nudt1	ENSMUSG00000036639	104.988	-0.196061	-1.14557	0.0315255	0.816334	99.8181	74.1457	96.928	106.716	162.698	89.6207
CLDN19	Cldn19	ENSMUSG00000066058	12.2064	0.176573	1.1302	0.0316015	0.816334	11.9782	14.123	18.3653	8.20894	9.63344	10.9294
RARRES2	Rarres2	ENSMUSG00000009281	73.3669	-0.172821	-1.12726	0.0316058	0.816334	54.9	77.6765	37.7509	36.4842	127.375	106.015
SERPINE1	Serpine1	ENSMUSG00000037411	42.0355	-0.174264	-1.12839	0.0316246	0.816334	33.9382	18.5364	45.9133	48.3415	77.0675	28.4163
RFC3	Rfc3	ENSMUSG00000033970	126.797	-0.193475	-1.14351	0.031661	0.816334	93.8291	133.286	109.172	127.695	126.305	170.498
LSM7	Lsm7	ENSMUSG00000035215	351.76	-0.187446	-1.13875	0.0317663	0.816334	311.433	334.538	303.028	309.203	473.109	379.249
NFKBIL1	Nfkbil1	ENSMUSG00000042419	179.718	-0.194799	-1.14456	0.0320729	0.816334	156.714	168.593	146.923	150.497	267.595	187.985
FOXH1	Foxh1	ENSMUSG00000033837	1.61366	-0.0635324	-1.04502	0.0320895	0.816334	0.998181	0	0	5.47262	3.21115	0
CPA6	Cpa6	ENSMUSG00000042501	14.5113	0.145413	1.10605	0.0321071	0.816334	12.9764	13.2403	30.6089	17.33	9.63344	3.27881
SP110	Sp110	ENSMUSG00000070034	34.6446	-0.185049	-1.13686	0.0321441	0.816334	32.94	15.0057	36.7306	46.5173	43.8857	32.7881
WDR46	Wdr46	ENSMUSG00000024312	278.972	-0.188717	-1.13975	0.0323002	0.816334	261.524	229.499	259.155	283.664	385.337	254.654
ZCCHC12	Zcchc12	ENSMUSG00000036699	2102.19	-0.117213	-1.08464	0.0324265	0.816334	1834.66	331.008	1622.27	2534.74	6091.54	198.914
C2orf70	1700001C02Rik	ENSMUSG00000029182	5.93057	-0.126522	-1.09166	0.032594	0.816334	2.99454	6.17881	2.04059	2.73631	10.7038	10.9294
RNF5	Rnf5	ENSMUSG00000015478	645.132	-0.174855	-1.12885	0.0325944	0.816334	593.918	557.858	621.36	649.418	825.264	622.973
FAM207A	Fam207a	ENSMUSG00000032977	668.17	-0.173492	-1.12779	0.0326634	0.816334	622.865	587.87	628.502	674.045	853.094	642.646
AHI1	Ahi1	ENSMUSG00000019986	5473.41	-0.173667	-1.12792	0.0328802	0.816334	5416.13	2944.64	4490.32	5482.66	11611.5	2895.19
EDC4	Edc4	ENSMUSG00000036270	2776.89	-0.147523	-1.10767	0.0329636	0.816334	2414.6	2780.46	2620.12	2781	3039.88	3025.25
SYPL2	Sypl2	ENSMUSG00000027887	92.458	0.194307	1.14417	0.0331025	0.816334	103.811	106.805	103.05	101.244	54.5895	85.249
TINAGL1	Tinagl1	ENSMUSG00000028776	211.77	-0.190766	-1.14137	0.0331957	0.816334	188.656	213.61	162.227	183.333	241.906	280.884
RRBP1	Rrbp1	ENSMUSG00000027422	2433.45	-0.191878	-1.14225	0.0332827	0.816334	2112.15	2227.02	2123.23	2209.12	3682.11	2247.08
LARP6	Larp6	ENSMUSG00000034839	1084.41	-0.186331	-1.13787	0.0333768	0.816334	967.238	970.956	987.646	999.666	1530.65	1050.31
PARP14	Parp14	ENSMUSG00000034422	122.377	-0.193533	-1.14356	0.0333874	0.816334	93.8291	90.0341	130.598	176.948	93.1232	149.732
EVPL	Evpl	ENSMUSG00000034282	228.093	-0.140077	-1.10196	0.0334233	0.816334	196.642	90.0341	184.673	227.114	616.54	53.5538
RIBC2	Ribc2	ENSMUSG00000022431	5.70683	-0.108804	-1.07833	0.0338082	0.816334	6.98727	1.76537	1.0203	7.29683	14.9853	2.18587
INMT	Inmt	ENSMUSG00000003477	11.4395	-0.140914	-1.1026	0.0338207	0.816334	2.99454	11.4749	9.18266	9.12104	9.63344	26.2305
OR5M3	Olfr1033	ENSMUSG00000045392	2.47428	0.106987	1.07698	0.0338786	0.816334	4.99091	2.64806	3.06089	0.912104	2.14076	1.09294
LIF	Lif	ENSMUSG00000034394	5.63716	0.130772	1.09488	0.0341789	0.816334	8.98363	10.5922	3.06089	3.64842	5.35191	2.18587
TMEM45A	Tmem45a	ENSMUSG00000022754	21.2907	0.187383	1.1387	0.0342157	0.816334	22.9582	20.3018	31.6292	18.2421	17.1261	17.487
IL22RA1	Il22ra1	ENSMUSG00000037157	2.30686	0.0871298	1.06225	0.0343167	0.816334	0.998181	2.64806	7.14207	0.912104	2.14076	0
TMC4	Tmc4	ENSMUSG00000019734	146.43	-0.192759	-1.14295	0.0343744	0.816334	146.733	122.693	114.273	148.673	219.428	126.781
UBE2V1	Ube2v1	ENSMUSG00000078923	14.6001	0.181673	1.1342	0.0344642	0.816334	15.9709	16.7711	19.3856	12.7695	11.7742	10.9294
YEATS2	Yeats2	ENSMUSG00000041215	1596.6	-0.191771	-1.14216	0.0347012	0.816334	1332.57	1561.47	1317.2	1361.77	1562.76	2443.8
IRF7	Irf7	ENSMUSG00000025498	77.316	-0.192413	-1.14267	0.034771	0.816334	68.8745	65.3188	68.3598	97.5951	61.0118	102.736
EIF3L	Eif3l	ENSMUSG00000033047	1643.21	0.163763	1.12021	0.034837	0.816334	1896.54	1543.82	1855.92	1660.94	1438.59	1463.44
FAM129B	Fam129b	ENSMUSG00000026796	893.838	-0.178712	-1.13187	0.0351366	0.816334	822.502	747.636	869.292	916.664	1178.49	828.445
NDN	Ndn	ENSMUSG00000033585	4414.18	-0.185594	-1.13728	0.0351681	0.816334	4098.53	4017.99	2842.54	3186.89	8357.54	3981.56
USP25	Usp25	ENSMUSG00000022867	977.695	0.154504	1.11304	0.0353862	0.816334	1061.07	993.906	1075.39	986.896	819.912	928.995
MYOG	Myog	ENSMUSG00000026459	1.49808	-0.0830091	-1.05923	0.0353915	0.816334	0	0.882687	1.0203	2.73631	1.07038	3.27881
PNMAL2	Pnmal2	ENSMUSG00000070802	12219.1	-0.18375	-1.13583	0.0355078	0.816334	11777.5	8988.4	9393.86	11402.2	23714.3	8038.54
ACTR5	Actr5	ENSMUSG00000037761	231.585	-0.180062	-1.13293	0.0357987	0.816334	206.624	230.381	192.836	216.169	296.496	247.003
ITGA2B	Itga2b	ENSMUSG00000034664	64.7614	-0.168597	-1.12397	0.0359389	0.816334	61.8873	32.6594	57.1365	70.232	130.587	36.0669
CDK5RAP3	Cdk5rap3	ENSMUSG00000018669	854.603	-0.185742	-1.1374	0.0359966	0.816334	768.6	744.988	784.607	753.398	1219.16	856.861
TREML1	Treml1	ENSMUSG00000023993	2.9809	-0.101221	-1.07268	0.0360038	0.816334	2.99454	0.882687	1.0203	5.47262	6.42229	1.09294
HIC2	Hic2	ENSMUSG00000050240	96.3518	0.179907	1.13281	0.0360254	0.816334	107.804	97.0956	111.212	92.1225	81.349	88.5278
CLDN6	Cldn6	ENSMUSG00000023906	0.903262	-0.0489181	-1.03449	0.0360305	0.816334	0	0	0	0	2.14076	3.27881
ZNF322	Zfp322a	ENSMUSG00000046351	1097.26	0.180373	1.13318	0.0360563	0.816334	1258.71	1093.65	1247.82	1142.87	777.097	1063.43
NEU3	Neu3	ENSMUSG00000035239	98.3132	0.188949	1.13993	0.036383	0.816334	101.815	137.699	88.7657	82.0894	90.9825	88.5278
RPGRIP1	Rpgrip1	ENSMUSG00000057132	20.3831	-0.176427	-1.13008	0.036419	0.816334	15.9709	23.8325	9.18266	24.6268	23.5484	25.1375
EFEMP1	Efemp1	ENSMUSG00000020467	189.56	0.187238	1.13858	0.036628	0.816334	172.685	216.258	270.378	204.311	184.106	89.6207
GFOD2	Gfod2	ENSMUSG00000013150	774.147	-0.180747	-1.13347	0.0367299	0.816334	719.689	649.658	732.572	684.99	1038.27	819.702
ASB5	Asb5	ENSMUSG00000031519	12.3285	0.157395	1.11527	0.036764	0.816334	16.9691	8.82687	20.4059	7.29683	13.915	6.55761
MTAP	Mtap	ENSMUSG00000062937	230.539	0.156678	1.11472	0.0370576	0.816334	253.538	247.152	238.749	214.344	210.865	218.587
TM4SF1	Tm4sf1	ENSMUSG00000027800	339.125	-0.188575	-1.13964	0.0371177	0.816334	284.482	300.996	314.251	262.686	406.745	465.591
HRCT1	Hrct1	ENSMUSG00000071001	17.4929	-0.171816	-1.12648	0.0373139	0.816334	10.98	13.2403	17.345	14.5937	18.1965	30.6022
C6orf141	9130008F23Rik	ENSMUSG00000054951	4.32021	0.107136	1.07709	0.0373685	0.816334	8.98363	5.29612	4.08118	0	4.28153	3.27881
BLOC1S5	Bloc1s5	ENSMUSG00000038982	348.431	-0.176578	-1.1302	0.0373873	0.816334	298.456	346.013	307.109	321.061	446.349	371.598
PCSK4	Pcsk4	ENSMUSG00000020131	164.791	-0.187586	-1.13886	0.037489	0.816334	127.767	182.716	108.151	128.607	261.173	180.334
LSM4	Lsm4	ENSMUSG00000031848	576.98	-0.18904	-1.14001	0.037522	0.816334	544.009	466.941	512.188	496.185	887.346	555.211
ARL11	Arl11	ENSMUSG00000043157	13.9016	-0.175672	-1.12949	0.0375409	0.816334	8.98363	12.3576	12.2435	17.33	13.915	18.5799
CCDC38	Ccdc38	ENSMUSG00000036168	20.9743	0.160803	1.11791	0.0375747	0.816334	23.9564	36.1902	17.345	8.20894	13.915	26.2305
TMEM130	Tmem130	ENSMUSG00000043388	6493.16	-0.155339	-1.11368	0.0376004	0.816334	6640.9	3032.91	4936.19	6464.99	15290.4	2593.54
DCDC2C	Dcdc2c	ENSMUSG00000020633	34.1455	0.189416	1.1403	0.0376594	0.816334	35.9345	46.7824	33.6697	30.0994	29.9707	28.4163
FEN1	Fen1	ENSMUSG00000024742	8.35978	-0.131081	-1.09511	0.03781	0.816334	5.98909	8.82687	2.04059	6.38473	19.2669	7.65055
FAP	Fap	ENSMUSG00000000392	78.2352	0.172273	1.12683	0.0378644	0.816334	109.8	50.3132	122.435	84.8257	33.1818	68.8549
CROCC2	Crocc2	ENSMUSG00000084989	57.3242	-0.121459	-1.08783	0.0380251	0.816334	40.9254	57.3747	12.2435	16.4179	179.824	37.1598
ABI3BP	Abi3bp	ENSMUSG00000035258	470.928	0.153489	1.11226	0.0381678	0.816334	228.584	607.289	934.59	380.347	135.938	538.817
RMI2	Rmi2	ENSMUSG00000037991	10.1018	-0.147289	-1.10749	0.0382207	0.816334	4.99091	8.82687	8.16236	8.20894	8.56305	21.8587
HAGHL	Haghl	ENSMUSG00000061046	1761.19	-0.188253	-1.13938	0.038227	0.816334	1453.35	1588.84	1613.09	1571.56	2738.04	1602.24
CDCA3	Cdca3	ENSMUSG00000023505	27.2583	0.172612	1.1271	0.0383737	0.816334	45.9163	23.8325	28.5683	26.451	26.7595	12.0223
ERICH5	Erich5	ENSMUSG00000044726	6.30183	0.140612	1.10237	0.0384508	0.816334	11.9782	5.29612	7.14207	3.64842	4.28153	5.46468
DMBX1	Dmbx1	ENSMUSG00000028707	9.93094	0.117698	1.085	0.0385876	0.816334	9.98181	25.5979	5.10148	3.64842	2.14076	13.1152
ZNF442	Gm14305	ENSMUSG00000078878	243.493	0.178291	1.13154	0.0386947	0.816334	279.491	255.979	263.236	257.213	176.613	228.424
SUSD2	Susd2	ENSMUSG00000006342	387.366	-0.182614	-1.13494	0.0387149	0.816334	283.484	352.192	331.596	354.808	731.071	271.048
C2orf88	1700019D03Rik	ENSMUSG00000043629	417.417	0.188224	1.13936	0.0390413	0.816334	491.105	388.382	539.736	433.249	229.062	422.966
WDR4	Wdr4	ENSMUSG00000024037	817.287	-0.142324	-1.10368	0.0390912	0.816334	769.598	741.457	794.81	839.136	924.81	833.91
STX19	Stx19	ENSMUSG00000047854	4.85522	0.10573	1.07604	0.0391183	0.816334	2.99454	11.4749	6.12177	0.912104	1.07038	6.55761
NEUROD6	Neurod6	ENSMUSG00000037984	1049.99	0.11725	1.08467	0.0391569	0.816334	2113.15	139.465	2056.92	1186.65	651.863	151.918
LAPTM4B	Laptm4b	ENSMUSG00000022257	2020.75	0.156421	1.11452	0.0391802	0.816334	2134.11	2314.41	2035.49	1958.29	1653.74	2028.49
GPATCH3	Gpatch3	ENSMUSG00000028850	190.391	-0.181327	-1.13393	0.0391992	0.816334	148.729	187.13	178.552	185.157	252.61	190.171
PLA1A	Pla1a	ENSMUSG00000002847	43.9691	-0.184994	-1.13681	0.0392178	0.816334	44.9182	23.8325	42.8524	52.902	58.871	40.4386
CDH4	Cdh4	ENSMUSG00000000305	933.015	-0.187547	-1.13883	0.0394418	0.816334	805.532	768.82	883.576	1204.89	1259.84	675.434
VAT1L	Vat1l	ENSMUSG00000046844	3649.14	-0.176848	-1.13041	0.0394945	0.816334	2164.06	4884.79	1889.59	2796.51	5031.86	5128.05
C17orf105	1700006E09Rik	ENSMUSG00000010841	3.86495	-0.0886302	-1.06336	0.0395163	0.816334	0.998181	2.64806	2.04059	10.9452	0	6.55761
AK7	Ak7	ENSMUSG00000041323	66.9879	-0.132815	-1.09643	0.0400876	0.816334	40.9254	72.3803	25.5074	16.4179	170.191	76.5055
C12orf54	1700031M16Rik	ENSMUSG00000099353	0.942243	-0.0469633	-1.03309	0.0400958	0.816334	0	0	0	4.56052	0	1.09294
GHRH	Ghrh	ENSMUSG00000027643	5.51067	-0.0704361	-1.05003	0.0402191	0.816334	0	2.64806	3.06089	2.73631	24.6188	0
ASB15	Asb15	ENSMUSG00000029685	1.87298	-0.0929971	-1.06658	0.0402905	0.816334	0.998181	0.882687	1.0203	1.82421	2.14076	4.37174
MCUR1	Mcur1	ENSMUSG00000021371	708.579	0.175881	1.12965	0.0403322	0.816334	731.667	782.943	803.993	676.781	504.15	751.94
UBE2L6	Ube2l6	ENSMUSG00000027078	143.431	-0.18063	-1.13338	0.0403682	0.816334	114.791	121.811	151.004	145.937	143.431	183.613
DEF6	Def6	ENSMUSG00000002257	85.7678	-0.186461	-1.13797	0.0404415	0.816334	82.8491	74.1457	69.3801	87.562	124.164	76.5055
SYNDIG1L	Syndig1l	ENSMUSG00000071234	1026.34	-0.171149	-1.12595	0.0404572	0.816334	403.265	734.396	1335.57	1256.88	1634.47	793.471
GRIK1	Grik1	ENSMUSG00000022935	614.757	-0.185774	-1.13743	0.0406153	0.816334	510.071	717.625	401.996	639.385	634.736	784.728
MTX2	Mtx2	ENSMUSG00000027099	928.367	0.146497	1.10688	0.0407806	0.816334	998.181	904.754	1057.03	912.104	843.461	854.676
BCL2A1	Bcl2a1d	ENSMUSG00000099974	5.18901	0.114663	1.08272	0.0409822	0.816334	11.9782	4.41343	5.10148	6.38473	1.07038	2.18587
CC2D1A	Cc2d1a	ENSMUSG00000036686	1732.47	-0.181495	-1.13406	0.0410078	0.816334	1561.16	1551.76	1553.91	1674.62	2504.69	1548.69
BAMBI	Bambi	ENSMUSG00000024232	143.958	-0.181874	-1.13436	0.0411275	0.816334	144.736	113.867	128.557	128.607	187.317	160.662
PRKCG	Prkcg	ENSMUSG00000078816	10780.6	0.171525	1.12625	0.0411604	0.816334	13796.9	10427.2	10877.4	10605.9	8483.85	10492.2
EYA2	Eya2	ENSMUSG00000017897	117.772	0.180214	1.13305	0.0413723	0.816334	96.8236	207.431	107.131	73.8804	127.375	93.9924
IL17RB	Il17rb	ENSMUSG00000015966	36.8638	0.185873	1.13751	0.0415757	0.816334	38.9291	36.1902	49.9945	30.0994	33.1818	32.7881
TAPBP	Tapbp	ENSMUSG00000024308	606.11	-0.159932	-1.11723	0.0416564	0.816334	548.002	562.272	574.426	571.889	740.704	639.367
HIST1H1B	Hist1h1b	ENSMUSG00000058773	2.11747	0.0896297	1.0641	0.0416616	0.816334	2.99454	4.41343	2.04059	0	1.07038	2.18587
TTC12	Ttc12	ENSMUSG00000040219	116.418	-0.178377	-1.13161	0.0417785	0.816334	93.8291	132.403	63.2583	88.4741	192.669	127.873
CCDC61	Ccdc61	ENSMUSG00000074358	248.583	-0.184039	-1.13606	0.0419206	0.816334	206.624	229.499	225.485	223.465	370.352	236.074
OTOF	Otof	ENSMUSG00000062372	1103.63	-0.121831	-1.08811	0.0419263	0.816334	1208.8	171.241	807.054	1678.27	2540.02	216.401
NXF2B	Nxf2	ENSMUSG00000009941	3.19649	0.0907814	1.06495	0.0419729	0.816334	7.98545	5.29612	1.0203	2.73631	2.14076	0
DEPDC1	Depdc1a	ENSMUSG00000028175	4.70333	-0.127946	-1.09274	0.0420267	0.816334	3.99273	3.53075	2.04059	4.56052	5.35191	8.74348
TAP2	Tap2	ENSMUSG00000024339	112.992	-0.185402	-1.13713	0.0420706	0.816334	94.8272	92.6821	109.172	114.925	171.261	95.0854
EGLN2	Egln2	ENSMUSG00000058709	2230.26	-0.176005	-1.12975	0.042503	0.816334	2028.3	2080.49	1959.99	2124.29	3096.61	2091.88
ZSWIM2	Zswim2	ENSMUSG00000034552	1.01661	0.0463079	1.03262	0.0426329	0.816334	0.998181	0	5.10148	0	0	0
USF1	Usf1	ENSMUSG00000026641	1527.28	-0.170964	-1.12581	0.0427758	0.816334	1423.41	1330.21	1435.56	1429.27	2033.73	1511.53
ZNF729	Zfp738	ENSMUSG00000048280	483.904	0.181618	1.13416	0.0429724	0.816334	590.923	503.132	512.188	508.042	309.34	479.799
IQCF3	Iqcf3	ENSMUSG00000023577	0.842875	0.0462124	1.03255	0.0430223	0.816334	1.99636	0	3.06089	0	0	0
RNASE13	Rnase13	ENSMUSG00000068392	0.842875	0.0462124	1.03255	0.0430223	0.816334	1.99636	0	3.06089	0	0	0
SREBF1	Srebf1	ENSMUSG00000020538	1193.16	-0.182655	-1.13497	0.0430454	0.816334	1001.18	1211.05	972.341	1046.18	1753.29	1174.91
SLC36A1	Slc36a1	ENSMUSG00000020261	2884.73	0.169539	1.1247	0.0430913	0.816334	3152.26	2663.95	3565.93	3033.66	2409.43	2483.15
ARL13A	Arl13a	ENSMUSG00000052549	2.36952	0.0805692	1.05744	0.0431681	0.816334	1.99636	7.94418	1.0203	0	1.07038	2.18587
LONP1	Lonp1	ENSMUSG00000041168	2714.92	-0.177777	-1.13114	0.0431735	0.816334	2383.66	2432.69	2538.49	2540.21	3852.3	2542.17
GPD2	Gpd2	ENSMUSG00000026827	3281.94	0.174702	1.12873	0.0432094	0.816334	3903.89	3162.67	3680.2	3642.94	2483.29	2818.68
NPFFR1	Npffr1	ENSMUSG00000020090	55.1977	-0.107279	-1.07719	0.0433048	0.816334	61.8873	7.0615	31.6292	72.0562	151.994	6.55761
PRMT9	Prmt9	ENSMUSG00000037134	639.417	-0.140402	-1.10221	0.0434324	0.816334	620.869	606.406	577.487	637.561	693.607	700.572
GPC2	Gpc2	ENSMUSG00000029510	24.6277	0.18148	1.13405	0.0434384	0.816334	30.9436	24.7152	29.5886	24.6268	17.1261	20.7658
RTKN2	Rtkn2	ENSMUSG00000037846	110.514	0.176574	1.1302	0.0434816	0.816334	140.744	111.219	111.212	102.156	107.038	90.7136
EBF4	Ebf4	ENSMUSG00000053552	328.764	-0.18412	-1.13612	0.0435157	0.816334	310.434	271.868	275.48	290.049	538.402	286.349
MFSD14A	Mfsd14a	ENSMUSG00000089911	894.637	0.163594	1.12007	0.0436072	0.816334	970.232	956.833	965.199	870.147	679.692	925.716
TIMM10	Timm10	ENSMUSG00000027076	410.501	-0.177236	-1.13072	0.0436856	0.816334	393.283	312.471	407.098	436.898	539.472	373.784
HYAL1	Hyal1	ENSMUSG00000010051	65.4298	0.183899	1.13595	0.0437376	0.816334	71.8691	91.7994	58.1568	60.1989	43.8857	66.6691
SETMAR	Setmar	ENSMUSG00000034639	142.059	0.181392	1.13398	0.0438121	0.816334	155.716	155.353	161.207	151.409	92.0528	136.617
C3orf14	3830406C13Rik	ENSMUSG00000033111	603.511	0.172134	1.12672	0.0439907	0.816334	649.816	591.4	729.511	660.363	477.39	512.587
KLHL10	Klhl10	ENSMUSG00000001558	15.36	-0.15344	-1.11222	0.0441496	0.816334	19.9636	6.17881	9.18266	14.5937	18.1965	24.0446
SUN2	Sun2	ENSMUSG00000042524	1703	-0.163478	-1.11998	0.0441861	0.816334	1323.59	1768.9	1619.21	1816.91	1987.7	1701.7
TSSC4	Tssc4	ENSMUSG00000045752	958.872	-0.180208	-1.13305	0.0442282	0.816334	877.401	941.827	756.039	792.618	1321.92	1063.43
PNMA3	Pnma3	ENSMUSG00000046287	773.056	-0.166774	-1.12255	0.0442384	0.816334	793.554	504.897	564.223	694.111	1631.26	450.289
RNF39	Rnf39	ENSMUSG00000036492	134.866	0.17501	1.12897	0.0444078	0.816334	146.733	124.459	171.41	127.695	125.235	113.665
GIMAP1	Gimap1	ENSMUSG00000090019	42.7922	-0.183123	-1.13534	0.0445795	0.816334	33.9382	39.7209	37.7509	45.6052	38.5337	61.2044
PIWIL4	Piwil4	ENSMUSG00000036912	1.46383	0.0810585	1.05779	0.0445877	0.816334	2.99454	1.76537	2.04059	0.912104	1.07038	0
ERP29	Erp29	ENSMUSG00000029616	2058.91	-0.182228	-1.13463	0.0446176	0.816334	1757.8	2175.82	1538.61	1634.49	2769.08	2477.68
PDZD3	Pdzd3	ENSMUSG00000032105	24.4281	-0.106896	-1.07691	0.0447528	0.816334	28.9473	2.64806	13.2638	37.3963	59.9414	4.37174
PEX6	Pex6	ENSMUSG00000002763	2177.09	-0.180175	-1.13302	0.044778	0.816334	1885.56	2071.67	1883.47	2023.96	3221.85	1976.03
C12orf10	Myg1	ENSMUSG00000001285	645.107	-0.153387	-1.11218	0.044811	0.816334	599.907	640.831	561.162	616.582	742.845	709.315
CUZD1	Cuzd1	ENSMUSG00000040205	9.84264	0.144518	1.10536	0.044872	0.816334	15.9709	7.0615	14.2841	10.9452	6.42229	4.37174
DTWD2	Dtwd2	ENSMUSG00000024505	118.295	0.176147	1.12986	0.0448898	0.816334	147.731	106.805	134.679	114.013	104.897	101.643
NOTCH4	Notch4	ENSMUSG00000015468	598.66	-0.158731	-1.1163	0.0449536	0.816334	592.92	525.199	545.858	558.208	710.734	659.04
MAEL	Mael	ENSMUSG00000040629	2.40227	0.0932496	1.06677	0.0450423	0.816334	3.99273	3.53075	3.06089	2.73631	0	1.09294
PRR19	Prr19	ENSMUSG00000058741	4.07168	-0.0937305	-1.06713	0.0451647	0.816334	3.99273	2.64806	0	2.73631	11.7742	3.27881
FBXO40	Fbxo40	ENSMUSG00000047746	15.6241	0.141576	1.10311	0.045181	0.816334	10.98	37.9555	10.203	11.8574	9.63344	13.1152
ADAMTS12	Adamts12	ENSMUSG00000047497	29.3962	-0.178594	-1.13178	0.0452063	0.816334	21.96	31.7767	20.4059	26.451	34.2522	41.5315
MACROD1	Macrod1	ENSMUSG00000036278	222.757	-0.181086	-1.13374	0.0452346	0.816334	219.6	214.493	137.74	168.739	347.874	248.096
IQCA1	Iqca	ENSMUSG00000026301	19.6361	-0.149318	-1.10905	0.0452776	0.816334	18.9654	12.3576	13.2638	11.8574	43.8857	17.487
SCG2	Scg2	ENSMUSG00000050711	7065.72	-0.162414	-1.11916	0.0453339	0.816334	6428.29	3522.8	6889.03	7973.61	14074.5	3506.14
FOXM1	Foxm1	ENSMUSG00000001517	63.2917	0.182096	1.13453	0.0454323	0.816334	78.8563	51.1958	85.7048	59.2868	62.0821	42.6245
ZNF93	Zfp457	ENSMUSG00000055341	17.5333	0.171874	1.12652	0.045474	0.816334	18.9654	24.7152	18.3653	18.2421	10.7038	14.2082
HMGA1	Hmga1	ENSMUSG00000046711	1067.67	-0.170455	-1.12541	0.0457516	0.816334	1101.99	825.312	996.828	976.863	1295.16	1209.88
CFAP44	Cfap44	ENSMUSG00000071550	164.397	-0.166367	-1.12223	0.0458319	0.816334	153.72	149.174	94.8875	114.925	342.522	131.152
PDF	Pdf	ENSMUSG00000078931	17.9457	0.167184	1.12286	0.045894	0.816334	23.9564	23.8325	16.3247	16.4179	8.56305	18.5799
KLK8	Klk8	ENSMUSG00000064023	30.8547	0.138919	1.10108	0.0459186	0.816334	78.8563	13.2403	25.5074	20.0663	29.9707	17.487
PPP1R36	Ppp1r36	ENSMUSG00000052221	17.1587	-0.166267	-1.12215	0.0459386	0.816334	13.9745	14.123	13.2638	11.8574	25.6892	24.0446
C21orf58	2610028H24Rik	ENSMUSG00000009114	1.79181	0.0721902	1.05131	0.0460103	0.816334	0.998181	3.53075	4.08118	0	2.14076	0
HTRA4	Htra4	ENSMUSG00000037406	8.41337	0.0910457	1.06514	0.0460774	0.816334	17.9673	1.76537	17.345	9.12104	4.28153	0
HTR3B	Htr3b	ENSMUSG00000008590	0.865605	-0.0443602	-1.03123	0.0461974	0.816334	0	0	0	0.912104	4.28153	0
ABCG8	Abcg8	ENSMUSG00000024254	0.865605	-0.0443602	-1.03123	0.0461974	0.816334	0	0	0	0.912104	4.28153	0
OGFRL1	Ogfrl1	ENSMUSG00000026158	3659.14	0.177946	1.13127	0.0464848	0.816334	4254.25	4017.11	3830.19	3715	2316.31	3822
UQCC3	Uqcc3	ENSMUSG00000071654	355.699	-0.179237	-1.13228	0.0465802	0.816334	321.414	308.058	323.434	293.697	512.713	374.877
PRDM12	Prdm12	ENSMUSG00000079466	6.63512	-0.102744	-1.07381	0.0467021	0.816334	5.98909	0.882687	5.10148	6.38473	19.2669	2.18587
XRCC4	Xrcc4	ENSMUSG00000021615	248.194	-0.165376	-1.12146	0.0467411	0.816334	216.605	213.61	254.054	251.741	305.059	248.096
NR2C2AP	Nr2c2ap	ENSMUSG00000071078	27.8738	0.169571	1.12472	0.0470626	0.816334	43.92	28.246	26.5277	20.0663	33.1818	15.3011
ZNF428	Zfp428	ENSMUSG00000064264	731.053	-0.179912	-1.13281	0.0472054	0.816334	667.783	497.835	721.349	732.419	1209.53	557.397
CYTIP	Cytip	ENSMUSG00000026832	4.97945	-0.127281	-1.09223	0.0472335	0.816334	2.99454	5.29612	2.04059	5.47262	6.42229	7.65055
PRDM8	Prdm8	ENSMUSG00000035456	510.058	0.180986	1.13366	0.0472593	0.816334	734.662	445.757	538.716	579.186	351.085	410.944
SSMEM1	Ssmem1	ENSMUSG00000029784	2.2831	-0.0945513	-1.06773	0.0474051	0.816334	1.99636	0.882687	1.0203	5.47262	2.14076	2.18587
HIVEP1	Hivep1	ENSMUSG00000021366	1874.54	0.1686	1.12397	0.0474116	0.816334	1987.38	1877.48	2240.57	2004.8	1387.21	1749.79
INO80E	Ino80e	ENSMUSG00000030689	525.31	-0.163677	-1.12014	0.0474442	0.816334	465.153	504.014	481.579	572.801	655.074	473.241
ROBO4	Robo4	ENSMUSG00000032125	434.559	-0.165097	-1.12124	0.0474444	0.816334	393.283	376.025	428.524	425.04	427.082	557.397
RUNX3	Runx3	ENSMUSG00000070691	4.07462	0.120662	1.08723	0.0474812	0.816334	4.99091	7.0615	4.08118	1.82421	3.21115	3.27881
CTF2P	Ctf2	ENSMUSG00000060034	5.08577	-0.120448	-1.08707	0.0475664	0.816334	0.998181	6.17881	3.06089	7.29683	6.42229	6.55761
C1orf228	Gm1661	ENSMUSG00000060268	10.701	-0.12241	-1.08855	0.0476996	0.816334	6.98727	9.70956	5.10148	3.64842	27.8299	10.9294
FMO4	Fmo4	ENSMUSG00000026692	4.85236	-0.119148	-1.08609	0.0477151	0.816334	4.99091	1.76537	3.06089	6.38473	9.63344	3.27881
TRIM6	Trim6	ENSMUSG00000072244	10.6659	-0.154243	-1.11284	0.0478931	0.816334	7.98545	9.70956	7.14207	10.9452	9.63344	18.5799
HSF4	Hsf4	ENSMUSG00000033249	190.518	-0.14699	-1.10726	0.0479709	0.816334	158.711	97.0956	178.552	210.696	430.293	67.762
USP49	Usp49	ENSMUSG00000090115	354.317	0.15672	1.11475	0.0480847	0.816334	412.249	375.142	353.022	365.754	309.34	310.394
PRLH	Prlh	ENSMUSG00000090550	1.57805	-0.0535209	-1.03779	0.048155	0.816334	0	0.882687	0	0	7.49267	1.09294
EPS15	Eps15	ENSMUSG00000028552	7397.81	0.153171	1.11201	0.0482462	0.816334	8067.3	7219.5	8448.04	7683.56	6082.98	6885.49
GMPPB	Gmppb	ENSMUSG00000070284	280.474	-0.170761	-1.12565	0.0484171	0.816334	242.558	248.035	275.48	298.258	367.141	251.375
POSTN	Postn	ENSMUSG00000027750	122.242	0.164241	1.12058	0.0485381	0.816334	134.754	76.7938	225.485	112.189	126.305	57.9256
EGFR	Egfr	ENSMUSG00000020122	520.285	0.174952	1.12893	0.0486309	0.816334	499.091	656.719	558.102	518.075	359.648	530.074
ZC3HC1	Zc3hc1	ENSMUSG00000039130	615.953	-0.154453	-1.113	0.0488663	0.816334	567.965	567.568	581.568	628.44	758.901	591.278
HSD3B1	Hsd3b6	ENSMUSG00000027869	3.18591	-0.0868146	-1.06202	0.0489895	0.816334	1.99636	0	3.06089	5.47262	7.49267	1.09294
DHRS13	Dhrs13	ENSMUSG00000020834	266.239	-0.177227	-1.13071	0.0490176	0.816334	180.671	299.231	202.018	186.069	341.452	387.992
SHQ1	Shq1	ENSMUSG00000035378	107.856	-0.178749	-1.1319	0.0491351	0.816334	89.8363	90.0341	107.131	113.101	154.135	92.8995
FLT4	Flt4	ENSMUSG00000020357	160.193	-0.17414	-1.12829	0.0491836	0.816334	144.736	142.113	146.923	151.409	155.205	220.773
RCC1L	Rcc1l	ENSMUSG00000061979	349.913	-0.177934	-1.13126	0.0492736	0.816334	329.4	322.181	283.642	374.875	505.22	284.163
HPS6	Hps6	ENSMUSG00000074811	210.915	-0.174465	-1.12855	0.0492968	0.816334	183.665	222.437	164.268	191.542	271.877	231.702
MYO7B	Myo7b	ENSMUSG00000024388	5.72772	-0.121889	-1.08816	0.0493176	0.816334	5.98909	1.76537	4.08118	6.38473	11.7742	4.37174
BRIP1	Brip1	ENSMUSG00000034329	13.0472	-0.160134	-1.11739	0.0493713	0.816334	11.9782	6.17881	13.2638	15.5058	16.0557	15.3011
ISLR	Islr	ENSMUSG00000037206	359.614	0.171404	1.12615	0.0495658	0.816334	331.396	328.36	598.913	377.611	359.648	161.754
ITPRIP	Cfap43	ENSMUSG00000044948	94.2113	-0.157357	-1.11524	0.0497869	0.816334	92.8309	81.2072	49.9945	45.6052	181.965	113.665
LMNA	Lmna	ENSMUSG00000028063	1286.46	-0.174742	-1.12876	0.0498258	0.816334	1121.96	1105.12	1248.84	1214.01	1852.83	1176
TNFRSF8	Tnfrsf8	ENSMUSG00000028602	47.32	-0.101679	-1.07302	0.0499507	0.816334	34.9364	4.41343	46.9336	40.1326	149.853	7.65055
GPR75-ASB3	Asb3	ENSMUSG00000020305	401.472	0.163224	1.11979	0.0502572	0.816334	430.216	431.634	439.747	435.074	362.859	309.301
WLS	Wls	ENSMUSG00000028173	1269.34	0.164839	1.12104	0.0503927	0.816334	1139.92	1508.51	1473.31	1225.87	1008.3	1260.15
ADGRF1	Adgrf1	ENSMUSG00000041293	1.03573	-0.0619293	-1.04386	0.0504626	0.816334	0.998181	0	0	0.912104	3.21115	1.09294
HDAC7	Hdac7	ENSMUSG00000022475	1376.62	-0.155228	-1.1136	0.0506101	0.816334	1203.81	1379.64	1248.84	1373.63	1705.12	1348.68
SFRP5	Sfrp5	ENSMUSG00000018822	44.6846	-0.127539	-1.09243	0.050626	0.816334	28.9473	47.6651	18.3653	22.8026	127.375	22.9516
BLK	Blk	ENSMUSG00000014453	0.971957	0.0632621	1.04483	0.0506499	0.816334	1.99636	0.882687	2.04059	0.912104	0	0
ATP5J2	Atp5j2	ENSMUSG00000038690	1826.28	-0.143829	-1.10483	0.0507211	0.816334	1642.01	1680.64	1813.06	1778.6	2151.47	1891.87
EME1	Eme1	ENSMUSG00000039055	7.33988	0.124861	1.0904	0.0508789	0.816334	16.9691	3.53075	8.16236	4.56052	5.35191	5.46468
SLC25A35	Slc25a35	ENSMUSG00000018740	156.72	0.17759	1.13099	0.0509363	0.816334	143.738	237.443	151.004	135.903	99.5455	172.684
ANXA8L1	Anxa8	ENSMUSG00000021950	10.9889	0.11668	1.08424	0.0509512	0.816334	18.9654	11.4749	13.2638	1.82421	17.1261	3.27881
ZNF618	Zfp618	ENSMUSG00000028358	260.192	-0.170443	-1.1254	0.0509933	0.816334	282.485	169.476	199.978	373.051	385.337	150.825
CD248	Cd248	ENSMUSG00000056481	168.445	0.169727	1.12485	0.0511755	0.816334	184.664	164.18	202.018	131.343	179.824	148.639
LAMB3	Lamb3	ENSMUSG00000026639	104.599	-0.165937	-1.12189	0.0511959	0.816334	59.8909	133.286	64.2786	82.0894	178.754	109.294
CALCOCO2	Calcoco2	ENSMUSG00000006056	1.04693	-0.0617112	-1.0437	0.0512751	0.816334	0	0	1.0203	0.912104	1.07038	3.27881
SCPEP1	Scpep1	ENSMUSG00000000278	373.468	0.141028	1.10269	0.0512936	0.816334	380.307	391.913	416.28	353.896	361.789	336.624
PTPA	Ptpa	ENSMUSG00000039515	5493	-0.153961	-1.11262	0.0513194	0.816334	5063.77	5362.32	4882.11	5177.1	6842.95	5629.71
ALDH3A1	Aldh3a1	ENSMUSG00000019102	21.4118	0.158658	1.11625	0.0513802	0.816334	23.9564	18.5364	34.69	20.0663	22.478	8.74348
MMP15	Mmp15	ENSMUSG00000031790	838.653	-0.177541	-1.13095	0.0514619	0.816334	789.562	678.786	726.45	842.784	1361.53	632.81
GPR3	Gpr3	ENSMUSG00000049649	169.171	0.169106	1.12436	0.051465	0.816334	242.558	94.4475	256.094	172.388	139.15	110.386
PPP1R12C	Ppp1r12c	ENSMUSG00000019254	4030.12	-0.167672	-1.12324	0.0517539	0.816334	3390.82	3799.97	3843.45	3677.6	5461.09	4007.79
CA5B	Car5b	ENSMUSG00000031373	97.2617	0.164117	1.12048	0.0517692	0.816334	136.751	82.0899	126.517	131.343	63.1525	43.7174
FAM19A3	Fam19a3	ENSMUSG00000055865	15.214	0.113561	1.0819	0.0517716	0.816334	4.99091	27.3633	28.5683	6.38473	3.21115	20.7658
ABCG5	Abcg5	ENSMUSG00000040505	1.03941	-0.0615646	-1.0436	0.0518056	0.816334	0	0	1.0203	0.912104	3.21115	1.09294
MC1R	Mc1r	ENSMUSG00000074037	2.48895	-0.0691129	-1.04907	0.0518366	0.816334	0.998181	0	2.04059	5.47262	6.42229	0
GEMIN2	Gemin2	ENSMUSG00000060121	196.183	-0.151457	-1.11069	0.0521509	0.816334	179.673	191.543	176.511	205.223	203.373	220.773
ATP11B	Atp11b	ENSMUSG00000037400	3647.05	0.166036	1.12197	0.0522227	0.816334	3662.33	3980.92	4230.14	3911.1	2629.93	3467.88
AGTR1	Agtr1b	ENSMUSG00000054988	1.64101	0.0725285	1.05156	0.0522775	0.816334	1.99636	2.64806	3.06089	0	2.14076	0
IGFBP7	Igfbp7	ENSMUSG00000036256	954.632	-0.164276	-1.1206	0.0523305	0.816334	826.494	909.168	890.718	816.333	1152.8	1132.28
NPM2	Npm2	ENSMUSG00000047911	13.6946	-0.148498	-1.10841	0.0524658	0.816334	12.9764	9.70956	9.18266	15.5058	8.56305	26.2305
ERN2	Ern2	ENSMUSG00000030866	4.66291	-0.102905	-1.07393	0.0525527	0.816334	1.99636	2.64806	4.08118	6.38473	11.7742	1.09294
SLC28A2	Slc28a2	ENSMUSG00000027219	2.75047	0.101405	1.07282	0.0525542	0.816334	4.99091	4.41343	2.04059	1.82421	2.14076	1.09294
CRHR2	Crhr2	ENSMUSG00000003476	53.8356	-0.14117	-1.1028	0.0526969	0.816334	58.8927	25.5979	37.7509	54.7262	123.094	22.9516
GTPBP6	Gtpbp6	ENSMUSG00000033434	311.262	-0.173627	-1.12789	0.0527985	0.816334	293.465	270.102	275.48	271.807	447.42	309.301
TFAP2E	Tfap2e	ENSMUSG00000042477	2.5575	0.0815834	1.05818	0.0528425	0.816334	6.98727	3.53075	1.0203	2.73631	1.07038	0
TCP11	Tcp11	ENSMUSG00000062859	18.8269	-0.137484	-1.09998	0.0528815	0.816334	22.9582	7.0615	12.2435	25.5389	35.3226	9.83642
PODXL2	Podxl2	ENSMUSG00000033152	2620.02	-0.176026	-1.12977	0.0528943	0.816334	2004.35	2676.31	2140.58	1918.15	4245.13	2735.62
BTK	Btk	ENSMUSG00000031264	22.2144	-0.16349	-1.11999	0.0529514	0.816334	24.9545	11.4749	18.3653	31.0115	28.9003	18.5799
HYKK	Hykk	ENSMUSG00000035878	102.87	0.174801	1.12881	0.053115	0.816334	118.784	123.576	98.9686	94.8588	70.6452	110.386
ARL9	Arl9	ENSMUSG00000063820	3.8012	-0.111063	-1.08002	0.0531897	0.816334	1.99636	4.41343	1.0203	4.56052	5.35191	5.46468
LHX3	Lhx3	ENSMUSG00000026934	9.97721	-0.117905	-1.08516	0.0533124	0.816334	6.98727	12.3576	1.0203	8.20894	19.2669	12.0223
RRP15	Rrp15	ENSMUSG00000001305	250.744	-0.175063	-1.12901	0.0535078	0.816334	227.585	203.018	239.769	246.268	371.422	216.401
B4GALNT2	B4galnt2	ENSMUSG00000013418	8.61381	-0.111241	-1.08016	0.0535452	0.816334	6.98727	7.94418	2.04059	6.38473	4.28153	24.0446
KLHDC4	Klhdc4	ENSMUSG00000040263	733.004	-0.167659	-1.12323	0.0540086	0.816334	625.86	751.167	625.441	625.703	915.176	854.676
NEXN	Nexn	ENSMUSG00000039103	367.387	-0.172593	-1.12708	0.0541312	0.816334	161.705	415.746	363.225	383.996	422.801	456.847
SGK3	Sgk3	ENSMUSG00000025915	444.079	0.175534	1.12938	0.0541616	0.816334	518.056	375.142	594.832	504.393	368.211	303.836
TEX35	Tex35	ENSMUSG00000026592	4.28566	-0.0950095	-1.06807	0.0543485	0.816334	2.99454	2.64806	2.04059	13.6816	1.07038	3.27881
TSPEAR	Tspear	ENSMUSG00000069581	13.1924	-0.112263	-1.08092	0.0543782	0.816334	11.9782	5.29612	9.18266	17.33	33.1818	2.18587
FXR2	Fxr2	ENSMUSG00000018765	3996.1	-0.158896	-1.11643	0.054694	0.816334	3518.59	3995.04	3547.57	3583.66	5019.02	4312.72
COL16A1	Col16a1	ENSMUSG00000040690	999.21	-0.154929	-1.11337	0.0547178	0.816334	955.26	569.333	873.373	985.072	2121.5	490.728
FGF19	Fgf15	ENSMUSG00000031073	0.660829	-0.0412116	-1.02898	0.0548268	0.816334	0	0	0	1.82421	2.14076	0
ABCA12	Abca12	ENSMUSG00000050296	11.6329	0.147573	1.1077	0.0548383	0.816334	17.9673	11.4749	13.2638	10.9452	11.7742	4.37174
UBA52	Uba52	ENSMUSG00000090137	81.3796	-0.174404	-1.1285	0.0550716	0.816334	70.8709	77.6765	63.2583	63.8473	127.375	85.249
ZNF488	Zfp488	ENSMUSG00000044519	657.207	0.156377	1.11449	0.0552192	0.816334	760.614	739.692	618.299	565.504	567.302	691.828
FAM110D	Grrp1	ENSMUSG00000050105	75.4968	-0.174891	-1.12888	0.0552411	0.816334	67.8763	68.8496	62.238	62.9352	112.39	78.6914
HAUS8	Haus8	ENSMUSG00000035439	271.474	-0.173785	-1.12801	0.0552481	0.816334	231.578	293.935	178.552	195.19	386.408	343.182
DAB2	Dab2	ENSMUSG00000022150	463.8	0.146656	1.107	0.0555326	0.816334	480.125	533.143	469.336	422.304	402.464	475.427
GRB10	Grb10	ENSMUSG00000020176	1502.64	-0.169843	-1.12494	0.0555795	0.816334	1380.48	1091.88	1347.81	1497.67	2720.91	977.084
ALDH3B2	Aldh3b3	ENSMUSG00000037263	1.4712	0.0736586	1.05238	0.0556896	0.816334	0.998181	1.76537	4.08118	0.912104	1.07038	0
GLTPD2	Gltpd2	ENSMUSG00000046811	2.71069	-0.0964797	-1.06916	0.0557562	0.816334	1.99636	0.882687	2.04059	2.73631	6.42229	2.18587
HSD17B7	Hsd17b7	ENSMUSG00000026675	679.238	0.16618	1.12208	0.0557852	0.816334	778.582	624.942	814.196	747.013	557.669	553.025
GBP4	Gbp3	ENSMUSG00000028268	147.286	-0.174408	-1.1285	0.0558975	0.816334	93.8291	114.749	179.572	171.476	179.824	144.267
SPOCD1	Spocd1	ENSMUSG00000028784	15.0133	-0.125221	-1.09067	0.0561074	0.816334	14.9727	5.29612	12.2435	32.8357	19.2669	5.46468
CHML	Chml	ENSMUSG00000078185	452.873	0.173622	1.12789	0.0561303	0.816334	481.123	414.863	613.197	506.218	302.918	398.921
FAM219B	Fam219b	ENSMUSG00000032305	637.971	-0.142944	-1.10416	0.0562229	0.816334	593.918	557.858	641.766	658.539	738.563	637.181
PPP2R3A	Ppp2r3a	ENSMUSG00000043154	1210.46	0.141149	1.10278	0.0565345	0.816334	1314.6	1314.32	1226.39	1179.35	1006.16	1221.9
CCDC105	Ccdc105	ENSMUSG00000078442	16.6569	-0.163943	-1.12034	0.0566327	0.816334	12.9764	12.3576	16.3247	23.7147	19.2669	15.3011
HOXD3	Hoxd3	ENSMUSG00000079277	0.758507	0.0411139	1.02891	0.0566607	0.816334	0	3.53075	1.0203	0	0	0
SLC32A1	Slc32a1	ENSMUSG00000037771	2459.65	-0.160235	-1.11747	0.0568429	0.816334	1964.42	2476.82	2347.7	2481.83	3136.22	2350.9
STIM1	Stim1	ENSMUSG00000030987	2890.62	-0.133134	-1.09667	0.05691	0.816334	2528.39	2859.91	2796.63	3004.47	3267.88	2886.44
ABCE1	Abce1	ENSMUSG00000058355	2700.87	0.165156	1.12129	0.0569517	0.816334	3095.36	2671.89	3042.52	2982.58	1938.46	2474.41
PDE12	Pde12	ENSMUSG00000043702	481.583	0.142266	1.10364	0.0570299	0.816334	495.098	520.785	519.33	463.349	405.675	485.263
SPO11	Spo11	ENSMUSG00000005883	22.8851	0.133425	1.09689	0.0571924	0.816334	38.9291	16.7711	30.6089	27.3631	19.2669	4.37174
ARC	Arc	ENSMUSG00000022602	2157.6	0.115492	1.08334	0.0573245	0.816334	3989.73	503.132	3997.52	1412.85	2715.56	326.788
FAM92B	Fam92b	ENSMUSG00000042269	32.5363	-0.143195	-1.10435	0.0574938	0.816334	11.9782	45.017	18.3653	25.5389	36.393	57.9256
GALNT9	Galnt9	ENSMUSG00000033316	2531.95	0.15819	1.11589	0.0574946	0.816334	3017.5	2659.54	2508.91	2251.07	2002.68	2752.01
GPRASP2	Gprasp2	ENSMUSG00000072966	4566.08	-0.163868	-1.12029	0.0575948	0.816334	4727.39	3072.63	3610.82	4533.16	8681.87	2770.59
COL4A1	Col4a1	ENSMUSG00000031502	3467.96	-0.165371	-1.12145	0.0576018	0.816334	3203.16	2761.04	3523.08	3509.78	4642.25	3168.42
KLF3	Klf3	ENSMUSG00000029178	778.892	0.15509	1.11349	0.0576226	0.816334	858.436	836.787	815.216	808.124	591.921	762.869
OXR1	Oxr1	ENSMUSG00000022307	8205.97	0.167008	1.12273	0.0576543	0.816334	9737.26	7933.59	9194.9	9470.38	6339.87	6559.8
ERCC2	Ercc2	ENSMUSG00000030400	405.969	-0.166547	-1.12237	0.0579069	0.816334	349.364	394.561	363.225	346.599	541.613	440.453
SUV39H2	Suv39h2	ENSMUSG00000026646	119.67	0.165154	1.12129	0.0579131	0.816334	122.776	125.342	142.841	124.958	108.109	93.9924
SLC17A9	Slc17a9	ENSMUSG00000023393	24.7266	-0.155871	-1.11409	0.0579659	0.816334	16.9691	17.6537	25.5074	27.3631	16.0557	44.8104
FAM159A	Fam159a	ENSMUSG00000059816	2.54032	-0.0772303	-1.05499	0.0580136	0.816334	1.99636	1.76537	0	1.82421	8.56305	1.09294
CMA1	Cma1	ENSMUSG00000022225	1.47457	0.0531174	1.0375	0.0581381	0.816334	5.98909	1.76537	0	0	0	1.09294
POLR2A	Polr2a	ENSMUSG00000005198	3697.36	0.153423	1.11221	0.0581949	0.816334	4128.48	4259.85	3509.82	3283.57	3060.22	3942.22
RAP1B	Rap1b	ENSMUSG00000052681	1799.47	0.165164	1.12129	0.0582515	0.816334	2025.31	1705.35	2144.66	1810.53	1273.75	1837.22
KDELR3	Kdelr3	ENSMUSG00000010830	29.046	-0.139447	-1.10148	0.0582951	0.816334	13.9745	29.1287	23.4668	16.4179	24.6188	66.6691
ALDH7A1	Aldh7a1	ENSMUSG00000053644	2351.53	-0.149238	-1.10898	0.0584004	0.816334	2165.06	2205.83	2198.74	2302.15	2953.18	2284.24
PNP	Pnp	ENSMUSG00000021871	172.803	-0.169939	-1.12501	0.0585776	0.816334	167.694	131.52	167.328	163.267	238.695	168.312
ANKDD1B	Ankdd1b	ENSMUSG00000047117	241.558	0.155383	1.11372	0.0586148	0.816334	255.534	261.275	262.216	231.674	189.458	249.189
CYP8B1	Cyp8b1	ENSMUSG00000050445	2.50482	0.0832943	1.05943	0.0586155	0.816334	1.99636	0.882687	8.16236	1.82421	1.07038	1.09294
TNFSF13	Tnfsf13	ENSMUSG00000089669	19.7366	0.144507	1.10535	0.0586214	0.816334	16.9691	39.7209	15.3044	12.7695	10.7038	22.9516
NAT8	Nat8	ENSMUSG00000030004	32.651	-0.167307	-1.12296	0.0586487	0.816334	26.9509	34.4248	21.4262	32.8357	28.9003	51.368
GJD4	Gjd4	ENSMUSG00000036855	0.968272	0.0592883	1.04195	0.0587018	0.816334	2.99454	0.882687	1.0203	0.912104	0	0
ARHGAP30	Arhgap30	ENSMUSG00000048865	0.968272	0.0592883	1.04195	0.0587018	0.816334	2.99454	0.882687	1.0203	0.912104	0	0
TRIM50	Trim50	ENSMUSG00000053388	0.968272	0.0592883	1.04195	0.0587018	0.816334	2.99454	0.882687	1.0203	0.912104	0	0
PRAP1	Prap1	ENSMUSG00000025467	6.50379	-0.126049	-1.0913	0.0588417	0.816334	4.99091	6.17881	3.06089	11.8574	8.56305	4.37174
FGFR4	Fgfr4	ENSMUSG00000005320	3.58998	-0.0957019	-1.06859	0.0589343	0.816334	0.998181	3.53075	2.04059	6.38473	7.49267	1.09294
SAFB	Safb	ENSMUSG00000071054	4950.76	-0.170343	-1.12533	0.0590607	0.816334	3869.95	5240.51	4217.9	4002.31	6707.01	5666.87
COL9A2	Col9a2	ENSMUSG00000028626	363.349	-0.154371	-1.11294	0.0590964	0.816334	241.56	441.343	198.958	195.19	661.496	441.546
INTS2	Ints2	ENSMUSG00000018068	783.187	0.146732	1.10706	0.0592125	0.816334	837.474	844.731	824.399	819.981	631.525	741.01
EMC9	Emc9	ENSMUSG00000022217	531.742	-0.171674	-1.12637	0.0594291	0.816334	415.243	615.233	385.672	448.755	682.904	642.646
ARVCF	Arvcf	ENSMUSG00000000325	1314.08	-0.169165	-1.12441	0.0594846	0.816334	1161.88	1179.27	1210.07	1285.15	1923.48	1124.63
MED6	Med6	ENSMUSG00000002679	363.483	-0.153248	-1.11207	0.0596447	0.816334	356.351	309.823	344.86	403.15	336.1	430.617
BPIFB3	Bpifb3	ENSMUSG00000068008	1.46368	0.0504298	1.03557	0.0596719	0.816334	6.98727	0.882687	0	0.912104	0	0
PDLIM3	Pdlim3	ENSMUSG00000031636	50.5172	-0.17166	-1.12635	0.0596783	0.816334	37.9309	52.0785	42.8524	68.4078	42.8153	59.0185
AQP7	Aqp7	ENSMUSG00000028427	3.81293	-0.107137	-1.07709	0.0597894	0.816334	2.99454	3.53075	1.0203	4.56052	7.49267	3.27881
CDK4	Cdk4	ENSMUSG00000006728	1207.86	-0.142915	-1.10413	0.0598192	0.816334	1147.91	1112.19	1132.53	1127.36	1437.52	1289.66
ANKRD35	Ankrd35	ENSMUSG00000038354	370.301	-0.159356	-1.11679	0.0598911	0.816334	404.263	232.147	280.581	413.183	683.974	207.658
TRIM80P	Trim80	ENSMUSG00000070332	4.31028	0.0857116	1.06121	0.0600368	0.816334	1.99636	11.4749	5.10148	1.82421	0	5.46468
NAP1L5	Nap1l5	ENSMUSG00000055430	9892.9	-0.167166	-1.12285	0.0600786	0.816334	9796.15	8289.31	7184.92	7855.95	18333.5	7897.55
CACTIN	Cactin	ENSMUSG00000034889	853.769	-0.170651	-1.12557	0.0601323	0.816334	736.658	791.77	758.079	765.255	1309.08	761.776
SPINK13	Spink13	ENSMUSG00000073551	0.672826	0.0400635	1.02816	0.0601367	0.816334	1.99636	0	2.04059	0	0	0
COL23A1	Col23a1	ENSMUSG00000063564	874.085	-0.171476	-1.12621	0.0601716	0.816334	784.571	978.017	548.919	754.31	1222.38	956.319
ZDHHC7	Zdhhc7	ENSMUSG00000031823	1212.3	-0.168883	-1.12419	0.0602669	0.816334	1098	947.123	1229.46	1198.5	1732.95	1067.8
CRYBA4	Cryba4	ENSMUSG00000066975	17.4749	-0.138529	-1.10078	0.0602795	0.816334	16.9691	7.0615	16.3247	18.2421	35.3226	10.9294
RTP1	Rtp1	ENSMUSG00000033383	27.0531	0.1542	1.1128	0.060346	0.816334	50.9073	28.246	17.345	23.7147	24.6188	17.487
PGLS	Pgls	ENSMUSG00000031807	700.517	-0.15555	-1.11385	0.0604092	0.816334	603.9	645.244	692.78	650.33	888.417	722.43
RGS16	Rgs16	ENSMUSG00000026475	301.598	-0.170358	-1.12534	0.0604802	0.816334	300.453	278.929	228.546	244.444	423.871	333.345
MALL	Mall	ENSMUSG00000027377	23.0207	0.167908	1.12343	0.0605259	0.816334	22.9582	26.4806	29.5886	19.1542	23.5484	16.394
BORCS8	Borcs8	ENSMUSG00000002345	705.844	-0.13666	-1.09936	0.0605343	0.816334	676.767	629.356	686.659	760.695	798.505	683.085
EHD4	Ehd4	ENSMUSG00000027293	436.249	-0.151998	-1.11111	0.0605534	0.816334	384.3	469.589	360.164	448.755	492.376	462.312
CHMP2A	Chmp2a	ENSMUSG00000033916	2085.54	-0.167381	-1.12302	0.060652	0.816334	1781.75	2123.74	1751.85	1667.33	2678.1	2510.47
DCUN1D5	Dcun1d5	ENSMUSG00000032002	1013.42	-0.139938	-1.10186	0.0607055	0.816334	926.312	892.397	1034.58	996.017	1167.79	1063.43
SLC47A1	Slc47a1	ENSMUSG00000010122	140.522	0.140652	1.1024	0.0608646	0.816334	103.811	149.174	263.236	143.2	150.924	32.7881
TMEM108	Tmem108	ENSMUSG00000042757	753.846	0.163413	1.11993	0.0611739	0.816334	804.534	950.654	704.004	681.342	571.584	810.958
ISY1-RAB43	Isy1	ENSMUSG00000030056	478.425	-0.167419	-1.12305	0.0611835	0.816334	435.207	424.572	436.686	426.865	691.467	455.754
CHRNE	Chrne	ENSMUSG00000014609	2.62016	-0.077241	-1.055	0.0611978	0.816334	2.99454	0	1.0203	0.912104	6.42229	4.37174
SAXO2	Saxo2	ENSMUSG00000038570	85.8123	0.166402	1.12226	0.0612548	0.816334	93.8291	84.7379	103.05	72.9683	69.5748	90.7136
ZNF382	Zfp382	ENSMUSG00000074220	146.502	0.169632	1.12477	0.0614572	0.816334	157.713	135.934	192.836	164.179	107.038	121.316
DOCK4	Dock4	ENSMUSG00000035954	3877.64	0.15118	1.11048	0.0616475	0.816334	4065.59	4520.24	3879.16	3715.91	3034.53	4050.42
SUSD3	Susd3	ENSMUSG00000021384	28.5094	-0.14187	-1.10333	0.0616538	0.816334	18.9654	12.3576	35.7103	50.1657	37.4634	16.394
NDUFB7	Ndufb7	ENSMUSG00000033938	1353.48	-0.170222	-1.12523	0.0618549	0.816334	1128.94	1273.72	1198.85	1118.24	2131.13	1269.99
MAP3K19	Map3k19	ENSMUSG00000051590	98.1947	-0.168439	-1.12384	0.0619464	0.816334	100.816	67.9669	85.7048	97.5951	159.487	77.5984
CRACR2A	Cracr2a	ENSMUSG00000061414	16.4418	-0.115206	-1.08313	0.0620109	0.816334	16.9691	4.41343	13.2638	26.451	33.1818	4.37174
NAT6	Nat6	ENSMUSG00000079334	256.736	0.158976	1.11649	0.062145	0.816334	310.434	263.041	259.155	234.411	201.232	272.141
CTU2	Ctu2	ENSMUSG00000049482	519.444	-0.162028	-1.11886	0.0623436	0.816334	456.169	480.182	487.701	451.491	695.748	545.375
CORO2A	Coro2a	ENSMUSG00000028337	989.531	0.135526	1.09849	0.0625288	0.816334	995.187	1122.78	1024.38	983.248	853.094	958.504
OTULIN	Otulin	ENSMUSG00000046034	407.575	-0.152988	-1.11187	0.062566	0.816334	374.318	359.254	398.935	406.798	513.783	392.364
N4BP2	N4bp2	ENSMUSG00000037795	532.525	-0.169834	-1.12493	0.0625726	0.816334	439.2	608.171	367.306	441.458	718.226	620.787
OGFR	Ogfr	ENSMUSG00000049401	1705.09	-0.16604	-1.12197	0.0626142	0.816334	1458.34	1730.07	1441.68	1410.11	2332.36	1857.99
ELOVL1	Elovl1	ENSMUSG00000006390	863.643	0.160485	1.11766	0.0626806	0.816334	1068.05	962.129	777.465	842.784	663.637	867.791
FAM3D	Oit1	ENSMUSG00000021749	0.979088	0.0601907	1.0426	0.0627784	0.816334	0.998181	1.76537	2.04059	0	1.07038	0
NXNL1	Nxnl1	ENSMUSG00000034829	2.32856	0.0654232	1.04639	0.0629325	0.816334	3.99273	7.0615	0	1.82421	0	1.09294
GNG5	Gng5	ENSMUSG00000068523	396.3	0.165211	1.12133	0.0629627	0.816334	442.194	489.891	367.306	368.49	282.581	427.338
NYNRIN	Nynrin	ENSMUSG00000075592	153.09	-0.14633	-1.10675	0.0629828	0.816334	147.731	127.107	90.8063	112.189	351.085	89.6207
CCDC33	Ccdc33	ENSMUSG00000037716	18.43	-0.122184	-1.08838	0.0630667	0.816334	12.9764	8.82687	18.3653	14.5937	48.1672	7.65055
ASIP	a	ENSMUSG00000027596	0.975402	0.0601101	1.04255	0.0631233	0.816334	1.99636	1.76537	1.0203	0	1.07038	0
APOO	Apoo	ENSMUSG00000079508	674.375	0.165499	1.12155	0.0631381	0.816334	804.534	667.311	741.755	692.287	446.349	694.014
GATA1	Gata1	ENSMUSG00000031162	0.634327	0.0391669	1.02752	0.0631809	0.816334	0	1.76537	2.04059	0	0	0
DNAH12	Dnah12	ENSMUSG00000021879	36.4838	-0.139082	-1.1012	0.0631864	0.816334	40.9254	25.5979	18.3653	16.4179	72.786	44.8104
BICDL1	Bicdl1	ENSMUSG00000041609	1899.26	-0.141546	-1.10309	0.0631976	0.816334	1624.04	1742.42	1971.21	1971.97	2204.99	1880.94
SPATC1L	Spatc1l	ENSMUSG00000009115	1.47841	0.0724991	1.05154	0.0632464	0.816334	0.998181	2.64806	3.06089	0	1.07038	1.09294
GJB3	Gjb3	ENSMUSG00000042367	2.46111	-0.0762309	-1.05426	0.0633496	0.816334	0.998181	1.76537	1.0203	4.56052	6.42229	0
CPS1	Cps1	ENSMUSG00000025991	23.7997	0.140026	1.10192	0.0634218	0.816334	17.9673	48.5478	20.4059	14.5937	11.7742	29.5093
FOXC1	Foxc1	ENSMUSG00000050295	167.417	0.162556	1.11927	0.0635266	0.816334	185.662	151.822	209.161	153.233	170.191	134.431
CLTB	Cltb	ENSMUSG00000047547	4854.1	-0.158258	-1.11594	0.0635294	0.816334	4150.44	5078.1	4156.68	4250.4	5964.17	5524.79
WNT11	Wnt11	ENSMUSG00000015957	14.6016	-0.13182	-1.09567	0.0635576	0.816334	11.9782	15.8884	5.10148	8.20894	26.7595	19.6728
CAPN12	Capn12	ENSMUSG00000054083	21.698	0.138799	1.10099	0.0635851	0.816334	31.9418	13.2403	34.69	25.5389	17.1261	7.65055
AGBL5	Agbl5	ENSMUSG00000029165	470.97	-0.155798	-1.11404	0.0635911	0.816334	430.216	421.042	451.991	446.931	613.329	462.312
FASTKD2	Fastkd2	ENSMUSG00000025962	567.462	0.157541	1.11538	0.0636146	0.816334	636.84	664.663	536.675	541.79	432.434	592.371
MAGED2	Maged2	ENSMUSG00000025268	1439.03	-0.166455	-1.1223	0.0636978	0.816334	1298.63	1151.02	1264.15	1212.19	2601.03	1107.14
TSPYL2	Tspyl2	ENSMUSG00000041096	3280.19	-0.166481	-1.12232	0.0638356	0.816334	2924.67	3137.95	2813.97	2927.85	4827.42	3049.29
JPH2	Jph2	ENSMUSG00000017817	44.7932	-0.135255	-1.09829	0.0638467	0.816334	41.9236	19.4191	41.8321	35.5721	105.968	24.0446
ULBP1	Ulbp1	ENSMUSG00000079685	1.22769	0.0513702	1.03625	0.0638999	0.816334	0	4.41343	2.04059	0.912104	0	0
LAS1L	Las1l	ENSMUSG00000057421	1953.03	-0.138706	-1.10092	0.0642257	0.816334	1753.8	1937.5	1808.98	1859.78	2307.74	2050.35
TRIM55	Trim55	ENSMUSG00000060913	0.982847	0.0598523	1.04236	0.064272	0.816334	0.998181	1.76537	2.04059	0	0	1.09294
OTOR	Otor	ENSMUSG00000027416	0.638208	-0.0383009	-1.0269	0.064396	0.816334	0	0	0	2.73631	0	1.09294
CNPY2	Cnpy2	ENSMUSG00000025381	710.375	-0.165612	-1.12164	0.0645213	0.816334	689.743	585.221	650.948	675.869	1023.28	637.181
C7orf72	4930415F15Rik	ENSMUSG00000020191	3.32913	-0.0883219	-1.06313	0.0645729	0.816334	0.998181	0.882687	4.08118	6.38473	1.07038	6.55761
MS4A6A	Ms4a6d	ENSMUSG00000024679	24.9656	0.137247	1.0998	0.0646348	0.816334	45.9163	18.5364	27.548	32.8357	8.56305	16.394
C10orf107	1700040L02Rik	ENSMUSG00000019945	31.2392	-0.167585	-1.12318	0.064637	0.816334	30.9436	29.1287	21.4262	34.6599	40.6745	30.6022
S100A13	S100a13	ENSMUSG00000042312	408.282	-0.16699	-1.12271	0.0649207	0.816334	413.247	350.427	335.677	315.588	530.909	503.843
MLYCD	Mlycd	ENSMUSG00000074064	765.415	-0.159973	-1.11727	0.0650381	0.816334	688.745	663.781	749.917	747.925	1038.27	703.85
MS4A6E	Ms4a6b	ENSMUSG00000024677	40.4674	0.156447	1.11454	0.0651134	0.816334	59.8909	33.5421	48.9742	46.5173	36.393	17.487
PPM1M	Ppm1m	ENSMUSG00000020253	703.689	-0.16818	-1.12364	0.0651383	0.816334	723.682	597.579	551.98	677.693	1084.3	586.906
TAB2	Tab2	ENSMUSG00000015755	1969.8	0.129422	1.09386	0.0651865	0.816334	1994.37	2093.73	2144.66	1964.67	1689.06	1932.31
ZFP36L1	Zfp36l1	ENSMUSG00000021127	183.659	0.158227	1.11591	0.0652469	0.816334	193.647	223.32	178.552	144.112	180.895	181.427
MRPS30	Mrps30	ENSMUSG00000021731	403.951	0.149544	1.10922	0.0652779	0.816334	486.114	367.198	444.849	375.787	362.859	386.899
SLC26A7	Slc26a7	ENSMUSG00000040569	68.1465	0.132061	1.09586	0.0653006	0.816334	77.8582	72.3803	103.05	72.9683	72.786	9.83642
CCDC60	Ccdc60	ENSMUSG00000043913	18.2673	-0.157598	-1.11543	0.0653496	0.816334	15.9709	11.4749	18.3653	22.8026	25.6892	15.3011
FAM206A	Fam206a	ENSMUSG00000038827	793.812	0.166664	1.12246	0.0653774	0.816334	911.34	745.87	967.24	931.258	543.754	663.412
ETV6	Etv6	ENSMUSG00000030199	609.017	0.161858	1.11873	0.0657075	0.816334	744.643	526.081	718.288	625.703	466.686	572.698
NAIP	Naip5	ENSMUSG00000071203	43.5613	0.167891	1.12342	0.0657105	0.816334	53.9018	42.369	49.9945	44.6931	29.9707	40.4386
STK33	Stk33	ENSMUSG00000031027	23.894	-0.114246	-1.08241	0.0658589	0.816334	22.9582	5.29612	22.4465	16.4179	64.2229	12.0223
RRP1B	Rrp1b	ENSMUSG00000058392	555.305	-0.150835	-1.11021	0.065881	0.816334	499.091	518.137	527.493	514.427	702.17	570.512
ASCL4	Ascl4	ENSMUSG00000085111	6.64683	-0.117294	-1.0847	0.0659493	0.816334	3.99273	6.17881	4.08118	8.20894	3.21115	14.2082
CARTPT	Cartpt	ENSMUSG00000021647	238.78	-0.0775339	-1.05521	0.0659516	0.816334	167.694	3.53075	209.161	290.049	755.69	6.55761
C1orf27	BC003331	ENSMUSG00000006010	1318.6	0.128179	1.09291	0.0661628	0.816334	1339.56	1382.29	1447.8	1328.94	1149.59	1263.43
CPA5	Cpa5	ENSMUSG00000029788	1.16474	-0.0504041	-1.03555	0.0663342	0.816334	0	0.882687	0	1.82421	4.28153	0
PNOC	Pnoc	ENSMUSG00000045731	241.826	-0.127893	-1.0927	0.0665633	0.816334	257.531	80.3245	208.14	259.95	561.95	83.0631
SLC7A8	Slc7a8	ENSMUSG00000022180	2456.27	0.165407	1.12148	0.0668528	0.816334	2886.74	2200.54	3017.01	2825.7	1720.1	2087.51
NUP58	Nupl1	ENSMUSG00000063895	1058.21	0.14331	1.10444	0.066865	0.816334	1102.99	1129.84	1149.87	1072.63	837.039	1056.87
DCLRE1C	Dclre1c	ENSMUSG00000026648	370.337	0.159622	1.11699	0.066908	0.816334	385.298	376.907	443.828	408.623	274.018	333.345
MAF1	Maf1	ENSMUSG00000022553	1980.44	-0.145945	-1.10646	0.0669502	0.816334	1641.01	2089.32	1806.94	1890.79	2242.45	2212.1
TRAPPC2	Trappc2	ENSMUSG00000079317	985.139	0.161012	1.11807	0.0669926	0.816334	1089.02	961.246	1165.18	1088.14	695.748	911.508
HEXDC	Hexdc	ENSMUSG00000039307	1130.95	-0.141157	-1.10279	0.0670537	0.816334	970.232	1110.42	1095.8	1065.34	1316.57	1227.37
SEPHS2	Sephs2	ENSMUSG00000049091	746.481	-0.161579	-1.11851	0.0672319	0.816334	708.709	624.942	706.044	774.376	1024.36	640.46
ZNF274	Zfp369	ENSMUSG00000021514	474.644	-0.13247	-1.09617	0.0672414	0.816334	422.231	465.176	455.052	476.118	530.909	498.379
DUSP28	Dusp28	ENSMUSG00000047067	413.964	-0.16073	-1.11785	0.067245	0.816334	369.327	375.142	388.732	415.007	569.443	366.133
ASCL2	Ascl2	ENSMUSG00000009248	6.32024	-0.128536	-1.09318	0.0674177	0.816334	3.99273	6.17881	4.08118	6.38473	9.63344	7.65055
ENDOG	Endog	ENSMUSG00000015337	164.733	-0.166099	-1.12202	0.0674559	0.816334	137.749	162.414	141.821	134.991	236.554	174.87
OLAH	Olah	ENSMUSG00000026645	1.73728	-0.0596389	-1.0422	0.0674824	0.816334	1.99636	0	0	0.912104	6.42229	1.09294
SLCO5A1	Slco5a1	ENSMUSG00000025938	122.44	0.163721	1.12017	0.067485	0.816334	85.8436	128.872	204.059	117.661	85.6305	112.572
IER3IP1	Ier3ip1	ENSMUSG00000090000	515.887	0.159841	1.11716	0.0676059	0.816334	627.856	516.372	536.675	483.415	371.422	559.583
ARHGAP6	Arhgap6	ENSMUSG00000031355	318.845	-0.124946	-1.09047	0.0676983	0.816334	362.34	94.4475	257.114	453.316	651.863	93.9924
PRKRIP1	Prkrip1	ENSMUSG00000039737	608.516	-0.157145	-1.11508	0.0677777	0.816334	607.893	534.026	534.635	588.307	811.349	574.884
C9orf152	D630039A03Rik	ENSMUSG00000052117	22.9471	0.15072	1.11012	0.0678467	0.816334	26.9509	32.6594	21.4262	10.0331	18.1965	28.4163
CLDN5	Cldn5	ENSMUSG00000041378	980.266	-0.151088	-1.11041	0.0678731	0.816334	814.516	918.877	990.707	888.389	1081.09	1188.02
ZNF185	Zfp185	ENSMUSG00000031351	41.425	0.144242	1.10515	0.0679242	0.816334	44.9182	74.1457	29.5886	16.4179	32.1115	51.368
SLC35B3	Slc35b3	ENSMUSG00000021432	293.882	0.160526	1.11769	0.0680878	0.816334	346.369	289.521	323.434	300.082	205.513	298.371
MEGF9	Megf9	ENSMUSG00000039270	4423.26	0.16358	1.12006	0.0681644	0.816334	4933.01	4306.63	5298.39	4837.8	2873.98	4289.77
MRNIP	Mrnip	ENSMUSG00000020381	97.5883	-0.166336	-1.12221	0.0682366	0.816334	97.8218	89.1514	72.441	82.0894	141.29	102.736
BEND7	Bend7	ENSMUSG00000048186	98.1445	-0.164857	-1.12105	0.0682744	0.816334	80.8527	75.9111	98.9686	83.0015	162.698	87.4348
SH3D21	Sh3d21	ENSMUSG00000073758	50.5843	-0.163361	-1.11989	0.0683349	0.816334	38.9291	54.7266	36.7306	41.9568	51.3783	79.7843
GNG12	Gng12	ENSMUSG00000036402	2314.48	0.153493	1.11226	0.0684585	0.816334	2740.01	2175.82	2560.94	2460.86	1792.89	2156.36
CDCA5	Cdca5	ENSMUSG00000024791	8.3844	0.122777	1.08883	0.0685435	0.816334	10.98	4.41343	16.3247	4.56052	8.56305	5.46468
ERP27	Erp27	ENSMUSG00000030219	8.23274	-0.123709	-1.08953	0.0688462	0.816334	8.98363	4.41343	5.10148	13.6816	12.8446	4.37174
HACD4	Hacd4	ENSMUSG00000028497	127.522	0.156537	1.11461	0.0689086	0.816334	134.754	140.347	138.76	127.695	126.305	97.2713
PLSCR5	Plscr5	ENSMUSG00000095654	2.21022	-0.0853736	-1.06096	0.0689735	0.816334	1.99636	0.882687	1.0203	1.82421	5.35191	2.18587
TCF4	Tcf4	ENSMUSG00000053477	7036.42	0.162312	1.11908	0.0689956	0.816334	8689.17	6689.88	7693.03	7641.61	4743.93	6760.9
PI16	Pi16	ENSMUSG00000024011	39.7591	-0.129555	-1.09396	0.0690347	0.816334	35.9345	33.5421	21.4262	27.3631	100.616	19.6728
DIAPH2	Diaph2	ENSMUSG00000034480	879.349	0.161668	1.11858	0.0690588	0.816334	1168.87	644.361	1203.95	1039.8	754.619	464.498
C11orf53	1810046K07Rik	ENSMUSG00000036027	0.657262	0.037515	1.02634	0.0690607	0.816334	0	0.882687	3.06089	0	0	0
C10orf105	Gm17455	ENSMUSG00000090439	10.6819	-0.109002	-1.07848	0.0691069	0.816334	13.9745	5.29612	3.06089	12.7695	24.6188	4.37174
FSD2	Fsd2	ENSMUSG00000038663	7.89125	-0.12396	-1.08972	0.0691487	0.816334	9.98181	2.64806	5.10148	9.12104	12.8446	7.65055
DNAJB9	Dnajb9	ENSMUSG00000014905	978.079	0.161485	1.11844	0.0692088	0.816334	1127.95	904.754	1169.26	1095.44	701.1	869.977
CKLF	Cklf	ENSMUSG00000054400	35.1688	0.165722	1.12173	0.0692891	0.816334	39.9273	38.8382	38.7712	32.8357	26.7595	33.881
PUS3	Pus3	ENSMUSG00000032103	1.94383	0.0751511	1.05347	0.0693493	0.816334	0.998181	3.53075	4.08118	0.912104	2.14076	0
PRKD2	Prkd2	ENSMUSG00000041187	225.478	-0.163999	-1.12039	0.0693565	0.816334	175.68	204.783	228.546	184.245	257.962	301.65
MB21D1	Mb21d1	ENSMUSG00000032344	23.5233	0.148038	1.10806	0.0693886	0.816334	29.9454	14.123	39.7915	23.7147	14.9853	18.5799
CCRL2	Ccrl2	ENSMUSG00000043953	25.4246	-0.1623	-1.11907	0.0694005	0.816334	23.9564	21.1845	20.4059	27.3631	22.478	37.1598
CHAT	Chat	ENSMUSG00000021919	86.6701	-0.0903277	-1.06461	0.0694183	0.816334	21.96	27.3633	111.212	143.2	213.006	3.27881
LRRC66	Lrrc66	ENSMUSG00000067206	1.31592	-0.0689832	-1.04898	0.0695619	0.816334	0	0.882687	1.0203	2.73631	1.07038	2.18587
ENTPD4	Gm21685	ENSMUSG00000022066	1.38876	-0.0481568	-1.03394	0.0696524	0.816334	0.998181	0	0	0.912104	6.42229	0
RNF8	Rnf8	ENSMUSG00000090083	138.871	-0.162966	-1.11959	0.0696965	0.816334	118.784	148.291	109.172	128.607	184.106	144.267
TLR3	Tlr3	ENSMUSG00000031639	282.111	0.164727	1.12095	0.0697968	0.816334	335.389	309.823	289.764	342.039	191.598	224.052
RASSF7	Rassf7	ENSMUSG00000038618	28.3593	-0.112259	-1.08092	0.0698939	0.816334	4.99091	45.017	10.203	20.9784	31.0411	57.9256
CKAP2L	Ckap2l	ENSMUSG00000048327	28.4607	0.162987	1.1196	0.0699557	0.816334	33.9382	26.4806	36.7306	28.2752	26.7595	18.5799
IL23R	Il23r	ENSMUSG00000049093	0.646205	0.0372705	1.02617	0.0700019	0.816334	2.99454	0.882687	0	0	0	0
GLOD5	Glod5	ENSMUSG00000031163	4.24245	0.114033	1.08225	0.0700448	0.816334	5.98909	5.29612	5.10148	3.64842	2.14076	3.27881
STMN3	Stmn3	ENSMUSG00000027581	14704	-0.153544	-1.1123	0.0702557	0.816334	14234.1	12190.8	14262.7	13648.7	19288.3	14599.4
LAX1	Lax1	ENSMUSG00000051998	12.046	-0.105441	-1.07582	0.0703374	0.816334	13.9745	1.76537	9.18266	23.7147	19.2669	4.37174
ZNF189	Zfp189	ENSMUSG00000039634	285.256	0.164626	1.12088	0.0704937	0.816334	369.327	193.308	397.915	280.928	254.751	215.308
DPP4	Dpp4	ENSMUSG00000035000	122.96	0.151902	1.11103	0.0707513	0.816334	114.791	103.274	214.262	145.937	107.038	52.4609
LSR	Lsr	ENSMUSG00000001247	73.0662	-0.157902	-1.11566	0.0709538	0.816334	67.8763	65.3188	67.3395	76.6167	75.9971	85.249
AMY2A	Amy1	ENSMUSG00000074264	551.159	-0.163387	-1.11991	0.0709566	0.816334	537.022	492.539	458.113	436.898	786.731	595.65
FNDC3B	Fndc3b	ENSMUSG00000039286	808.99	-0.145124	-1.10583	0.071121	0.816334	706.712	699.088	856.028	932.17	892.698	767.241
PDE6D	Pde6d	ENSMUSG00000026239	1046.79	-0.137213	-1.09978	0.0711911	0.816334	985.205	991.257	971.321	968.654	1232.01	1132.28
SGCB	Sgcb	ENSMUSG00000029156	2016.14	0.14309	1.10427	0.0712043	0.816334	1990.37	2228.78	2230.37	2067.74	1597.01	1982.58
PCDH9	Pcdh9	ENSMUSG00000055421	4275.89	0.143689	1.10473	0.0712593	0.816334	4823.21	4632.34	4230.14	4622.54	3509.78	3837.3
SLC15A5	Slc15a5	ENSMUSG00000044378	1.33868	0.0476368	1.03357	0.0712726	0.816334	0.998181	0	6.12177	0.912104	0	0
PARD6B	Pard6b	ENSMUSG00000044641	157.484	0.164337	1.12065	0.0716547	0.816334	121.778	210.962	192.836	126.782	120.953	171.591
COMMD9	Commd9	ENSMUSG00000027163	656.253	-0.14543	-1.10606	0.0716751	0.816334	631.849	556.975	644.827	664.012	808.138	631.717
DUSP27	Dusp27	ENSMUSG00000026564	13.2504	-0.131802	-1.09566	0.0717991	0.816334	11.9782	10.5922	8.16236	10.0331	28.9003	9.83642
ATP5E	Atp5e	ENSMUSG00000016252	1636.72	-0.155425	-1.11375	0.0718596	0.816334	1507.25	1500.57	1502.89	1349.91	2075.47	1884.22
KIF24	Kif24	ENSMUSG00000028438	85.3598	0.16384	1.12026	0.072045	0.816334	90.8345	120.928	71.4207	72.0562	73.8563	83.0631
TMA7	Tma7	ENSMUSG00000091537	1250.31	0.155249	1.11361	0.0721268	0.816334	1563.15	1055.69	1436.58	1076.28	1109.99	1260.15
TCIRG1	Tcirg1	ENSMUSG00000001750	489.702	-0.161908	-1.11877	0.0722626	0.816334	447.185	402.505	477.498	458.788	712.874	439.36
MAPK8IP1	Mapk8ip1	ENSMUSG00000027223	10990.5	-0.144861	-1.10562	0.072275	0.816334	9590.53	10204.7	10925.3	11050.1	13804.7	10367.6
SART3	Sart3	ENSMUSG00000018974	1730.95	-0.162112	-1.11892	0.0723808	0.816334	1283.66	1928.67	1473.31	1499.5	2314.17	1886.41
PCDHA7	Pcdha7	ENSMUSG00000104318	85.9262	-0.162392	-1.11914	0.0724869	0.816334	77.8582	52.9612	93.8672	102.156	120.953	67.762
GRIPAP1	Gripap1	ENSMUSG00000031153	3661.86	-0.15082	-1.1102	0.0726341	0.816334	3322.95	3372.75	3464.92	3540.79	4845.62	3424.17
CREB3L3	Creb3l3	ENSMUSG00000035041	16.8129	-0.148307	-1.10827	0.072658	0.816334	14.9727	12.3576	14.2841	23.7147	24.6188	10.9294
PTGFR	Ptgfr	ENSMUSG00000028036	34.7394	0.163471	1.11998	0.0728929	0.816334	35.9345	39.7209	40.8118	28.2752	37.4634	26.2305
EGFLAM	Egflam	ENSMUSG00000042961	179.168	-0.161494	-1.11845	0.0731286	0.816334	146.733	143.878	194.876	155.058	232.273	202.193
CRYBB3	Crybb3	ENSMUSG00000029352	42.3828	-0.162917	-1.11955	0.0732344	0.816334	40.9254	30.0114	40.8118	46.5173	58.871	37.1598
RCSD1	Rcsd1	ENSMUSG00000040723	203.649	-0.160871	-1.11796	0.0732749	0.816334	198.638	139.465	215.282	211.608	256.892	200.007
PRSS51	Prss51	ENSMUSG00000052099	0.611393	0.036442	1.02558	0.07329	0.816334	0	2.64806	1.0203	0	0	0
GULP1	Gulp1	ENSMUSG00000056870	107.517	0.156873	1.11487	0.073403	0.816334	107.804	120.928	121.415	113.101	83.4898	98.3642
KLK13	Klk13	ENSMUSG00000054046	1.16126	0.0492726	1.03474	0.0734415	0.816334	2.99454	0	3.06089	0.912104	0	0
SLC25A16	Slc25a16	ENSMUSG00000071253	1032.88	0.163184	1.11976	0.0734626	0.816334	1270.68	865.033	1326.38	1268.74	738.563	727.895
PABPN1L	Pabpn1l	ENSMUSG00000069867	2.91579	0.0561579	1.03969	0.073463	0.816334	0.998181	13.2403	0	0	1.07038	2.18587
GPR179	Gpr179	ENSMUSG00000070337	32.9477	-0.123571	-1.08943	0.0734729	0.816334	25.9527	22.0672	26.5277	20.0663	87.7713	15.3011
C6orf132	AI661453	ENSMUSG00000034382	11.2023	0.133574	1.09701	0.0734885	0.816334	21.96	8.82687	10.203	10.0331	9.63344	6.55761
C20orf96	6820408C15Rik	ENSMUSG00000032680	78.5437	-0.160645	-1.11779	0.0735568	0.816334	69.8727	78.5591	55.0959	53.8141	117.742	96.1783
CATSPERG	Catsperg2	ENSMUSG00000049123	3.0072	-0.0753325	-1.0536	0.07356	0.816334	1.99636	0.882687	2.04059	4.56052	8.56305	0
ZNF627	Zfp867	ENSMUSG00000054519	374.638	0.157488	1.11534	0.0735785	0.816334	424.227	446.64	349.961	375.787	267.595	383.62
GOT1L1	Got1l1	ENSMUSG00000039720	18.9728	-0.114162	-1.08235	0.0735964	0.816334	15.9709	15.0057	10.203	8.20894	53.5191	10.9294
TFIP11	Tfip11	ENSMUSG00000029345	1367.65	-0.152554	-1.11154	0.0735995	0.816334	1220.78	1257.83	1304.96	1433.83	1793.96	1194.58
FGF5	Fgf5	ENSMUSG00000029337	58.4868	0.157075	1.11502	0.0736324	0.816334	88.8381	40.6036	72.441	65.6715	37.4634	45.9033
LCN12	Lcn12	ENSMUSG00000026943	0.607707	0.0363496	1.02552	0.0736659	0.816334	0.998181	2.64806	0	0	0	0
LOC100130705	Gm9047	ENSMUSG00000090685	0.607707	0.0363496	1.02552	0.0736659	0.816334	0.998181	2.64806	0	0	0	0
ANKRD2	Ankrd2	ENSMUSG00000025172	5.31025	-0.0964387	-1.06913	0.0738969	0.816334	2.99454	4.41343	3.06089	6.38473	13.915	1.09294
CLNK	Clnk	ENSMUSG00000039315	10.1124	0.114694	1.08275	0.0739366	0.816334	21.96	3.53075	13.2638	10.0331	6.42229	5.46468
SNORD35B	Snord35b	ENSMUSG00000064767	2.98007	-0.0954157	-1.06837	0.0740566	0.816334	2.99454	0.882687	2.04059	5.47262	3.21115	3.27881
PALD1	Pald1	ENSMUSG00000020092	567.915	-0.162889	-1.11953	0.0741276	0.816334	415.243	651.423	440.768	454.228	628.314	817.516
KDM5D	Kdm5d	ENSMUSG00000056673	1130.26	0.16265	1.11934	0.0741938	0.816334	1062.07	1577.36	1153.95	1193.03	1166.72	628.438
NR1H3	Nr1h3	ENSMUSG00000002108	114.829	-0.160134	-1.11739	0.0743081	0.816334	71.8691	142.113	83.6642	103.068	116.672	171.591
SBK3	Sbk3	ENSMUSG00000085272	49.5941	0.148779	1.10863	0.0743156	0.816334	52.9036	91.7994	29.5886	41.9568	31.0411	50.275
NKAPL	Nkapl	ENSMUSG00000059395	10.8124	-0.135286	-1.09831	0.0743371	0.816334	7.98545	12.3576	5.10148	9.12104	13.915	16.394
EPS8L3	Eps8l3	ENSMUSG00000040600	2.6901	0.0741004	1.0527	0.0744596	0.816334	7.98545	1.76537	2.04059	0	1.07038	3.27881
PMVK	Pmvk	ENSMUSG00000027952	932.313	-0.161689	-1.1186	0.0745118	0.816334	916.331	807.659	791.749	840.96	1403.27	833.91
NCAPH2	Ncaph2	ENSMUSG00000008690	2458.38	-0.152799	-1.11172	0.0745515	0.816334	2103.17	2422.09	2269.14	2137.97	3204.72	2613.21
FILIP1L	Filip1l	ENSMUSG00000043336	145.196	0.162625	1.11932	0.0745924	0.816334	164.7	105.922	215.282	133.167	120.953	131.152
OGFOD2	Ogfod2	ENSMUSG00000023707	887.566	-0.140358	-1.10218	0.0746781	0.816334	769.598	886.218	834.602	850.993	1074.66	909.322
MUL1	Mul1	ENSMUSG00000041241	1441.6	-0.135097	-1.09817	0.0747875	0.816334	1253.72	1474.09	1336.59	1396.43	1678.36	1510.44
PRIMA1	Prima1	ENSMUSG00000041669	137.471	-0.154789	-1.11326	0.0748075	0.816334	101.815	108.57	138.76	155.058	240.836	79.7843
FCGBP	Fcgbp	ENSMUSG00000047730	8.69034	-0.122363	-1.08852	0.0749204	0.816334	3.99273	3.53075	12.2435	11.8574	11.7742	8.74348
FOXJ1	Foxj1	ENSMUSG00000034227	273.369	-0.15671	-1.11474	0.0749911	0.816334	262.522	272.75	164.268	183.333	469.898	287.442
RILPL2	Rilpl2	ENSMUSG00000029401	313.755	-0.16119	-1.11821	0.075217	0.816334	289.473	211.845	321.393	317.412	504.15	238.26
TRAF3IP1	Traf3ip1	ENSMUSG00000034292	657.713	-0.147415	-1.10758	0.0752451	0.816334	602.902	591.4	636.664	592.868	830.616	691.828
WDR19	Wdr19	ENSMUSG00000037890	601.846	-0.125277	-1.09072	0.0753505	0.816334	563.973	568.45	577.487	648.506	666.848	585.813
ERGIC3	Ergic3	ENSMUSG00000005881	2131.41	-0.154247	-1.11284	0.0754763	0.816334	2033.3	1963.1	1876.32	1892.62	2903.95	2119.2
SMIM5	Smim5	ENSMUSG00000048442	28.3854	-0.143271	-1.10441	0.0757252	0.816334	22.9582	30.894	15.3044	21.8905	24.6188	54.6468
MECOM	Mecom	ENSMUSG00000027684	94.0374	0.161867	1.11873	0.0759528	0.816334	89.8363	107.688	115.293	75.7046	64.2229	111.479
TMC8	Tmc8	ENSMUSG00000050106	10.3381	-0.106757	-1.07681	0.0759966	0.816334	8.98363	1.76537	11.2232	16.4179	19.2669	4.37174
EIF5A2	Eif5a2	ENSMUSG00000050192	1361.68	0.16072	1.11784	0.076122	0.816334	1429.4	1521.75	1540.65	1508.62	820.983	1348.68
TMEM177	Tmem177	ENSMUSG00000036975	272.735	0.145514	1.10612	0.076155	0.816334	263.52	274.516	337.718	259.038	261.173	240.446
COMMD4	Commd4	ENSMUSG00000032299	1001.65	-0.148247	-1.10822	0.0761818	0.816334	961.249	869.447	953.976	921.225	1293.02	1010.97
C17orf67	Gm525	ENSMUSG00000072553	1.16129	-0.0490663	-1.0346	0.0761994	0.816334	0	0	1.0203	2.73631	3.21115	0
GALK1	Galk1	ENSMUSG00000020766	256.616	-0.161684	-1.11859	0.0762325	0.816334	239.564	196.839	244.871	235.323	408.886	214.215
RAC3	Rac3	ENSMUSG00000018012	507.04	-0.161187	-1.11821	0.076438	0.816334	496.096	357.488	484.64	491.624	814.561	397.829
MAN2A1	Man2a1	ENSMUSG00000024085	731.062	0.161214	1.11823	0.0766111	0.816334	889.38	549.914	1015.19	830.015	613.329	488.542
NFE2	Nfe2	ENSMUSG00000058794	0.959912	0.0554432	1.03918	0.0766529	0.816334	0.998181	2.64806	1.0203	0	0	1.09294
SLC29A2	Slc29a2	ENSMUSG00000024891	417.472	0.125479	1.09087	0.0767598	0.816334	434.209	443.109	441.788	390.38	377.845	417.501
ETFB	Etfb	ENSMUSG00000004610	687.202	-0.160904	-1.11799	0.0768149	0.816334	660.796	635.535	553	581.01	1041.48	651.39
CCDC153	Ccdc153	ENSMUSG00000070306	62.4847	-0.114047	-1.08226	0.0769152	0.816334	63.8836	53.8439	19.3856	18.2421	161.628	57.9256
MACC1	Macc1	ENSMUSG00000041886	6.67401	0.0602924	1.04268	0.0769186	0.816334	4.99091	0	26.5277	6.38473	2.14076	0
RAVER2	Raver2	ENSMUSG00000035275	605.937	0.151569	1.11078	0.0769954	0.816334	897.365	349.544	860.109	718.738	466.686	343.182
CHODL	Chodl	ENSMUSG00000022860	43.9364	-0.108091	-1.0778	0.0770256	0.816334	34.9364	21.1845	37.7509	46.5173	116.672	6.55761
RRP36	Rrp36	ENSMUSG00000023971	441.048	-0.146188	-1.10664	0.0770446	0.816334	384.3	448.405	395.875	404.974	538.402	474.334
CCDC107	Ccdc107	ENSMUSG00000028461	634.295	-0.157972	-1.11572	0.0770831	0.816334	443.193	781.178	418.321	456.964	776.027	930.088
ZBTB44	Zbtb44	ENSMUSG00000047412	792.836	0.143877	1.10487	0.077207	0.816334	828.491	924.173	788.688	700.496	657.214	857.954
LRRC71	Lrrc71	ENSMUSG00000023084	29.9702	-0.109966	-1.0792	0.0772542	0.816334	12.9764	36.1902	15.3044	6.38473	67.4341	41.5315
TBCC	Tbcc	ENSMUSG00000036430	484.965	-0.154685	-1.11318	0.0772731	0.816334	439.2	307.175	492.803	500.745	861.657	308.208
TP53	Trp53	ENSMUSG00000059552	542.901	0.135109	1.09818	0.0772893	0.816334	606.894	534.908	585.649	503.481	560.88	465.591
SCHIP1	Schip1	ENSMUSG00000027777	117.929	0.161099	1.11814	0.0774264	0.816334	141.742	100.626	151.004	132.255	79.2083	102.736
DEUP1	Deup1	ENSMUSG00000039977	14.5648	-0.107443	-1.07732	0.0774938	0.816334	17.9673	7.94418	5.10148	9.12104	39.6041	7.65055
ZFHX3	Zfhx3	ENSMUSG00000038872	191.698	-0.135311	-1.09833	0.0776503	0.816334	217.604	91.7994	148.963	223.465	387.478	80.8772
HSPA12B	Hspa12b	ENSMUSG00000074793	351.879	-0.152822	-1.11174	0.0777198	0.816334	308.438	348.661	313.231	320.148	466.686	354.111
SPC25	Spc25	ENSMUSG00000005233	21.3199	0.151272	1.11055	0.0778037	0.816334	30.9436	16.7711	26.5277	19.1542	21.4076	13.1152
USHBP1	Ushbp1	ENSMUSG00000034911	282.091	-0.159722	-1.11707	0.0780513	0.816334	212.613	251.566	297.926	227.114	336.1	367.226
PAFAH1B3	Pafah1b3	ENSMUSG00000005447	212.288	-0.153415	-1.1122	0.0783268	0.816334	158.711	245.387	136.72	131.343	341.452	260.119
FAM53A	Fam53a	ENSMUSG00000037339	843.309	-0.143087	-1.10427	0.0783414	0.816334	741.649	773.234	842.764	867.411	1048.97	785.821
SOX17	Sox17	ENSMUSG00000025902	271.263	-0.148036	-1.10806	0.0783666	0.816334	226.587	259.51	267.317	258.125	277.229	338.81
GFY	Gfy	ENSMUSG00000095276	11.8752	0.14113	1.10277	0.0784277	0.816334	12.9764	14.123	15.3044	13.6816	6.42229	8.74348
HLA-A	H2-K1	ENSMUSG00000061232	480.516	-0.143913	-1.1049	0.0784419	0.816334	490.107	427.22	424.443	436.898	543.754	560.676
SPOCK2	Spock2	ENSMUSG00000058297	31873.7	-0.124689	-1.09027	0.0784551	0.816334	30530.4	30715.7	29309	30860.1	37267.5	32559.6
BOLA2	Bola2	ENSMUSG00000047721	419.429	-0.155594	-1.11388	0.0787068	0.816334	448.183	267.454	364.245	352.984	749.267	334.438
NUDC	Nudc	ENSMUSG00000028851	2885.17	-0.160008	-1.11729	0.078716	0.816334	2772.95	2287.04	2567.06	2612.27	4803.87	2267.84
MRPL33	Mrpl33	ENSMUSG00000106918	214.71	-0.141506	-1.10306	0.0787244	0.816334	202.631	205.666	192.836	222.553	255.821	208.751
TP53I13	Trp53i13	ENSMUSG00000044328	169.551	-0.159319	-1.11676	0.0787795	0.816334	135.753	197.722	124.476	160.53	211.936	186.892
GTF2F1	Gtf2f1	ENSMUSG00000002658	1757.17	-0.155287	-1.11364	0.0789214	0.816334	1687.92	1507.63	1622.27	1653.64	2473.65	1597.87
SPOUT1	Spout1	ENSMUSG00000039660	698.186	-0.155994	-1.11419	0.0791587	0.816334	628.854	628.473	652.989	683.166	987.962	607.672
HMGCS2	Hmgcs2	ENSMUSG00000027875	308.428	0.149909	1.1095	0.0792748	0.816334	347.367	329.242	319.352	234.411	339.311	280.884
MRPL46	Mrpl46	ENSMUSG00000030612	587.551	-0.138032	-1.1004	0.0795388	0.816334	514.063	590.518	545.858	578.274	708.593	587.999
USE1	Use1	ENSMUSG00000002395	1178.56	-0.154744	-1.11322	0.0798046	0.816334	1018.15	1155.44	1059.07	1010.61	1626.98	1201.14
RESP18	Resp18	ENSMUSG00000033061	641.926	-0.109842	-1.07911	0.0798494	0.816334	762.611	197.722	434.646	590.131	1725.46	140.989
NOB1	Nob1	ENSMUSG00000003848	849.091	-0.123807	-1.08961	0.0798749	0.816334	784.571	796.184	832.561	843.696	970.836	866.698
SART1	Sart1	ENSMUSG00000039148	2063.26	-0.15847	-1.1161	0.0798792	0.816334	1714.88	2104.33	1769.19	1715.67	3012.05	2063.46
INSC	Insc	ENSMUSG00000048782	159.614	-0.158632	-1.11623	0.0799915	0.816334	145.734	157.118	116.314	117.661	255.821	165.033
LRRC42	Lrrc42	ENSMUSG00000028617	698.926	-0.14023	-1.10208	0.0801964	0.816334	656.803	619.646	682.578	693.199	868.08	673.248
RGAG4	Rgag4	ENSMUSG00000049191	835.365	-0.135591	-1.09854	0.0803564	0.816334	723.682	401.623	886.637	888.389	1749	362.855
PISD	Pisd	ENSMUSG00000023452	1266.79	0.158848	1.1164	0.0804329	0.816334	1599.09	911.816	1747.77	1445.68	1030.78	865.605
KIF15	Kif15	ENSMUSG00000036768	65.3555	0.149504	1.10919	0.080534	0.816334	51.9054	114.749	60.1974	55.6383	35.3226	74.3196
LDHC	Ldhc	ENSMUSG00000030851	0.841841	-0.0528587	-1.03732	0.0808164	0.816334	0	0.882687	0	0.912104	1.07038	2.18587
LOC101928761	H2al1m	ENSMUSG00000100200	0.841841	-0.0528587	-1.03732	0.0808164	0.816334	0	0.882687	0	0.912104	1.07038	2.18587
DCK	Dck	ENSMUSG00000029366	807.729	0.140341	1.10217	0.0809072	0.816334	846.458	854.441	882.555	866.499	639.018	757.404
C10orf35	2010107G23Rik	ENSMUSG00000020083	669.033	-0.14622	-1.10667	0.0810617	0.816334	568.963	677.904	614.218	634.824	664.707	853.583
CAPN10	Capn10	ENSMUSG00000026270	906.661	-0.143286	-1.10442	0.0811124	0.816334	826.494	821.782	883.576	853.729	1157.08	897.3
TBC1D7	Tbc1d7	ENSMUSG00000021368	428.883	0.124249	1.08994	0.081273	0.816334	440.198	450.17	464.234	386.732	403.534	428.431
EBI3	Ebi3	ENSMUSG00000003206	5.50747	0.105502	1.07587	0.0813366	0.816334	7.98545	5.29612	8.16236	7.29683	3.21115	1.09294
ACVR2B	Acvr2b	ENSMUSG00000061393	80.227	-0.154173	-1.11278	0.08143	0.816334	73.8654	77.6765	55.0959	65.6715	141.29	67.762
BLMH	Blmh	ENSMUSG00000020840	1933.45	-0.136369	-1.09914	0.0814619	0.816334	1861.61	1769.79	1806.94	1796.84	2370.9	1994.61
NDUFA3	Ndufa3	ENSMUSG00000035674	1091.51	0.157451	1.11531	0.0816088	0.816334	1343.55	1075.11	1170.28	1003.31	705.382	1251.41
AIM2	Aim2	ENSMUSG00000037860	84.0057	0.158374	1.11603	0.0816757	0.816334	93.8291	75.9111	108.151	79.353	87.7713	59.0185
PNCK	Pnck	ENSMUSG00000002012	2303.47	-0.131237	-1.09523	0.0820992	0.816334	2566.32	911.816	2008.96	2440.79	4883.08	1009.87
ATG16L2	Atg16l2	ENSMUSG00000047767	654.777	-0.157335	-1.11522	0.082245	0.816334	514.063	696.44	563.203	524.46	889.487	741.01
FIGNL1	Fignl1	ENSMUSG00000035455	28.4229	0.153117	1.11197	0.0822916	0.816334	24.9545	40.6036	31.6292	19.1542	21.4076	32.7881
SEL1L2	Sel1l2	ENSMUSG00000074764	0.542709	-0.0338866	-1.02377	0.082295	0.816334	0	0	0	0	1.07038	2.18587
ZNF616	Zfp984	ENSMUSG00000078495	87.4518	0.157231	1.11514	0.0823046	0.816334	109.8	74.1457	104.07	88.4741	71.7156	76.5055
TTC23	Ttc23	ENSMUSG00000030555	113.223	-0.156062	-1.11424	0.0824192	0.816334	103.811	95.3302	109.172	102.156	155.205	113.665
SLC25A45	Slc25a45	ENSMUSG00000024818	130.25	-0.147115	-1.10735	0.0824197	0.816334	126.769	114.749	120.395	144.112	153.065	122.409
CCDC9	Ccdc9	ENSMUSG00000041375	1293.86	-0.155405	-1.11373	0.0825582	0.816334	1049.09	1346.98	1135.59	1174.79	1825	1231.74
ADGRG2	Adgrg2	ENSMUSG00000031298	41.9148	-0.104275	-1.07495	0.0825635	0.816334	51.9054	7.94418	29.5886	66.5836	85.6305	9.83642
ADNP	Adnp	ENSMUSG00000051149	41.8265	0.158345	1.11601	0.082628	0.816334	47.9127	42.369	48.9742	38.3084	43.8857	29.5093
ZFP90	Zfp90	ENSMUSG00000031907	50.4906	-0.15782	-1.1156	0.0830067	0.816334	41.9236	46.7824	44.893	41.9568	74.9267	52.4609
PRKAG1	Prkag1	ENSMUSG00000067713	393.496	-0.139488	-1.10151	0.0830657	0.816334	382.303	359.254	361.185	366.666	479.531	412.037
BAX	Bax	ENSMUSG00000003873	856.87	-0.147175	-1.1074	0.0831641	0.816334	773.591	798.832	806.033	743.365	1105.7	913.694
KREMEN2	Kremen2	ENSMUSG00000040680	26.5329	-0.10375	-1.07456	0.0835278	0.816334	19.9636	7.0615	29.5886	26.451	69.5748	6.55761
EFR3A	Efr3a	ENSMUSG00000015002	3842.87	0.157481	1.11534	0.0836147	0.816334	4404.97	4668.53	3630.21	3672.13	2321.66	4359.72
IRX4	Irx4	ENSMUSG00000021604	2.3153	0.0484914	1.03418	0.0836362	0.816334	1.99636	9.70956	0	0	0	2.18587
GABRA2	Gabra2	ENSMUSG00000000560	2142.04	-0.145803	-1.10635	0.0840199	0.816334	2424.58	985.079	1975.29	3419.48	2770.15	1277.64
GPC3	Gpc3	ENSMUSG00000055653	160.821	-0.113342	-1.08173	0.0840297	0.816334	159.709	81.2072	118.354	134.991	433.505	37.1598
PRDX5	Prdx5	ENSMUSG00000024953	4208.15	-0.140136	-1.10201	0.0841427	0.816334	4256.25	3750.54	3777.13	3849.99	5217.04	4397.97
HES6	Hes6	ENSMUSG00000067071	371.455	-0.157299	-1.1152	0.0842817	0.816334	303.447	422.807	260.175	296.434	548.035	397.829
FRG1	Frg1	ENSMUSG00000031590	571.656	-0.140565	-1.10234	0.0843472	0.816334	524.045	582.573	492.803	531.757	605.836	692.921
TIPARP	Tiparp	ENSMUSG00000034640	509.507	0.156505	1.11458	0.0843981	0.816334	451.178	517.255	709.105	408.623	398.182	572.698
TREH	Treh	ENSMUSG00000032098	5.18466	0.0995751	1.07146	0.084484	0.816334	2.99454	6.17881	11.2232	6.38473	2.14076	2.18587
RANBP3	Ranbp3	ENSMUSG00000002372	2383.82	-0.14514	-1.10584	0.0845057	0.816334	2089.19	2279.98	2264.04	2163.51	3112.67	2393.53
ND6	mt-Nd6	ENSMUSG00000064368	22765.4	0.134342	1.09759	0.084637	0.816334	34020	19601.8	27841.8	28579.9	5365.82	21183.3
RNF40	Rnf40	ENSMUSG00000030816	2370.82	-0.14423	-1.10514	0.0847955	0.816334	2013.33	2528.9	2062.02	2169.9	2888.96	2561.84
RPS9	Rps9	ENSMUSG00000006333	3954.69	-0.157075	-1.11502	0.0848963	0.816334	3905.88	3217.39	3500.63	3313.67	6171.82	3618.71
CES2	Ces2g	ENSMUSG00000031877	5.15516	0.110683	1.07974	0.0850685	0.816334	8.98363	4.41343	6.12177	2.73631	3.21115	5.46468
GALNT10	Galnt10	ENSMUSG00000020520	517.918	-0.148606	-1.1085	0.0850887	0.816334	458.165	562.272	412.199	486.151	641.159	547.561
BLOC1S1	Bloc1s1	ENSMUSG00000090247	20.2417	-0.14849	-1.10841	0.0851832	0.816334	15.9709	21.1845	14.2841	25.5389	16.0557	28.4163
FTSJ3	Ftsj3	ENSMUSG00000020706	1141.55	-0.155687	-1.11395	0.0852308	0.816334	1089.02	872.977	1136.61	1104.56	1653.74	992.385
KLK10	Klk10	ENSMUSG00000030693	2.31635	0.0760572	1.05413	0.0852581	0.816334	6.98727	0.882687	2.04059	1.82421	1.07038	1.09294
SETD3	Setd3	ENSMUSG00000056770	4875.52	-0.128287	-1.09299	0.0852737	0.816334	4460.87	4537.89	4803.55	4847.83	5842.14	4760.83
PERP	Perp	ENSMUSG00000019851	181.208	0.156881	1.11487	0.0854443	0.816334	165.698	260.393	177.531	172.388	115.601	195.635
UNC119	Unc119	ENSMUSG00000002058	607.085	-0.156705	-1.11474	0.0854685	0.816334	602.902	473.12	537.696	560.944	983.681	484.17
SYCE3	Syce3	ENSMUSG00000078938	0.811702	-0.0519708	-1.03668	0.0854695	0.816334	0	0.882687	0	1.82421	1.07038	1.09294
FAM151A	Fam151a	ENSMUSG00000034871	0.516329	-0.0331436	-1.02324	0.0857885	0.816334	0	0	0	0.912104	0	2.18587
BSND	Bsnd	ENSMUSG00000025418	1.0732	0.0465071	1.03276	0.0859407	0.816334	1.99636	3.53075	0	0.912104	0	0
NUDT18	Nudt18	ENSMUSG00000045211	1154.53	-0.149128	-1.1089	0.086057	0.816334	1012.16	985.079	1192.73	1180.26	1527.43	1029.55
NDUFA13	Ndufa13	ENSMUSG00000036199	2080.25	-0.154536	-1.11306	0.0860739	0.816334	1939.47	1918.08	1808.98	1670.06	2987.44	2157.45
GNAS	Gnas	ENSMUSG00000027523	1393.81	-0.134128	-1.09743	0.086133	0.816334	1456.35	744.105	1183.54	1276.95	3053.8	648.111
C4orf22	1700007G11Rik	ENSMUSG00000057816	10.8194	-0.11491	-1.08291	0.0861751	0.816334	9.98181	5.29612	9.18266	8.20894	25.6892	6.55761
NLRP2	Nlrp2	ENSMUSG00000035177	1.5095	-0.0557522	-1.0394	0.0861852	0.816334	0.998181	0.882687	0	1.82421	5.35191	0
STUB1	Stub1	ENSMUSG00000039615	1226.63	-0.151045	-1.11037	0.0864177	0.816334	1071.05	1173.97	1129.47	1079.02	1705.12	1201.14
CTXN2	Ctxn2	ENSMUSG00000074872	161.752	-0.127213	-1.09218	0.0864757	0.816334	204.627	75.0284	104.07	132.255	369.282	85.249
KRI1	Kri1	ENSMUSG00000035047	474.968	-0.155444	-1.11376	0.0864899	0.816334	393.283	520.785	372.408	383.084	628.314	551.932
NXF3	Nxf3	ENSMUSG00000057000	2.30204	-0.0715978	-1.05088	0.0866033	0.816334	2.99454	0.882687	0	4.56052	4.28153	1.09294
NOTCH3	Notch3	ENSMUSG00000038146	761.981	-0.153887	-1.11256	0.0866269	0.816334	624.862	799.714	654.009	605.637	925.88	961.783
LRRC58	Lrrc58	ENSMUSG00000034158	2686.53	0.152419	1.11143	0.0867667	0.816334	3256.07	2455.64	3044.56	3016.33	1920.26	2426.32
C4B	C4a	ENSMUSG00000015451	83.371	-0.141922	-1.10337	0.0867809	0.816334	86.8418	39.7209	81.6236	87.562	150.924	53.5538
CYP2AB1P	Cyp2ab1	ENSMUSG00000022818	0.508811	-0.032922	-1.02308	0.086861	0.816334	0	0	0	0.912104	2.14076	0
ASB9	Asb9	ENSMUSG00000031384	0.508811	-0.032922	-1.02308	0.086861	0.816334	0	0	0	0.912104	2.14076	0
ABCB5	Abcb5	ENSMUSG00000072791	0.508811	-0.032922	-1.02308	0.086861	0.816334	0	0	0	0.912104	2.14076	0
GNB5	Gnb5	ENSMUSG00000032192	2523.18	-0.149169	-1.10893	0.0869566	0.816334	2013.33	2159.05	2794.59	2706.21	3157.63	2308.28
C15orf39	1700017B05Rik	ENSMUSG00000032300	413.245	0.131767	1.09563	0.0870371	0.816334	488.111	399.857	425.463	376.699	403.534	385.806
GSTA3	Gsta3	ENSMUSG00000025934	32.7729	-0.15601	-1.1142	0.0871331	0.816334	29.9454	30.0114	27.548	41.0447	36.393	31.6951
SMLR1	Smlr1	ENSMUSG00000096546	1.38417	-0.0619049	-1.04384	0.0873116	0.816334	0.998181	0	1.0203	0.912104	4.28153	1.09294
TSPAN12	Tspan12	ENSMUSG00000029669	486.834	0.146757	1.10708	0.0873857	0.816334	586.931	429.869	555.041	507.13	444.208	397.829
ONECUT2	Onecut2	ENSMUSG00000045991	159.754	0.154218	1.11282	0.0876501	0.816334	158.711	203.901	161.207	149.585	110.249	174.87
LAMTOR4	Lamtor4	ENSMUSG00000050552	806.257	-0.145048	-1.10577	0.0877195	0.816334	698.727	771.468	770.323	705.056	1032.92	859.047
SLC26A9	Slc26a9	ENSMUSG00000042268	2.55773	0.0861232	1.06151	0.0877976	0.816334	3.99273	4.41343	2.04059	2.73631	1.07038	1.09294
C8orf33	1110038F14Rik	ENSMUSG00000063236	407.761	-0.147916	-1.10797	0.0878174	0.816334	399.273	346.013	382.611	391.293	543.754	383.62
SKAP2	Skap2	ENSMUSG00000059182	222.719	-0.140711	-1.10245	0.0880227	0.816334	231.578	194.191	196.917	237.147	261.173	215.308
CFDP1	Cfdp1	ENSMUSG00000031954	2031.46	-0.153774	-1.11248	0.088265	0.816334	1980.39	1618.85	1931.42	1862.52	2966.03	1829.57
SLC25A36	Slc25a36	ENSMUSG00000032449	2122.52	0.139407	1.10145	0.088316	0.816334	2106.16	2415.03	2272.2	2116.99	1632.33	2192.43
SPIC	Spic	ENSMUSG00000004359	4.38889	-0.102688	-1.07377	0.0883575	0.816334	2.99454	4.41343	2.04059	8.20894	3.21115	5.46468
LOC102723903	1700001C19Rik	ENSMUSG00000047150	2.83894	-0.0935792	-1.06701	0.0884179	0.816334	1.99636	1.76537	2.04059	3.64842	3.21115	4.37174
HS3ST6	Hs3st6	ENSMUSG00000039628	3.64542	-0.0951002	-1.06814	0.0884234	0.816334	1.99636	4.41343	1.0203	3.64842	6.42229	4.37174
HOXD1	Hoxd1	ENSMUSG00000042448	2.99816	0.0718735	1.05108	0.0885339	0.816334	0.998181	8.82687	3.06089	1.82421	0	3.27881
PLIN4	Plin4	ENSMUSG00000002831	145.982	0.152353	1.11138	0.0887483	0.816334	231.578	169.476	93.8672	113.101	150.924	116.944
CPN1	Cpn1	ENSMUSG00000025196	8.9275	-0.12596	-1.09123	0.0887975	0.816334	4.99091	7.0615	9.18266	11.8574	13.915	6.55761
C1QTNF9B	C1qtnf9	ENSMUSG00000071347	12.8117	-0.130539	-1.0947	0.0888045	0.816334	16.9691	8.82687	5.10148	14.5937	14.9853	16.394
DOCK6	Dock6	ENSMUSG00000032198	1061.86	-0.1537	-1.11242	0.0888691	0.816334	1068.05	809.424	1011.11	948.588	1528.51	1005.5
COPRS	Coprs	ENSMUSG00000031458	522.289	-0.155206	-1.11358	0.0888773	0.816334	521.051	444.874	430.565	448.755	833.827	454.661
SPR	Spr	ENSMUSG00000033735	688.897	-0.154715	-1.1132	0.0888784	0.816334	663.791	625.825	572.386	614.758	1050.04	606.579
MRPS26	Mrps26	ENSMUSG00000037740	1275.18	-0.153517	-1.11228	0.0889692	0.816334	1235.75	1067.17	1168.24	1214.92	1873.17	1091.84
TMEM54	Tmem54	ENSMUSG00000028786	1.04662	-0.0453311	-1.03192	0.0891006	0.816334	0	0.882687	0	0	3.21115	2.18587
ETHE1	Ethe1	ENSMUSG00000064254	198.945	-0.137429	-1.09994	0.0891965	0.816334	195.644	190.66	171.41	192.454	218.358	225.145
ZPLD1	Zpld1	ENSMUSG00000064310	4.68481	0.0622488	1.04409	0.0893027	0.816334	7.98545	0	13.2638	3.64842	3.21115	0
DUSP19	Dusp19	ENSMUSG00000027001	246.499	0.150362	1.10985	0.0893704	0.816334	280.489	241.856	279.561	280.928	183.035	213.122
POLR2L	Polr2l	ENSMUSG00000038489	534.201	-0.131187	-1.09519	0.0894941	0.816334	476.133	525.199	506.066	541.79	636.877	519.144
DDX43	Ddx43	ENSMUSG00000070291	5.56079	0.0994596	1.07137	0.0895542	0.816334	6.98727	3.53075	11.2232	7.29683	2.14076	2.18587
SRMS	Srms	ENSMUSG00000027579	13.9954	-0.144237	-1.10515	0.0895945	0.816334	11.9782	13.2403	10.203	18.2421	13.915	16.394
ZSCAN20	Zscan20	ENSMUSG00000061894	209.295	-0.142161	-1.10356	0.0896007	0.816334	186.66	190.66	206.1	192.454	254.751	225.145
ISPD	Ispd	ENSMUSG00000043153	176.993	0.144647	1.10546	0.089782	0.816334	214.609	165.062	190.795	170.563	174.472	146.453
C6orf47	D17H6S53E	ENSMUSG00000043311	419.897	-0.144167	-1.10509	0.0898206	0.816334	368.329	378.673	420.362	388.556	542.684	420.78
TIFA	Tifa	ENSMUSG00000046688	124.518	0.14783	1.1079	0.090122	0.816334	178.674	103.274	145.902	166.915	83.4898	68.8549
LHFPL5	Lhfpl5	ENSMUSG00000062252	77.6444	-0.141784	-1.10327	0.0901688	0.816334	63.8836	68.8496	62.238	61.111	158.417	51.368
NPPC	Nppc	ENSMUSG00000026241	112.354	0.146591	1.10695	0.0901987	0.816334	121.778	112.984	128.557	113.101	109.179	88.5278
GOLGA2	Golga2	ENSMUSG00000002546	3679.74	-0.131967	-1.09579	0.090227	0.816334	3260.06	3632.26	3483.29	3541.7	4504.17	3656.96
NRADDP	Nradd	ENSMUSG00000032491	49.2983	-0.152207	-1.11127	0.0903171	0.816334	41.9236	44.1343	42.8524	37.3963	79.2083	50.275
POM121L2	Pom121l2	ENSMUSG00000016982	0.486191	-0.0322264	-1.02259	0.0903211	0.816334	0	0	0	1.82421	0	1.09294
NKX1-1	Nkx1-1	ENSMUSG00000029112	0.486191	-0.0322264	-1.02259	0.0903211	0.816334	0	0	0	1.82421	0	1.09294
HAMP	Hamp	ENSMUSG00000050440	0.486191	-0.0322264	-1.02259	0.0903211	0.816334	0	0	0	1.82421	0	1.09294
ACE2	Ace2	ENSMUSG00000015405	102.653	-0.154342	-1.11291	0.0904065	0.816334	92.8309	99.7436	83.6642	102.156	86.7009	150.825
SDHAF3	Sdhaf3	ENSMUSG00000042505	284.585	0.146131	1.1066	0.0904758	0.816334	308.438	303.644	307.109	296.434	204.443	287.442
GPATCH4	Gpatch4	ENSMUSG00000028069	469.901	-0.142396	-1.10374	0.0905975	0.816334	476.133	254.214	454.031	557.295	825.264	252.468
GAP43	Gap43	ENSMUSG00000047261	5813.09	-0.143498	-1.10458	0.0906667	0.816334	6021.03	3092.94	5594.28	6417.56	10409.5	3343.29
TMEM35A	Tmem35a	ENSMUSG00000033578	2129.15	-0.146587	-1.10695	0.0908801	0.816334	2334.75	1785.68	1773.27	2409.78	2583.9	1887.5
CRCT1	Crct1	ENSMUSG00000027913	0.482432	-0.0321069	-1.0225	0.0909306	0.816334	0	0	0	1.82421	1.07038	0
ZNF616	Zfp985	ENSMUSG00000065999	0.482432	-0.0321069	-1.0225	0.0909306	0.816334	0	0	0	1.82421	1.07038	0
ATP5J2-PTCD1	Ptcd1	ENSMUSG00000029624	639.29	-0.135734	-1.09865	0.0909918	0.816334	543.011	604.641	647.887	635.736	776.027	628.438
FUT1	Fut1	ENSMUSG00000008461	3.82052	-0.0876673	-1.06265	0.0909964	0.816334	3.99273	3.53075	0	4.56052	4.28153	6.55761
NUDT14	Nudt14	ENSMUSG00000002804	123.677	-0.151083	-1.1104	0.0912348	0.816334	113.793	109.453	115.293	118.574	170.191	114.758
FLYWCH1	Flywch1	ENSMUSG00000040097	4798.45	-0.153822	-1.11251	0.0913778	0.816334	4608.6	4069.19	4260.75	4516.74	7442.36	3893.04
FAM134A	Fam134a	ENSMUSG00000049339	6951.51	-0.124333	-1.09	0.0913963	0.816334	6157.78	6645.75	6921.68	6966.65	8183.07	6834.13
PIDD1	Pidd1	ENSMUSG00000025507	80.5838	-0.154	-1.11265	0.0913986	0.816334	54.9	88.2687	72.441	91.2104	69.5748	107.108
TPPP3	Tppp3	ENSMUSG00000014846	1229.04	-0.146281	-1.10671	0.0914072	0.816334	974.225	1504.1	667.273	778.937	1849.62	1600.06
MIEF2	Mief2	ENSMUSG00000018599	530.799	-0.144818	-1.10559	0.0914392	0.816334	497.094	473.12	503.006	508.954	707.522	495.1
LIN28A	Lin28a	ENSMUSG00000050966	1.34951	-0.0568728	-1.04021	0.0914699	0.816334	0	1.76537	0	0.912104	2.14076	3.27881
RHOG	Rhog	ENSMUSG00000073982	698.494	0.140421	1.10223	0.0915243	0.816334	846.458	775.882	617.279	601.076	650.792	699.479
CRLS1	Crls1	ENSMUSG00000027357	617.824	0.146897	1.10719	0.0918526	0.816334	750.632	570.216	678.496	684.99	484.883	537.724
TTLL8	Ttll8	ENSMUSG00000022388	49.115	-0.153607	-1.11235	0.0919967	0.816334	41.9236	51.1958	37.7509	48.3415	69.5748	45.9033
ASPSCR1	Aspscr1	ENSMUSG00000025142	669.553	-0.152776	-1.11171	0.0923407	0.816334	656.803	556.093	602.994	586.483	1005.09	609.858
PSMB9	Psmb9	ENSMUSG00000096727	23.3063	-0.147668	-1.10778	0.0924455	0.816334	22.9582	17.6537	19.3856	18.2421	33.1818	28.4163
TTC21A	Ttc21a	ENSMUSG00000032514	59.6341	-0.111757	-1.08054	0.0924737	0.816334	37.9309	64.4361	32.6494	17.33	156.276	49.1821
MCMDC2	Mcmdc2	ENSMUSG00000046101	83.2889	0.153311	1.11212	0.0924792	0.816334	105.807	82.9726	86.7251	96.683	67.4341	60.1115
GBGT1	Gbgt1	ENSMUSG00000026829	29.8563	-0.13956	-1.10157	0.0924899	0.816334	22.9582	28.246	23.4668	23.7147	57.8006	22.9516
AHR	Ahr	ENSMUSG00000019256	285.901	0.146864	1.10716	0.092584	0.816334	361.342	217.141	401.996	378.523	202.302	154.104
BMP15	Bmp15	ENSMUSG00000023279	5.2306	0.09414	1.06743	0.0926153	0.816334	3.99273	4.41343	12.2435	6.38473	1.07038	3.27881
RASSF4	Rassf4	ENSMUSG00000042129	286.668	0.150541	1.10999	0.0926185	0.816334	271.505	391.913	271.399	263.598	298.637	222.959
GAA	Gaa	ENSMUSG00000025579	8706.54	-0.137715	-1.10016	0.0926866	0.816334	8640.26	5225.51	7824.64	8925.85	17411.9	4211.08
SENP8	Senp8	ENSMUSG00000051705	197.635	0.140205	1.10206	0.0927589	0.816334	228.584	192.426	213.242	202.487	187.317	161.754
PHGDH	Phgdh	ENSMUSG00000053398	1839.21	-0.153268	-1.11209	0.0929482	0.816334	1890.56	1437.9	1598.8	1666.41	2910.37	1531.2
DUPD1	Dupd1	ENSMUSG00000063821	2.75311	-0.0715187	-1.05082	0.0930051	0.816334	1.99636	1.76537	1.0203	6.38473	5.35191	0
PAX9	Pax9	ENSMUSG00000001497	0.857331	-0.0508503	-1.03588	0.0930122	0.816334	0.998181	0	0	0.912104	2.14076	1.09294
C7	C7	ENSMUSG00000079105	17.1911	0.0689023	1.04892	0.0930345	0.816334	39.9273	0.882687	33.6697	13.6816	14.9853	0
MRPS15	Mrps15	ENSMUSG00000028861	752.728	-0.130644	-1.09478	0.0932449	0.816334	701.722	769.703	651.969	706.881	844.531	841.56
COX3	mt-Co3	ENSMUSG00000064358	22.7185	0.13477	1.09792	0.0932565	0.816334	39.9273	15.0057	25.5074	25.5389	12.8446	17.487
CD164	Cd164	ENSMUSG00000019818	2008.35	0.145335	1.10599	0.0934218	0.816334	2207.98	2262.33	2016.1	2106.96	1410.76	2045.98
DNAJC9	Dnajc9	ENSMUSG00000021811	660.623	-0.144476	-1.10533	0.0935005	0.816334	542.013	702.619	587.69	585.571	809.209	736.638
RABEPK	Rabepk	ENSMUSG00000070953	544.208	0.131996	1.09581	0.0935649	0.816334	571.958	578.16	581.568	514.427	442.068	577.07
RAP2C	Rap2c	ENSMUSG00000050029	1004.04	0.151632	1.11083	0.0939106	0.816334	1190.83	917.994	1184.56	1194.86	705.382	830.631
CDHR4	Cdhr4	ENSMUSG00000032595	12.2569	-0.113833	-1.0821	0.0939708	0.816334	8.98363	8.82687	10.203	4.56052	26.7595	14.2082
SGSM1	Sgsm1	ENSMUSG00000042216	4460.62	-0.148604	-1.1085	0.0939848	0.816334	4478.84	3912.07	3875.08	4669.97	6117.23	3710.52
SEM1	Sem1	ENSMUSG00000042541	1136.86	-0.152313	-1.11135	0.094213	0.816334	1108.98	937.414	1028.46	963.182	1738.3	1044.85
REM1	Rem1	ENSMUSG00000000359	15.147	-0.144308	-1.1052	0.0942175	0.816334	12.9764	11.4749	14.2841	16.4179	16.0557	19.6728
RABGAP1L	Rabgap1l	ENSMUSG00000026721	3899.19	0.150365	1.10985	0.0942218	0.816334	4568.68	3663.15	4502.56	4381.75	2589.25	3689.75
CHRNA5	Chrna5	ENSMUSG00000035594	43.138	0.0807464	1.05757	0.0942692	0.816334	93.8291	3.53075	79.583	46.5173	33.1818	2.18587
ITIH3	Itih3	ENSMUSG00000006522	1022.3	-0.123333	-1.08925	0.0945918	0.816334	715.696	1305.49	413.22	404.062	2070.12	1225.18
CDH22	Cdh22	ENSMUSG00000053166	1856.34	-0.150022	-1.10959	0.0946128	0.816334	1103.99	2487.41	1274.35	1672.8	2055.13	2544.35
TBX22	Tbx22	ENSMUSG00000031241	3.52258	0.0576578	1.04077	0.0946901	0.816334	2.99454	0	13.2638	2.73631	2.14076	0
C2orf61	Stpg4	ENSMUSG00000036557	1.32416	0.0629066	1.04457	0.0946914	0.816334	1.99636	0.882687	3.06089	0.912104	0	1.09294
TREM1	Trem1	ENSMUSG00000042265	0.506462	0.0318377	1.02231	0.0946995	0.816334	0.998181	0	2.04059	0	0	0
ADGRG4	Adgrg4	ENSMUSG00000053852	0.506462	0.0318377	1.02231	0.0946995	0.816334	0.998181	0	2.04059	0	0	0
SERPINB12	Serpinb12	ENSMUSG00000059956	0.506462	0.0318377	1.02231	0.0946995	0.816334	0.998181	0	2.04059	0	0	0
CPB2	Cpb2	ENSMUSG00000021999	2.13442	0.0803417	1.05727	0.0947602	0.816334	3.99273	1.76537	3.06089	1.82421	1.07038	1.09294
RUFY4	Rufy4	ENSMUSG00000061815	4.50957	-0.0764604	-1.05443	0.0947686	0.816334	1.99636	6.17881	0	2.73631	11.7742	4.37174
CDC25C	Cdc25c	ENSMUSG00000044201	15.6192	-0.111845	-1.08061	0.0948273	0.816334	14.9727	4.41343	16.3247	18.2421	32.1115	7.65055
LRPAP1	Lrpap1	ENSMUSG00000029103	4636.95	-0.149906	-1.1095	0.0948694	0.816334	4415.95	3691.4	4581.13	4827.77	6476.88	3828.55
ACHE	Ache	ENSMUSG00000023328	2507.4	-0.15236	-1.11139	0.0948704	0.816334	1941.46	2735.45	2039.57	1954.64	3820.19	2553.1
SLC8A3	Slc8a3	ENSMUSG00000079055	1303.96	-0.152065	-1.11116	0.0948837	0.816334	906.349	1602.08	964.179	1188.47	1257.7	1904.99
PPP1R11	Ppp1r11	ENSMUSG00000036398	1255.55	-0.14462	-1.10544	0.0949327	0.816334	1130.94	1038.04	1311.08	1260.53	1646.25	1146.49
ALG5	Alg5	ENSMUSG00000036632	384.935	-0.127253	-1.09221	0.0949674	0.816334	355.353	393.678	339.758	394.029	389.619	437.174
IL2RA	Il2ra	ENSMUSG00000026770	11.3758	0.131714	1.09559	0.0951274	0.816334	11.9782	13.2403	15.3044	13.6816	7.49267	6.55761
RSPO2	Rspo2	ENSMUSG00000051920	302.709	0.0976802	1.07005	0.095139	0.816334	578.945	50.3132	540.756	371.226	226.921	48.0892
C11orf65	4930550C14Rik	ENSMUSG00000005131	6.4547	-0.108482	-1.07809	0.0951673	0.816334	7.98545	3.53075	3.06089	10.0331	4.28153	9.83642
C9orf78	BC005624	ENSMUSG00000026851	1862.28	-0.14134	-1.10293	0.0952135	0.816334	1738.83	1683.28	1766.13	1791.37	2468.3	1725.75
AKNAD1	Aknad1	ENSMUSG00000049565	0.861016	-0.050514	-1.03563	0.0952244	0.816334	0	0	1.0203	0.912104	2.14076	1.09294
SAXO1	Saxo1	ENSMUSG00000028492	0.502776	0.0317317	1.02224	0.0952646	0.816334	1.99636	0	1.0203	0	0	0
KLRB1	Klrb1a	ENSMUSG00000030361	0.502776	0.0317317	1.02224	0.0952646	0.816334	1.99636	0	1.0203	0	0	0
CES2	Ces2c	ENSMUSG00000061825	0.502776	0.0317317	1.02224	0.0952646	0.816334	1.99636	0	1.0203	0	0	0
GDF2	Gdf2	ENSMUSG00000072625	0.502776	0.0317317	1.02224	0.0952646	0.816334	1.99636	0	1.0203	0	0	0
CCL5	Ccl5	ENSMUSG00000035042	3.01487	0.0859108	1.06136	0.0954878	0.816334	2.99454	7.0615	2.04059	2.73631	1.07038	2.18587
FIBP	Fibp	ENSMUSG00000024911	855.756	-0.120669	-1.08724	0.0955061	0.816334	782.574	816.485	834.602	836.399	989.033	875.441
DALRD3	Dalrd3	ENSMUSG00000019039	1652.68	-0.126437	-1.09159	0.0956437	0.816334	1451.36	1722.12	1504.94	1594.36	1892.43	1750.88
GMDS	Gmds	ENSMUSG00000038372	212.303	-0.149291	-1.10902	0.0957317	0.816334	216.605	158.001	207.12	222.553	279.37	190.171
MYH10	Myh10	ENSMUSG00000020900	11566.3	-0.136993	-1.09961	0.0957653	0.816334	9613.49	10955.9	11833.4	11961.3	14307.8	10726.1
DKK3	Dkk3	ENSMUSG00000030772	3526.85	0.0974476	1.06988	0.0958086	0.816334	5897.26	561.389	7166.55	4008.7	2992.79	534.445
TAP1	Tap1	ENSMUSG00000037321	78.485	-0.151826	-1.11098	0.0959256	0.816334	55.8982	73.263	80.6033	69.3199	77.0675	114.758
UBAC1	Ubac1	ENSMUSG00000036352	1711.9	-0.131953	-1.09578	0.0960539	0.816334	1462.34	1753.02	1605.94	1577.03	1984.49	1888.59
SNX17	Snx17	ENSMUSG00000029146	2178.7	-0.127461	-1.09237	0.0961274	0.816334	2127.12	1998.4	2036.51	2044.02	2626.72	2239.42
ADGRA3	Adgra3	ENSMUSG00000029090	645.434	0.151021	1.11036	0.0961536	0.816334	745.642	560.506	814.196	666.748	663.637	421.873
NAALADL2	Naaladl2	ENSMUSG00000102758	5.2324	-0.102335	-1.07351	0.096268	0.816334	2.99454	5.29612	3.06089	2.73631	8.56305	8.74348
BGLAP	Bglap3	ENSMUSG00000074489	11.7507	0.112887	1.08139	0.0965202	0.816334	23.9564	11.4749	8.16236	11.8574	11.7742	3.27881
NMRAL1	Nmral1	ENSMUSG00000063445	339.422	-0.150784	-1.11017	0.0965257	0.816334	313.429	345.131	263.236	269.983	470.968	373.784
RHOV	Rhov	ENSMUSG00000034226	187.759	-0.127994	-1.09277	0.0965977	0.816334	180.671	103.274	172.43	181.509	408.886	79.7843
ASIC1	Asic1	ENSMUSG00000023017	3030.08	-0.129587	-1.09398	0.0967224	0.816334	2445.54	3095.58	3011.91	3305.46	3351.37	2970.6
LRRC46	Lrrc46	ENSMUSG00000020878	23.3784	-0.132706	-1.09635	0.0968929	0.816334	20.9618	20.3018	16.3247	13.6816	44.956	24.0446
STKLD1	Stkld1	ENSMUSG00000049897	13.0967	-0.126521	-1.09166	0.0970652	0.816334	8.98363	12.3576	10.203	8.20894	24.6188	14.2082
GRINA	Grina	ENSMUSG00000022564	10765.4	0.129547	1.09395	0.0971001	0.816334	11480.1	11364.6	11361	10835.8	8480.63	11070.3
LIG1	Lig1	ENSMUSG00000056394	367.194	-0.15135	-1.11061	0.0971223	0.816334	293.465	372.494	319.352	270.895	548.035	398.921
SMS	Sms	ENSMUSG00000071708	3039.9	0.107228	1.07716	0.0971466	0.816334	3290.01	3008.2	3219.03	3009.03	2782.99	2930.16
MRPL2	Mrpl2	ENSMUSG00000002767	610.102	-0.13375	-1.09714	0.0972417	0.816334	547.003	566.685	600.954	583.747	757.83	604.393
DAPK3	Dapk3	ENSMUSG00000034974	893.377	-0.149959	-1.10954	0.0973116	0.816334	836.476	658.484	939.692	910.28	1246.99	768.334
SLCO1A2	Gm6614	ENSMUSG00000079263	0.830951	-0.0500773	-1.03532	0.0976055	0.816334	0.998181	0	0	1.82421	1.07038	1.09294
MOB2	Mob2	ENSMUSG00000025147	804.809	-0.135448	-1.09843	0.0976905	0.816334	744.643	796.184	716.247	716.914	978.329	876.534
TRIML2	Triml2	ENSMUSG00000091490	0.487213	0.0312704	1.02191	0.0977668	0.816334	0	0.882687	2.04059	0	0	0
PABPC1L2A	Pabpc1l2b-ps	ENSMUSG00000084842	204.719	-0.125051	-1.09055	0.0979677	0.816334	218.602	98.8609	176.511	207.048	443.138	84.156
GPR62	Gpr62	ENSMUSG00000091735	444.979	-0.149198	-1.10895	0.0979935	0.816334	407.258	399.857	408.118	388.556	651.863	414.223
C3orf52	BC016579	ENSMUSG00000033187	12.4948	-0.119086	-1.08605	0.0980514	0.816334	7.98545	13.2403	8.16236	11.8574	7.49267	26.2305
PCDHGA7	Pcdhga7	ENSMUSG00000103472	267.079	0.1505	1.10995	0.0981227	0.816334	253.538	362.784	262.216	207.96	202.302	313.672
INSL6	Insl6	ENSMUSG00000050957	4.29516	-0.0886991	-1.06341	0.0981538	0.816334	2.99454	1.76537	4.08118	8.20894	1.07038	7.65055
NUP210L	Nup210l	ENSMUSG00000027939	27.8038	-0.140551	-1.10233	0.0981544	0.816334	18.9654	36.1902	15.3044	29.1873	27.8299	39.3457
PEG3	Peg3	ENSMUSG00000002265	13636.9	-0.149088	-1.10887	0.0981617	0.816334	11993.2	14296	10966.1	11946.7	19574.1	13045.3
NOM1	Nom1	ENSMUSG00000001569	1085.42	-0.121898	-1.08817	0.0983359	0.816334	1050.09	1023.92	1009.07	1071.72	1283.39	1074.36
MSRB1	Msrb1	ENSMUSG00000075705	355.09	0.129907	1.09422	0.0983508	0.816334	426.223	354.84	347.921	343.863	323.255	334.438
MIB2	Mib2	ENSMUSG00000029060	3532.62	-0.144545	-1.10538	0.098572	0.816334	3108.34	3385.99	3277.19	3230.67	4886.29	3307.22
FAM221A	Fam221a	ENSMUSG00000047115	16.249	-0.128264	-1.09298	0.0985945	0.816334	19.9636	10.5922	9.18266	20.0663	26.7595	10.9294
CROCC	Crocc	ENSMUSG00000040860	3460.81	-0.121561	-1.08791	0.0987091	0.816334	3079.39	1543.82	3637.35	3330.09	7879.08	1295.13
HAS2	Has2	ENSMUSG00000022367	7.76534	-0.119504	-1.08636	0.0988131	0.816334	8.98363	4.41343	5.10148	11.8574	7.49267	8.74348
ENTPD7	Entpd7	ENSMUSG00000025192	320.469	0.141351	1.10294	0.0988578	0.816334	327.404	345.131	359.144	347.512	238.695	304.929
TMPRSS6	Tmprss6	ENSMUSG00000016942	14.4704	-0.0950321	-1.06809	0.0991784	0.816334	0.998181	11.4749	18.3653	23.7147	24.6188	7.65055
GCN1	Gcn1l1	ENSMUSG00000041638	3158.73	-0.142339	-1.10369	0.0992391	0.816334	2945.63	3069.1	2755.82	3047.34	4263.33	2871.14
CACNA1F	Cacna1f	ENSMUSG00000031142	24.9244	-0.148049	-1.10807	0.0994005	0.816334	19.9636	21.1845	24.4871	31.0115	31.0411	21.8587
ACOX3	Acox3	ENSMUSG00000029098	900.531	0.112993	1.08147	0.0994013	0.816334	940.287	887.1	1001.93	871.971	872.361	829.538
PKHD1L1	Pkhd1l1	ENSMUSG00000038725	13.1969	0.114522	1.08262	0.0995106	0.816334	15.9709	7.0615	25.5074	9.12104	16.0557	5.46468
BCL2A1	Bcl2a1b	ENSMUSG00000089929	2.09223	0.0796248	1.05674	0.0995433	0.816334	2.99454	3.53075	2.04059	1.82421	1.07038	1.09294
IFT88	Ift88	ENSMUSG00000040040	560.272	0.126683	1.09178	0.0995459	0.816334	605.896	582.573	588.71	600.164	488.094	496.193
RBM47	Rbm47	ENSMUSG00000070780	27.647	0.137725	1.10017	0.0995622	0.816334	36.9327	40.6036	18.3653	20.0663	17.1261	32.7881
GDF9	Gdf9	ENSMUSG00000018238	27.7279	-0.144303	-1.1052	0.0995675	0.816334	15.9709	30.0114	25.5074	25.5389	28.9003	40.4386
ADGB	Adgb	ENSMUSG00000050994	29.8104	-0.124203	-1.08991	0.09962	0.816334	27.9491	19.4191	24.4871	15.5058	66.3637	25.1375
SC5D	Sc5d	ENSMUSG00000032018	1573.93	0.141706	1.10321	0.099793	0.816334	1645	1842.17	1582.48	1555.14	1136.75	1682.03
C7orf25	AW209491	ENSMUSG00000039182	538.484	-0.118227	-1.0854	0.0998325	0.816334	491.105	491.657	550.959	555.471	589.78	551.932
CCDC81	Ccdc81	ENSMUSG00000039391	39.8311	-0.142385	-1.10373	0.0998613	0.816334	39.9273	32.6594	29.5886	30.0994	70.6452	36.0669
TWNK	Twnk	ENSMUSG00000025209	495.509	-0.147211	-1.10743	0.0999891	0.816334	500.089	388.382	471.376	477.942	688.255	447.011
ESR1	Esr1	ENSMUSG00000019768	96.6901	-0.0944354	-1.06765	0.100069	0.816334	102.813	14.123	88.7657	120.398	236.554	17.487
SF3A3	Sf3a3	ENSMUSG00000028902	970.945	-0.134703	-1.09787	0.100079	0.816334	923.318	950.654	849.906	895.686	1218.09	988.014
LPAR2	Lpar2	ENSMUSG00000031861	39.5894	-0.136828	-1.09949	0.100211	0.816334	44.9182	20.3018	34.69	42.8689	67.4341	27.3234
HLA-A	H2-Q4	ENSMUSG00000035929	69.551	-0.148449	-1.10838	0.100246	0.816334	62.8854	56.492	70.4004	62.0231	81.349	84.156
GALNT5	Galnt5	ENSMUSG00000026828	6.43682	0.108697	1.07825	0.100491	0.816334	7.98545	9.70956	6.12177	1.82421	6.42229	6.55761
GABRG1	Gabrg1	ENSMUSG00000001260	668.378	-0.14877	-1.10862	0.100553	0.816334	635.842	493.422	691.76	788.97	871.291	528.981
RFTN1	Rftn1	ENSMUSG00000039316	347.101	-0.142008	-1.10344	0.100872	0.816334	352.358	321.298	218.343	264.51	656.144	269.955
ZBTB1	Zbtb1	ENSMUSG00000033454	538.147	0.130424	1.09462	0.100897	0.816334	633.845	514.607	564.223	544.526	515.924	455.754
SAMSN1	Samsn1	ENSMUSG00000022876	33.0667	0.135997	1.09885	0.101196	0.816334	42.9218	25.5979	46.9336	41.9568	25.6892	15.3011
TMEM230	Tmem230	ENSMUSG00000027341	674.964	0.14638	1.10679	0.101199	0.816334	706.712	773.234	715.227	686.814	440.997	726.802
SIGLEC8	Siglecf	ENSMUSG00000039013	12.0608	0.100663	1.07227	0.101201	0.816334	15.9709	4.41343	25.5074	8.20894	14.9853	3.27881
TBX19	Tbx19	ENSMUSG00000026572	1.96237	-0.0303144	-1.02123	0.101252	0.816334	0	0	0	0	11.7742	0
FPR2	Fpr2	ENSMUSG00000052270	3.43662	0.0890809	1.06369	0.101258	0.816334	7.98545	3.53075	2.04059	2.73631	2.14076	2.18587
UTP15	Utp15	ENSMUSG00000041747	728.206	0.113726	1.08202	0.101317	0.816334	778.582	749.401	761.14	713.265	642.229	724.616
ESM1	Esm1	ENSMUSG00000042379	8.70717	-0.111146	-1.08009	0.101362	0.816334	8.98363	7.94418	3.06089	6.38473	17.1261	8.74348
RPS14	Rps14	ENSMUSG00000024608	3441.82	-0.149337	-1.10906	0.101499	0.816334	3351.89	2373.55	3565.93	3218.81	5108.93	3031.8
AURKAIP1	Aurkaip1	ENSMUSG00000065990	1223.58	-0.131378	-1.09534	0.101573	0.816334	1081.03	1129.84	1233.54	1185.74	1514.59	1196.76
TEKT3	Tekt3	ENSMUSG00000042189	1.69427	-0.0653474	-1.04634	0.101618	0.816334	0.998181	1.76537	0	0.912104	3.21115	3.27881
GPR149	Gpr149	ENSMUSG00000043441	54.7063	-0.0808342	-1.05763	0.10164	0.816334	45.9163	7.94418	53.0554	75.7046	143.431	2.18587
MYBBP1A	Mybbp1a	ENSMUSG00000040463	2075.44	-0.13765	-1.10011	0.101741	0.816334	1775.76	2116.68	1905.91	1930.01	2668.46	2055.81
HIST1H2AD	Hist1h2ab	ENSMUSG00000061615	0.464278	0.0305546	1.0214	0.101785	0.816334	0	1.76537	1.0203	0	0	0
HIST1H3D	Hist1h3a	ENSMUSG00000069265	0.464278	0.0305546	1.0214	0.101785	0.816334	0	1.76537	1.0203	0	0	0
THOC3	Thoc3	ENSMUSG00000025872	813.492	-0.138833	-1.10101	0.101912	0.816334	767.602	723.803	777.465	801.739	1068.24	742.103
DHX33	Dhx33	ENSMUSG00000040620	1411.56	0.133215	1.09674	0.101959	0.816334	1510.25	1517.34	1476.37	1371.8	1085.37	1508.25
GLS	Gls	ENSMUSG00000026103	11329.5	0.146514	1.10689	0.102015	0.816334	12670.9	10958.6	13257.7	12826.9	7526.92	10735.9
ICK	Ick	ENSMUSG00000009828	1220.72	0.125968	1.09124	0.102077	0.816334	1486.29	1180.15	1203.95	1172.05	1150.66	1131.19
ASIP	Gm14226	ENSMUSG00000084897	13.586	0.133318	1.09681	0.102148	0.816334	15.9709	19.4191	12.2435	15.5058	9.63344	8.74348
NRSN2	Nrsn2	ENSMUSG00000059361	1337.84	-0.132024	-1.09583	0.102159	0.816334	1447.36	743.222	1140.69	1546.02	2546.44	603.3
BFAR	3110001I22Rik	ENSMUSG00000079737	40.4822	-0.138313	-1.10062	0.102167	0.816334	26.9509	44.1343	31.6292	33.7478	32.1115	74.3196
CTNND1	Ctnnd1	ENSMUSG00000034101	382.803	0.149041	1.10883	0.102173	0.816334	440.198	394.561	435.666	340.215	216.217	469.962
ZYG11A	Zyg11a	ENSMUSG00000034645	1.09958	0.0440509	1.031	0.102307	0.816334	1.99636	3.53075	0	0	1.07038	0
KLHDC8B	Klhdc8b	ENSMUSG00000032609	890.383	-0.147228	-1.10744	0.102434	0.816334	739.652	779.413	916.225	779.849	1282.32	844.839
GPR142	Gpr142	ENSMUSG00000034677	0.460593	0.0304355	1.02132	0.10247	0.816334	0.998181	1.76537	0	0	0	0
IFNK	Ifnk	ENSMUSG00000042993	0.460593	0.0304355	1.02132	0.10247	0.816334	0.998181	1.76537	0	0	0	0
FEV	Fev	ENSMUSG00000055197	0.460593	0.0304355	1.02132	0.10247	0.816334	0.998181	1.76537	0	0	0	0
UQCRB	Uqcrb	ENSMUSG00000021520	1168.51	0.13533	1.09834	0.102548	0.816334	1316.6	1294.9	1125.39	1048.01	941.936	1284.2
FETUB	Fetub	ENSMUSG00000022871	2.35472	-0.0644491	-1.04569	0.102641	0.816334	1.99636	0.882687	1.0203	2.73631	7.49267	0
RABEP2	Rabep2	ENSMUSG00000030727	386.473	-0.147486	-1.10764	0.102783	0.816334	338.384	383.969	332.616	345.687	565.162	353.018
SKA3	Ska3	ENSMUSG00000021965	40.1774	0.14861	1.1085	0.102945	0.816334	48.9109	39.7209	43.8727	38.3084	37.4634	32.7881
LRRC45	Lrrc45	ENSMUSG00000025145	2645.44	-0.147117	-1.10735	0.102948	0.816334	2405.62	2495.36	2332.39	2293.03	3912.25	2433.97
TPO	Tpo	ENSMUSG00000020673	10.7819	-0.122418	-1.08856	0.10297	0.816334	6.98727	9.70956	9.18266	6.38473	17.1261	15.3011
UBTF	Ubtf	ENSMUSG00000020923	5292.95	-0.140838	-1.10255	0.103065	0.816334	4498.8	5763.95	4444.41	4628.02	6369.84	6052.68
NDUFV1	Ndufv1	ENSMUSG00000037916	4244.32	-0.134267	-1.09754	0.103146	0.816334	3896.9	3967.68	4040.37	3881	5452.52	4227.47
TCF7L2	Tcf7l2	ENSMUSG00000024985	268.571	0.116659	1.08422	0.103373	0.816334	678.763	136.816	160.186	195.19	310.411	130.059
UBXN1	Ubxn1	ENSMUSG00000071655	1710.85	-0.148482	-1.1084	0.103384	0.816334	1567.14	1486.44	1571.25	1469.4	2687.73	1483.11
BGN	Bgn	ENSMUSG00000031375	638.69	0.146715	1.10705	0.103587	0.816334	610.887	745.87	727.471	540.878	446.349	760.683
MRPL54	Mrpl54	ENSMUSG00000034932	326.807	-0.139158	-1.10126	0.103668	0.816334	330.398	269.22	311.19	385.82	376.774	287.442
PKD1L1	Pkd1l1	ENSMUSG00000046634	4.37653	-0.0999256	-1.07172	0.103674	0.816334	1.99636	3.53075	4.08118	3.64842	5.35191	7.65055
FREM3	Frem3	ENSMUSG00000042353	45.4009	-0.0619075	-1.04384	0.103987	0.816334	57.8945	2.64806	12.2435	40.1326	159.487	0
GDPD2	Gdpd2	ENSMUSG00000019359	142.096	-0.123425	-1.08932	0.104292	0.816334	173.684	84.7379	86.7251	136.816	306.129	64.4832
PYGM	Pygm	ENSMUSG00000032648	1287.16	0.126677	1.09178	0.104343	0.816334	1328.58	1558.83	1196.81	1241.37	1165.65	1231.74
GNG8	Gng8	ENSMUSG00000063594	41.6325	-0.142803	-1.10405	0.104377	0.816334	50.9073	32.6594	24.4871	39.2205	62.0821	40.4386
HLA-A	H2-Q6	ENSMUSG00000073409	18.2359	-0.139303	-1.10137	0.104391	0.816334	13.9745	20.3018	12.2435	16.4179	24.6188	21.8587
ANKRD13D	Ankrd13d	ENSMUSG00000005986	1953.2	-0.144039	-1.10499	0.10476	0.816334	1748.81	1670.04	1966.11	2056.79	2660.97	1616.45
OVCA2	Ovca2	ENSMUSG00000038268	164.462	0.145757	1.10631	0.104775	0.816334	218.602	135.934	181.613	165.091	142.361	143.175
MX2	Mx2	ENSMUSG00000023341	65.9458	-0.14367	-1.10471	0.104892	0.816334	78.8563	43.2517	49.9945	62.9352	104.897	55.7397
PFDN6	Pfdn6	ENSMUSG00000024309	962.933	-0.135153	-1.09821	0.1049	0.816334	922.32	864.151	910.103	920.313	1245.92	914.787
KIF27	Kif27	ENSMUSG00000060176	75.3406	-0.124555	-1.09017	0.104969	0.816334	65.88	40.6036	77.5424	87.562	149.853	30.6022
TMEM184A	Tmem184a	ENSMUSG00000036687	4.19611	-0.0706449	-1.05019	0.105094	0.816334	3.99273	3.53075	0	4.56052	1.07038	12.0223
SLC35A5	Slc35a5	ENSMUSG00000022664	1185.08	0.145018	1.10574	0.105099	0.816334	1292.64	1234.88	1326.38	1271.47	763.182	1221.9
TMEM144	Tmem144	ENSMUSG00000027956	206.512	0.14565	1.10623	0.1051	0.816334	244.554	223.32	205.079	217.081	137.009	212.029
LGALS9B	Lgals9	ENSMUSG00000001123	170.76	-0.138519	-1.10077	0.105251	0.816334	163.702	141.23	171.41	209.784	173.402	165.033
OTOG	Otog	ENSMUSG00000009487	6.48922	-0.105431	-1.07582	0.105321	0.816334	6.98727	1.76537	6.12177	10.0331	8.56305	5.46468
BANP	Banp	ENSMUSG00000025316	1003.96	-0.127068	-1.09207	0.105432	0.816334	998.181	836.787	1001.93	1141.04	1096.07	949.761
SLC38A5	Slc38a5	ENSMUSG00000031170	127.942	0.146275	1.10671	0.105555	0.816334	109.8	144.761	163.247	103.98	105.968	139.896
SUV39H1	Suv39h1	ENSMUSG00000039231	553.494	-0.132245	-1.096	0.105792	0.816334	587.929	448.405	519.33	643.033	579.077	543.189
PLEKHM2	Plekhm2	ENSMUSG00000028917	2829.74	-0.117954	-1.08519	0.105804	0.816334	2488.47	2836.96	2730.31	2832.99	3273.23	2816.49
TPM2	Tpm2	ENSMUSG00000028464	338.189	-0.145843	-1.10638	0.105882	0.816334	249.545	402.505	241.81	255.389	359.648	520.237
NUCB1	Nucb1	ENSMUSG00000030824	2309.35	-0.139972	-1.10188	0.105945	0.816334	2117.14	2139.63	2160.99	2208.2	3142.64	2087.51
E4F1	E4f1	ENSMUSG00000024137	1030.67	-0.146697	-1.10703	0.105983	0.816334	800.542	1180.15	826.439	853.729	1161.36	1361.8
EPCAM	Epcam	ENSMUSG00000045394	15.5418	-0.124537	-1.09016	0.105994	0.816334	14.9727	9.70956	13.2638	10.0331	29.9707	15.3011
SNX8	Snx8	ENSMUSG00000029560	547.187	-0.146783	-1.1071	0.106126	0.816334	460.162	584.339	413.22	393.117	856.305	575.977
KCNK9	Kcnk9	ENSMUSG00000036760	565.68	-0.127017	-1.09203	0.106414	0.816334	477.131	578.16	542.797	658.539	584.428	553.025
ZNF442	Gm14412	ENSMUSG00000078868	58.7553	0.134718	1.09788	0.106428	0.816334	74.8636	41.4863	87.7454	72.9683	49.2376	26.2305
ASPG	Aspg	ENSMUSG00000037686	107.364	-0.136731	-1.09941	0.106454	0.816334	110.798	73.263	89.786	124.046	189.458	56.8326
ZPBP2	Zpbp2	ENSMUSG00000017195	2.12648	-0.0669438	-1.0475	0.106719	0.816334	0	2.64806	1.0203	3.64842	1.07038	4.37174
NDC1	Ndc1	ENSMUSG00000028614	621.021	0.132707	1.09635	0.106759	0.816334	616.876	682.317	683.598	648.506	480.601	614.23
RBM11	Rbm11	ENSMUSG00000032940	138.607	0.14499	1.10572	0.107175	0.816334	197.64	97.9783	170.389	155.058	120.953	89.6207
TRIM45	Trim45	ENSMUSG00000033233	242.562	-0.143028	-1.10422	0.107204	0.816334	220.598	145.643	268.338	273.631	382.126	165.033
C8orf76	9130401M01Rik	ENSMUSG00000101892	248.515	-0.136298	-1.09908	0.107328	0.816334	237.567	225.968	230.587	229.85	316.833	250.282
METTL2A	Mettl2	ENSMUSG00000020691	397.131	-0.11504	-1.08301	0.107602	0.816334	363.338	385.734	383.631	410.447	402.464	437.174
CRBN	Crbn	ENSMUSG00000005362	1568.41	0.133629	1.09705	0.107603	0.816334	1719.87	1677.11	1616.15	1565.17	1175.28	1656.89
PSME1	Psme1	ENSMUSG00000022216	683.514	-0.142004	-1.10344	0.107719	0.816334	761.612	432.517	587.69	639.385	1191.33	488.542
PRCC	Prcc	ENSMUSG00000004895	1393.96	-0.113883	-1.08214	0.107784	0.816334	1326.58	1361.99	1290.67	1363.6	1605.57	1415.35
DOHH	Dohh	ENSMUSG00000078440	1675.18	-0.146049	-1.10653	0.107807	0.816334	1511.25	1339.92	1711.04	1581.59	2486.5	1420.82
SLTM	Sltm	ENSMUSG00000032212	2400.45	-0.137565	-1.10005	0.107849	0.816334	2111.15	2462.7	2118.13	2064.09	3036.67	2609.93
PWP1	Pwp1	ENSMUSG00000001785	591.406	-0.112789	-1.08132	0.107895	0.816334	548.002	557.858	583.609	581.922	650.792	626.252
IPO11	Ipo11	ENSMUSG00000042590	1399.34	0.14645	1.10684	0.107947	0.816334	1647	1129.84	1825.31	1633.58	1109.99	1050.31
RNF141	Rnf141	ENSMUSG00000030788	2016.37	0.137394	1.09992	0.107983	0.816334	2342.73	1885.42	2247.71	2230.09	1567.04	1825.2
TMEM55A	Tmem55a	ENSMUSG00000028221	1186.6	0.141668	1.10318	0.108004	0.816334	1406.44	1113.95	1317.2	1305.22	845.602	1131.19
ZFAND2B	Zfand2b	ENSMUSG00000026197	394.994	-0.132423	-1.09613	0.108093	0.816334	346.369	385.734	376.489	361.193	485.953	414.223
DNAJB2	Dnajb2	ENSMUSG00000026203	2971.24	-0.135395	-1.09839	0.108344	0.816334	2779.94	3130.01	2398.71	2667.9	3561.16	3289.74
ZDHHC20	Zdhhc20	ENSMUSG00000021969	1323.86	0.122607	1.0887	0.108346	0.816334	1358.52	1487.33	1343.73	1348.09	1091.79	1313.71
ASXL3	Asxl3	ENSMUSG00000045215	330.671	0.145764	1.10632	0.108415	0.816334	397.276	269.22	436.686	407.71	264.384	208.751
AMZ1	Amz1	ENSMUSG00000050022	453.387	-0.110183	-1.07937	0.108495	0.816334	405.262	131.52	521.371	591.043	931.232	139.896
LRSAM1	Lrsam1	ENSMUSG00000026792	1091.17	-0.139923	-1.10185	0.108568	0.816334	1058.07	946.24	1024.38	1122.8	1460	935.553
CHL1	Chl1	ENSMUSG00000030077	6334.06	0.146371	1.10678	0.108612	0.816334	6346.44	8965.45	5634.07	5057.62	4339.33	7661.48
PRR5-ARHGAP8	Arhgap8	ENSMUSG00000078954	1.52435	0.0542366	1.03831	0.108781	0.816334	1.99636	0.882687	4.08118	0	0	2.18587
ZNF717	Zfp39	ENSMUSG00000037001	197.83	0.145585	1.10618	0.108826	0.816334	235.571	227.733	184.673	206.135	126.305	206.565
ATF6B	Atf6b	ENSMUSG00000015461	2480.69	-0.116942	-1.08443	0.108908	0.816334	2430.57	2279.98	2354.84	2440.79	2923.21	2454.73
MAGEE2	Magee2	ENSMUSG00000031224	212.52	-0.123775	-1.08958	0.109036	0.816334	258.529	93.5648	169.369	263.598	394.971	95.0854
TSPAN8	Tspan8	ENSMUSG00000034127	15.2704	0.0966167	1.06926	0.109322	0.816334	13.9745	18.5364	25.5074	10.0331	22.478	1.09294
TUBA1C	Tuba1c	ENSMUSG00000043091	36.6913	0.128965	1.09351	0.109327	0.816334	39.9273	67.9669	20.4059	24.6268	25.6892	41.5315
MS4A14	Ms4a14	ENSMUSG00000099398	2.9518	0.0864966	1.06179	0.109363	0.816334	4.99091	3.53075	3.06089	1.82421	3.21115	1.09294
CEP85	Cep85	ENSMUSG00000037443	587.129	0.138121	1.10047	0.109563	0.816334	619.871	705.267	563.203	545.438	446.349	642.646
FAM150A	Fam150a	ENSMUSG00000087247	0.994892	0.0421526	1.02965	0.109654	0.816334	1.99636	0	3.06089	0.912104	0	0
IMPA2	Impa2	ENSMUSG00000024525	106.917	0.141189	1.10281	0.109892	0.816334	112.795	100.626	132.638	104.892	85.6305	104.922
KRT5	Krt5	ENSMUSG00000061527	1.18026	0.041211	1.02898	0.109895	0.816334	4.99091	0	1.0203	0	1.07038	0
FAHD1	Fahd1	ENSMUSG00000045316	408.491	-0.115552	-1.08339	0.109946	0.816334	374.318	410.449	379.55	419.568	449.56	417.501
DAB1	Dab1	ENSMUSG00000028519	2479.89	0.119003	1.08598	0.109988	0.816334	2820.86	2571.27	2436.47	2576.69	2147.19	2326.86
TRIT1	Trit1	ENSMUSG00000028653	459.435	-0.112181	-1.08086	0.110173	0.816334	439.2	441.343	432.605	508.954	464.546	469.962
TTC25	Ttc25	ENSMUSG00000006784	51.6855	-0.141293	-1.10289	0.110236	0.816334	45.9163	37.0729	52.0351	44.6931	87.7713	42.6245
MORC1	Morc1	ENSMUSG00000022652	0.782659	0.0478041	1.03369	0.110272	0.816334	0.998181	1.76537	1.0203	0.912104	0	0
SUCNR1	Sucnr1	ENSMUSG00000027762	0.782659	0.0478041	1.03369	0.110272	0.816334	0.998181	1.76537	1.0203	0.912104	0	0
DCHS2	Dchs2	ENSMUSG00000102692	77.9814	-0.1053	-1.07572	0.110394	0.816334	84.8454	22.9499	71.4207	103.068	164.839	20.7658
TMEM184C	Tmem184c	ENSMUSG00000031617	1817.46	0.139535	1.10155	0.110423	0.816334	1877.58	2009.88	1974.27	1867.08	1249.14	1926.85
THAP11	Thap11	ENSMUSG00000036442	842.899	-0.134761	-1.09791	0.110427	0.816334	832.483	681.434	843.784	796.267	1059.68	843.746
CDKN2B	Cdkn2b	ENSMUSG00000073802	21.8734	-0.143161	-1.10432	0.11046	0.816334	20.9618	20.3018	16.3247	22.8026	24.6188	26.2305
CYP26B1	Cyp26b1	ENSMUSG00000063415	630.923	-0.143363	-1.10448	0.110547	0.816334	382.303	872.095	411.179	664.924	658.285	796.75
GSN	Gsn	ENSMUSG00000026879	6828.66	-0.144972	-1.10571	0.110587	0.816334	6825.56	6453.32	4951.49	5318.48	11173.7	6249.4
RPP25L	Rpp25l	ENSMUSG00000036114	307.502	-0.138654	-1.10088	0.11073	0.816334	264.518	328.36	261.196	270.895	372.493	347.553
MAP7D3	Map7d3	ENSMUSG00000067878	2.2406	-0.068344	-1.04851	0.11096	0.816334	0.998181	0	3.06089	1.82421	4.28153	3.27881
TAB3	Tab3	ENSMUSG00000035476	715.58	0.136596	1.09931	0.110974	0.816334	748.636	794.418	755.018	762.519	515.924	716.966
UBXN2A	Ubxn2a	ENSMUSG00000020634	1305.99	0.134711	1.09787	0.111026	0.816334	1329.58	1511.16	1342.71	1325.29	968.696	1358.52
PVR	Pvr	ENSMUSG00000040511	221.878	0.140954	1.10263	0.111058	0.816334	263.52	185.364	269.358	228.026	193.739	191.264
METTL16	Mettl16	ENSMUSG00000010554	942.607	-0.124092	-1.08982	0.111185	0.816334	911.34	953.302	802.972	918.489	1112.13	957.411
SLC26A3	Slc26a3	ENSMUSG00000001225	4.31944	0.0886045	1.06334	0.111188	0.816334	9.98181	1.76537	5.10148	3.64842	2.14076	3.27881
SLC10A3	Slc10a3	ENSMUSG00000032806	51.3182	0.145241	1.10592	0.11121	0.816334	58.8927	51.1958	59.1771	57.4625	37.4634	43.7174
FUOM	Fuom	ENSMUSG00000025466	464.803	-0.142814	-1.10406	0.111212	0.816334	446.187	355.723	476.478	508.042	614.399	387.992
PUS1	Pus1	ENSMUSG00000029507	257.417	-0.13644	-1.09919	0.111399	0.816334	259.527	213.61	244.871	256.301	326.466	243.725
MCTS1	Mcts1	ENSMUSG00000000355	960.608	0.138586	1.10083	0.111411	0.816334	1105.99	933	1056.01	1052.57	691.467	924.623
LSS	Lss	ENSMUSG00000033105	1349.75	0.122265	1.08844	0.111548	0.816334	1396.46	1585.31	1289.65	1171.14	1290.88	1365.08
SDPR	Sdpr	ENSMUSG00000045954	361.383	-0.13105	-1.09509	0.111606	0.816334	317.422	307.175	390.773	348.424	409.956	394.55
FAM209B	Fam209	ENSMUSG00000027505	2.12237	0.0765894	1.05452	0.1117	0.816334	2.99454	3.53075	2.04059	0.912104	1.07038	2.18587
RSG1	Rsg1	ENSMUSG00000073733	38.6662	-0.14036	-1.10218	0.111731	0.816334	27.9491	44.1343	28.5683	33.7478	36.393	61.2044
PRPF40B	Prpf40b	ENSMUSG00000023007	2686.57	-0.125674	-1.09102	0.111747	0.816334	2487.47	2625.99	2478.3	2537.47	3328.89	2661.3
TXNDC9	Txndc9	ENSMUSG00000058407	1239.07	-0.103419	-1.07432	0.111896	0.816334	1209.8	1184.57	1166.2	1264.18	1361.53	1248.13
C12orf43	2210016L21Rik	ENSMUSG00000029559	2948.02	-0.141733	-1.10323	0.111905	0.816334	2856.8	2446.81	2825.2	3013.59	4089.93	2455.83
SNRPG	Snrpg	ENSMUSG00000057278	191.906	-0.131008	-1.09506	0.11195	0.816334	190.653	159.766	188.755	186.069	209.795	216.401
ZNF595	Zfp595	ENSMUSG00000057842	88.7778	0.14144	1.10301	0.112482	0.816334	90.8345	128.872	79.583	80.2651	47.0968	106.015
RRP1	Rrp1	ENSMUSG00000061032	8742.8	-0.144458	-1.10532	0.112492	0.816334	8171.11	6926.44	8678.63	8581.99	13092.9	7005.72
EXOSC7	Exosc7	ENSMUSG00000025785	493.556	-0.140035	-1.10193	0.112497	0.816334	401.269	514.607	449.95	418.656	633.666	543.189
LRRC10	Lrrc10	ENSMUSG00000060187	1.41796	0.052376	1.03697	0.112598	0.816334	2.99454	3.53075	0	0.912104	1.07038	0
TBCD	Tbcd	ENSMUSG00000039230	1599.13	-0.128007	-1.09278	0.112598	0.816334	1468.32	1608.26	1430.45	1436.56	1934.18	1717
SPA17	Spa17	ENSMUSG00000001948	56.3314	-0.13614	-1.09896	0.112642	0.816334	57.8945	43.2517	43.8727	63.8473	96.3344	32.7881
CYP17A1	Cyp17a1	ENSMUSG00000003555	1.67533	-0.0624306	-1.04422	0.112643	0.816334	0	1.76537	1.0203	1.82421	1.07038	4.37174
SSRP1	Ssrp1	ENSMUSG00000027067	3241.32	-0.132123	-1.09591	0.112722	0.816334	2740.01	3433.65	2918.04	2916.91	3904.75	3534.55
TRPV2	Trpv2	ENSMUSG00000018507	625.783	-0.135573	-1.09853	0.11297	0.816334	539.018	586.104	621.36	588.307	820.983	598.929
ERAL1	Eral1	ENSMUSG00000020832	553.103	-0.139854	-1.10179	0.113056	0.816334	473.138	624.942	432.605	518.075	576.936	692.921
SOX8	Sox8	ENSMUSG00000024176	1500.82	0.142018	1.10345	0.113194	0.816334	1768.78	1326.68	1780.42	1322.55	1717.96	1088.56
HOXB5	Hoxb5	ENSMUSG00000038700	1.91739	0.0337084	1.02364	0.113219	0.816334	0	10.5922	0	0.912104	0	0
FBXO4	Fbxo4	ENSMUSG00000022184	152.359	0.133928	1.09728	0.113221	0.816334	171.687	171.241	144.882	145.937	126.305	154.104
PHKG1	Phkg1	ENSMUSG00000025537	473.188	-0.116995	-1.08447	0.113295	0.816334	455.171	417.511	474.437	477.03	483.813	531.167
PI4K2A	Pi4k2a	ENSMUSG00000025178	2566.26	-0.109982	-1.07922	0.11335	0.816334	2338.74	2457.4	2546.66	2556.63	2925.35	2572.77
PODNL1	Podnl1	ENSMUSG00000012889	2.64181	-0.0643265	-1.0456	0.113542	0.816334	0.998181	3.53075	0	2.73631	7.49267	1.09294
MYADM	Myadm	ENSMUSG00000068566	2356.94	0.143033	1.10422	0.113633	0.816334	3199.17	1650.62	3028.24	2824.79	1793.96	1644.87
SLC9A5	Slc9a5	ENSMUSG00000014786	1969.06	-0.14198	-1.10342	0.11369	0.816334	1350.54	2340	1724.3	2042.2	2032.65	2324.67
PLP2	Plp2	ENSMUSG00000031146	81.9807	0.14113	1.10277	0.113761	0.816334	100.816	72.3803	92.8469	76.6167	75.9971	73.2267
FCER1G	Fcer1g	ENSMUSG00000058715	126.325	0.13309	1.09664	0.113798	0.816334	188.656	75.9111	171.41	150.497	109.179	62.2973
ATAT1	Atat1	ENSMUSG00000024426	1139.09	0.138198	1.10053	0.114001	0.816334	1447.36	972.721	1251.9	1178.44	1068.24	915.88
HIST3H2A	Hist3h2a	ENSMUSG00000078851	301.071	0.143877	1.10487	0.114075	0.816334	396.278	254.214	337.718	336.566	275.088	206.565
PRPH	Prph	ENSMUSG00000023484	57.1729	-0.0928675	-1.06649	0.114203	0.816334	65.88	46.7824	12.2435	40.1326	162.698	15.3011
ZNF583	Zfp583	ENSMUSG00000030443	194.735	0.143914	1.1049	0.114278	0.816334	237.567	214.493	187.734	204.311	117.742	206.565
KCNB2	Kcnb2	ENSMUSG00000092083	614.27	0.127374	1.0923	0.114306	0.816334	865.423	392.796	888.677	831.839	478.461	228.424
OAS1	Oas1b	ENSMUSG00000029605	22.7594	-0.138842	-1.10102	0.114364	0.816334	22.9582	14.123	22.4465	28.2752	20.3373	28.4163
SLAMF1	Slamf1	ENSMUSG00000015316	8.56328	0.10815	1.07785	0.114373	0.816334	8.98363	6.17881	16.3247	9.12104	7.49267	3.27881
EXD1	Exd1	ENSMUSG00000048647	52.7713	0.14396	1.10493	0.114381	0.816334	56.8963	54.7266	62.238	57.4625	49.2376	36.0669
PEX3	Pex3	ENSMUSG00000019809	543.356	0.134221	1.0975	0.114477	0.816334	570.96	520.785	649.928	576.45	419.59	522.423
KPTN	Kptn	ENSMUSG00000006021	667.513	-0.132705	-1.09635	0.114685	0.816334	575.951	708.798	584.629	602.901	805.997	726.802
CP	Cp	ENSMUSG00000003617	449.139	0.143139	1.10431	0.11477	0.816334	459.163	654.954	354.042	408.623	389.619	428.431
SSC4D	Ssc4d	ENSMUSG00000029699	43.4278	-0.143347	-1.10446	0.114796	0.816334	36.9327	43.2517	35.7103	37.3963	43.8857	63.3903
RPL13A	Rpl13a	ENSMUSG00000074129	3995.36	-0.141222	-1.10284	0.11494	0.816334	3986.74	3166.2	3848.55	3695.85	5644.12	3630.73
MRPL42	Mrpl42	ENSMUSG00000062981	713.096	0.143093	1.10427	0.115058	0.816334	864.425	760.876	707.065	732.419	436.716	777.077
BDKRB2	Bdkrb2	ENSMUSG00000021070	5.24243	-0.0822959	-1.0587	0.115098	0.816334	6.98727	1.76537	2.04059	4.56052	13.915	2.18587
FBL	Fbl	ENSMUSG00000046865	622.767	-0.142099	-1.10351	0.115116	0.816334	604.898	484.595	619.319	587.395	886.276	554.118
SGO1	Sgol1	ENSMUSG00000023940	11.8771	-0.118099	-1.0853	0.115202	0.816334	6.98727	10.5922	11.2232	10.9452	8.56305	22.9516
CD34	Cd34	ENSMUSG00000016494	1329.62	0.126372	1.09155	0.115409	0.816334	1743.82	603.758	2303.83	1677.36	792.083	856.861
STX4	Stx4a	ENSMUSG00000030805	1278.39	-0.140612	-1.10237	0.115416	0.816334	1101.99	1390.23	1032.54	1045.27	1572.39	1527.92
SPRED2	Spred2	ENSMUSG00000045671	2628.64	0.141329	1.10292	0.11574	0.816334	2573.31	3017.91	2951.71	2590.38	1705.12	2933.44
TACSTD2	Tacstd2	ENSMUSG00000051397	6.69467	-0.0827264	-1.05902	0.11576	0.816334	4.99091	1.76537	7.14207	9.12104	16.0557	1.09294
HEPHL1	Hephl1	ENSMUSG00000031936	1.70049	0.0280512	1.01963	0.115869	0.816334	0	0	10.203	0	0	0
RASGRP2	Rasgrp2	ENSMUSG00000032946	1433.92	-0.118617	-1.08569	0.116181	0.816334	962.247	550.797	1987.54	1939.13	2501.48	662.319
RBM19	Rbm19	ENSMUSG00000029594	364.105	-0.135067	-1.09814	0.116198	0.816334	340.38	348.661	326.494	336.566	480.601	351.925
HIP1R	Hip1r	ENSMUSG00000000915	3520.57	-0.134558	-1.09776	0.116458	0.816334	3261.06	3138.83	3429.21	3551.73	4656.16	3086.45
ADRM1	Adrm1	ENSMUSG00000039041	1693.74	-0.134834	-1.09797	0.116582	0.816334	1472.32	1609.14	1644.72	1573.38	2260.65	1602.24
RUFY1	Rufy1	ENSMUSG00000020375	1195.77	-0.138253	-1.10057	0.116618	0.816334	1237.74	1029.21	1047.84	1146.51	1630.19	1083.1
MAN2C1	Man2c1	ENSMUSG00000032295	2322.94	-0.124321	-1.08999	0.116672	0.816334	2106.16	2320.58	2140.58	2195.43	2862.2	2312.65
TDRP	Tdrp	ENSMUSG00000050052	410.035	-0.142322	-1.10368	0.11679	0.816334	391.287	302.762	426.483	414.095	576.936	348.646
PPIE	Ppie	ENSMUSG00000028651	226.763	-0.142918	-1.10414	0.116815	0.816334	176.678	268.337	164.268	176.036	293.285	281.977
THAP3	Thap3	ENSMUSG00000039759	360.345	-0.140154	-1.10202	0.116886	0.816334	261.524	441.343	246.911	249.916	438.857	523.516
U2AF2	U2af2	ENSMUSG00000030435	4114.93	-0.124532	-1.09015	0.116942	0.816334	3860.97	3732.88	4037.31	3888.3	5115.35	4054.79
PPEF1	Ppef1	ENSMUSG00000062168	20.9697	0.0799749	1.057	0.116969	0.816334	31.9418	4.41343	46.9336	26.451	14.9853	1.09294
TOM1	Tom1	ENSMUSG00000042870	628.961	-0.137906	-1.10031	0.116997	0.816334	605.896	577.277	561.162	575.538	868.08	585.813
LZTS2	Lzts2	ENSMUSG00000035342	1395.34	-0.142827	-1.10407	0.117253	0.816334	1172.86	1473.2	1139.67	1027.03	1990.91	1568.36
TEX101	Tex101	ENSMUSG00000062773	0.982895	-0.0414156	-1.02912	0.117254	0.816334	0	0	1.0203	2.73631	2.14076	0
TAF1A	Taf1a	ENSMUSG00000072258	469.696	-0.136199	-1.09901	0.117323	0.816334	381.305	471.355	454.031	405.886	591.921	513.68
EDF1	Edf1	ENSMUSG00000015092	2278.46	-0.126739	-1.09182	0.117404	0.816334	2123.13	2180.24	2121.19	2056.79	2847.22	2342.16
TMEM255B	Tmem255b	ENSMUSG00000038457	29.2827	0.108015	1.07774	0.117606	0.816334	57.8945	13.2403	35.7103	23.7147	36.393	8.74348
PCBD1	Pcbd1	ENSMUSG00000020098	116.092	-0.131563	-1.09548	0.117618	0.816334	125.771	96.2129	74.4816	80.2651	226.921	92.8995
USP51	Usp51	ENSMUSG00000067215	31.2966	-0.137217	-1.09978	0.117683	0.816334	24.9545	37.0729	19.3856	31.9236	46.0264	28.4163
SF3B2	Sf3b2	ENSMUSG00000024853	7513.76	-0.139547	-1.10156	0.117754	0.816334	7034.18	6733.14	6974.74	6932.9	10768	6639.58
BUB1	Bub1	ENSMUSG00000027379	11.6421	0.122293	1.08846	0.117775	0.816334	11.9782	17.6537	11.2232	7.29683	7.49267	14.2082
NNT	Nnt	ENSMUSG00000025453	658.066	-0.136684	-1.09938	0.117815	0.816334	605.896	579.925	643.806	878.356	677.552	562.862
SLC22A6	Slc22a6	ENSMUSG00000024650	178.829	0.136742	1.09942	0.117826	0.816334	226.587	180.951	199.978	176.036	217.288	72.1337
UGT8	Ugt8a	ENSMUSG00000032854	4714.48	0.142219	1.1036	0.117866	0.816334	5641.72	6354.46	3435.33	3889.21	4111.34	4854.82
UBXN10	Ubxn10	ENSMUSG00000043621	50.4968	-0.12366	-1.0895	0.117947	0.816334	62.8854	42.369	20.4059	43.781	94.1936	39.3457
CELF6	Celf6	ENSMUSG00000032297	564.31	-0.0919774	-1.06583	0.117956	0.816334	581.94	120.928	535.655	589.219	1471.77	86.3419
TIE1	Tie1	ENSMUSG00000033191	570.682	-0.136961	-1.09959	0.118116	0.816334	456.169	569.333	559.122	482.503	644.37	712.594
LCK	Lck	ENSMUSG00000000409	30.6585	-0.0878175	-1.06276	0.118268	0.816334	32.94	4.41343	28.5683	48.3415	64.2229	5.46468
CTSE	Ctse	ENSMUSG00000004552	1.45555	0.0530764	1.03747	0.118276	0.816334	1.99636	3.53075	1.0203	0	0	2.18587
FNDC11	Fndc11	ENSMUSG00000047841	2.02921	-0.0529161	-1.03736	0.118318	0.816334	1.99636	0	1.0203	2.73631	6.42229	0
AATK	Aatk	ENSMUSG00000025375	12547	-0.13656	-1.09928	0.11837	0.816334	11639.8	12473.2	10760	11310.1	17139	11960
DNPH1	Dnph1	ENSMUSG00000040658	62.5856	-0.141236	-1.10285	0.118456	0.816334	65.88	38.8382	62.238	74.7925	83.4898	50.275
GPAT2	Gpat2	ENSMUSG00000046338	21.8286	-0.139924	-1.10185	0.118552	0.816334	21.96	19.4191	16.3247	24.6268	25.6892	22.9516
CHRNB4	Chrnb4	ENSMUSG00000035200	16.9872	0.0969437	1.06951	0.118654	0.816334	6.98727	30.0114	26.5277	3.64842	10.7038	24.0446
MKRN1	Mkrn1	ENSMUSG00000029922	4405.96	-0.106631	-1.07671	0.118657	0.816334	4015.68	4443.45	4170.97	4254.96	4742.86	4807.82
RP9	Rp9	ENSMUSG00000032239	630.914	-0.134326	-1.09758	0.118714	0.816334	544.009	629.356	586.67	529.02	768.534	727.895
HMGN3	Hmgn3	ENSMUSG00000066456	827.211	0.121506	1.08787	0.118847	0.816334	934.298	782.061	902.961	820.894	697.889	825.166
TAOK2	Taok2	ENSMUSG00000059981	5299.26	-0.122543	-1.08865	0.118862	0.816334	4824.21	4930.69	5248.4	5332.16	6504.71	4955.37
KRR1	Krr1	ENSMUSG00000063334	981.154	-0.107722	-1.07753	0.118896	0.816334	881.394	922.408	1007.03	1050.74	1030.78	994.571
IGF1	Igf1	ENSMUSG00000020053	292.567	0.139319	1.10138	0.119089	0.816334	390.289	244.504	348.941	383.996	222.639	165.033
ALYREF	Alyref	ENSMUSG00000025134	581.432	-0.121505	-1.08787	0.119224	0.816334	537.022	620.529	489.742	605.637	591.921	643.739
UBA6	Uba6	ENSMUSG00000035898	716.116	0.131726	1.0956	0.119497	0.816334	713.7	799.714	777.465	696.847	536.261	772.705
TEAD1	Tead1	ENSMUSG00000055320	708.702	0.14142	1.10299	0.119621	0.816334	782.574	926.821	607.076	528.108	573.725	833.91
AKAP9	Akap9	ENSMUSG00000040407	3771.1	-0.129936	-1.09425	0.119628	0.816334	2988.56	4221.89	3377.18	3706.79	4270.82	4061.35
CUBN	Cubn	ENSMUSG00000026726	29.0421	0.139938	1.10186	0.119716	0.816334	37.9309	32.6594	26.5277	20.9784	32.1115	24.0446
PPHLN1	Pphln1	ENSMUSG00000036167	1084.66	0.135067	1.09814	0.119763	0.816334	1204.81	1040.69	1241.7	1235.9	824.194	960.69
MMP12	Mmp12	ENSMUSG00000049723	0.933459	0.0408309	1.02871	0.119853	0.816334	0	2.64806	2.04059	0.912104	0	0
CHST13	Chst13	ENSMUSG00000056643	0.933459	0.0408309	1.02871	0.119853	0.816334	0	2.64806	2.04059	0.912104	0	0
RPS13	Rps13	ENSMUSG00000090862	1677.98	0.117948	1.08519	0.119868	0.816334	1914.51	1526.17	1857.96	1637.23	1572.39	1559.62
SEMA3E	Sema3e	ENSMUSG00000063531	748.003	0.136964	1.09959	0.120344	0.816334	1116.97	485.478	927.448	902.071	609.047	447.011
LOXHD1	Loxhd1	ENSMUSG00000032818	19.8395	-0.119535	-1.08639	0.120362	0.816334	7.98545	19.4191	21.4262	19.1542	14.9853	36.0669
BTBD11	Btbd11	ENSMUSG00000020042	1130.17	-0.133913	-1.09727	0.120531	0.816334	1006.17	1242.82	903.982	1035.24	1384	1208.79
MDH1B	Mdh1b	ENSMUSG00000025963	16.2715	-0.116393	-1.08402	0.120589	0.816334	18.9654	10.5922	10.203	19.1542	29.9707	8.74348
IQCC	Iqcc	ENSMUSG00000040795	476.421	-0.136173	-1.09899	0.120595	0.816334	393.283	547.266	382.611	479.767	475.25	580.349
AAMP	Aamp	ENSMUSG00000006299	2631.79	-0.139471	-1.1015	0.120605	0.816334	2443.55	2264.09	2538.49	2377.85	3819.12	2347.63
CCDC179	1700015G11Rik	ENSMUSG00000094445	1.78652	-0.0325644	-1.02283	0.120646	0.816334	0	0.882687	0	0	0	9.83642
TBX4	Tbx4	ENSMUSG00000000094	11.2204	0.123539	1.0894	0.120651	0.816334	10.98	14.123	14.2841	12.7695	6.42229	8.74348
FAM173A	Fam173a	ENSMUSG00000057411	1368.78	-0.139279	-1.10135	0.120766	0.816334	1138.93	1499.69	1131.51	1113.68	1565.97	1762.9
ECSCR	Ecscr	ENSMUSG00000073599	59.4394	-0.139559	-1.10157	0.120822	0.816334	66.8782	30.894	60.1974	72.0562	59.9414	66.6691
NHEJ1	Nhej1	ENSMUSG00000026162	51.3964	-0.140253	-1.1021	0.120874	0.816334	41.9236	52.9612	45.9133	52.902	55.6599	59.0185
RPS11	Rps11	ENSMUSG00000003429	2283.95	0.129507	1.09392	0.121012	0.816334	2844.82	1956.92	2488.5	2186.31	2141.83	2085.32
HAO1	Hao1	ENSMUSG00000027261	1.85822	0.0594426	1.04206	0.121015	0.816334	3.99273	0	4.08118	0.912104	1.07038	1.09294
LRRC19	Lrrc19	ENSMUSG00000049799	3.37076	0.0828338	1.0591	0.121031	0.816334	1.99636	7.0615	4.08118	2.73631	1.07038	3.27881
HAUS4	Haus4	ENSMUSG00000022177	84.9017	-0.135608	-1.09856	0.121044	0.816334	67.8763	90.9168	62.238	49.2536	114.531	124.595
PPP1R21	Ppp1r21	ENSMUSG00000034709	2364.84	-0.121048	-1.08752	0.12105	0.816334	2259.88	2111.39	2331.37	2368.73	2879.33	2238.33
SEMA5A	Sema5a	ENSMUSG00000022231	1815	0.13683	1.09949	0.121069	0.816334	2386.65	1694.76	1775.31	1907.21	1751.14	1374.91
JUND	Jund	ENSMUSG00000071076	2029.91	-0.140998	-1.10267	0.121082	0.816334	1906.53	1830.69	1801.84	1765.83	3107.32	1767.28
TMEM74	Tmem74	ENSMUSG00000054409	126.615	0.136345	1.09912	0.121107	0.816334	182.667	70.615	175.491	114.925	123.094	92.8995
FBXO47	Fbxo47	ENSMUSG00000070336	14.8159	-0.108737	-1.07828	0.121211	0.816334	16.9691	6.17881	12.2435	25.5389	21.4076	6.55761
DCLRE1A	Dclre1a	ENSMUSG00000025077	273.397	0.132403	1.09612	0.121252	0.816334	242.558	302.762	330.576	265.422	226.921	272.141
SMTN	Smtn	ENSMUSG00000020439	308.263	-0.137817	-1.10024	0.121313	0.816334	268.511	293.935	289.764	245.356	359.648	392.364
CABYR	Cabyr	ENSMUSG00000024430	361.219	0.134937	1.09805	0.121408	0.816334	406.26	274.516	546.878	488.888	236.554	214.215
PCSK1N	Pcsk1n	ENSMUSG00000039278	10538.9	-0.115322	-1.08322	0.121637	0.816334	11179.6	4770.04	9725.45	9855.28	23533.4	4169.55
UFSP1	Ufsp1	ENSMUSG00000051502	233.051	-0.141206	-1.10283	0.121683	0.816334	165.698	264.806	199.978	184.245	313.622	269.955
TPGS1	Tpgs1	ENSMUSG00000020308	954.42	-0.140446	-1.10225	0.12178	0.816334	852.447	707.032	994.788	971.391	1518.87	681.992
OLFML2B	Olfml2b	ENSMUSG00000038463	200.276	0.108708	1.07826	0.121924	0.816334	422.231	66.2015	236.708	204.311	204.443	67.762
PLEKHA3	Plekha3	ENSMUSG00000002733	884.381	0.114047	1.08226	0.121979	0.816334	887.383	910.05	987.646	840.048	767.464	913.694
CFAP45	Cfap45	ENSMUSG00000026546	92.9986	-0.0947687	-1.06789	0.122033	0.816334	92.8309	21.1845	94.8875	118.574	211.936	18.5799
CHMP7	Chmp7	ENSMUSG00000034190	3065.4	-0.1299	-1.09422	0.122037	0.816334	2800.9	2596.87	3203.73	3161.35	3845.88	2783.71
CIART	Ciart	ENSMUSG00000038550	480.649	0.131968	1.09579	0.122257	0.816334	488.111	493.422	558.102	497.097	356.437	490.728
MIF	Mif	ENSMUSG00000033307	2392.93	0.120561	1.08716	0.122351	0.816334	2622.22	2196.13	2755.82	2469.98	2143.97	2169.48
OVOL1	Ovol1	ENSMUSG00000024922	17.2029	0.133668	1.09708	0.122394	0.816334	20.9618	20.3018	17.345	16.4179	10.7038	17.487
DCTN1	Dctn1	ENSMUSG00000031865	14850.3	-0.136959	-1.09958	0.122554	0.816334	13816.8	13336.5	13977	14207.8	20927	12836.5
MRPS36	Mrps36	ENSMUSG00000061474	392.245	0.140753	1.10248	0.122576	0.816334	446.187	412.215	428.524	406.798	225.851	433.895
YOD1	Yod1	ENSMUSG00000046404	540.201	0.140824	1.10253	0.122623	0.816334	593.918	615.233	566.264	539.966	306.129	619.694
KHDC1L	Khdc1c	ENSMUSG00000041722	1.03197	-0.039268	-1.02759	0.122687	0.816334	0.998181	0	0	0.912104	4.28153	0
MYL7	Myl7	ENSMUSG00000020469	1.75269	-0.0323253	-1.02266	0.122701	0.816334	0	0.882687	0	0	9.63344	0
SIN3B	Sin3b	ENSMUSG00000031622	2562.4	-0.137354	-1.09989	0.122849	0.816334	2587.29	2086.67	2414.02	2581.25	3523.7	2181.5
RAD23A	Rad23a	ENSMUSG00000003813	1239.39	-0.129763	-1.09411	0.122886	0.816334	1059.07	1310.79	1107.02	1095.44	1478.2	1385.84
NSDHL	Nsdhl	ENSMUSG00000031349	668.764	0.139734	1.1017	0.122974	0.816334	827.492	583.456	769.303	786.234	563.021	483.077
CCDC34	Ccdc34	ENSMUSG00000027160	304.144	-0.131828	-1.09568	0.123011	0.816334	308.438	252.448	289.764	277.28	379.986	316.951
RAB39B	Rab39b	ENSMUSG00000031202	925.83	0.134923	1.09803	0.123017	0.816334	1063.06	865.033	1051.92	1035.24	685.044	854.676
VAX2	Vax2	ENSMUSG00000034777	1.05069	-0.0392358	-1.02757	0.123136	0.816334	0	0	1.0203	0.912104	0	4.37174
AAGAB	Aagab	ENSMUSG00000037257	2113.05	-0.118818	-1.08584	0.123145	0.816334	2080.21	1870.41	2048.75	2072.3	2546.44	2060.18
KDM4B	Kdm4b	ENSMUSG00000024201	2721.77	-0.114334	-1.08248	0.123158	0.816334	2444.55	2602.16	2709.9	2741.78	3201.51	2630.7
SERPINF1	Serpinf1	ENSMUSG00000000753	363.083	0.13657	1.09929	0.123165	0.816334	333.393	459.88	378.53	268.159	376.774	361.762
RSPH4A	Rsph4a	ENSMUSG00000039552	101.061	-0.127039	-1.09205	0.12319	0.816334	116.787	58.2573	81.6236	83.9136	198.021	67.762
MST1	Mst1	ENSMUSG00000032591	18.1209	-0.112501	-1.0811	0.123287	0.816334	21.96	8.82687	13.2638	36.4842	10.7038	17.487
ERI2	Eri2	ENSMUSG00000030929	194.907	0.134923	1.09803	0.123514	0.816334	207.622	211.845	208.14	207.048	139.15	195.635
RXRB	Rxrb	ENSMUSG00000039656	2090.23	-0.131627	-1.09553	0.123519	0.816334	1897.54	1716.83	2233.43	2241.95	2587.11	1864.55
CCDC94	Ccdc94	ENSMUSG00000003208	197.444	-0.136003	-1.09886	0.12361	0.816334	188.656	192.426	166.308	170.563	257.962	208.751
UPB1	Upb1	ENSMUSG00000033427	17.5389	-0.127175	-1.09215	0.123616	0.816334	12.9764	12.3576	19.3856	22.8026	25.6892	12.0223
TTC22	Ttc22	ENSMUSG00000034919	54.3397	-0.0869649	-1.06213	0.123667	0.816334	46.9145	10.5922	60.1974	89.3862	112.39	6.55761
SEPT1	Sept1	ENSMUSG00000000486	20.3258	-0.129405	-1.09384	0.123851	0.816334	12.9764	25.5979	13.2638	18.2421	27.8299	24.0446
BICDL2	Bicdl2	ENSMUSG00000043782	1.73645	-0.0609993	-1.04319	0.123859	0.816334	1.99636	0	1.0203	0.912104	3.21115	3.27881
VPS37D	Vps37d	ENSMUSG00000043614	448.079	-0.139245	-1.10133	0.123945	0.816334	456.169	303.644	436.686	470.646	701.1	320.23
CUL7	Cul7	ENSMUSG00000038545	1551.98	-0.140191	-1.10205	0.124042	0.816334	1162.88	1760.96	1298.84	1215.83	2126.85	1746.51
U2AF1	U2af1	ENSMUSG00000061613	988.769	-0.125885	-1.09118	0.124058	0.816334	916.331	1001.85	868.271	879.268	1185.98	1080.91
ECT2	Ect2	ENSMUSG00000027699	31.4697	0.139244	1.10133	0.124082	0.816334	41.9236	27.3633	35.7103	31.9236	26.7595	25.1375
PRRT1	Prrt1	ENSMUSG00000015476	5254.06	0.140284	1.10212	0.124104	0.816334	5728.56	6337.69	5204.53	5051.23	3017.41	6184.92
ZNF267	D3Ertd254e	ENSMUSG00000033883	626.607	0.134667	1.09784	0.124122	0.816334	769.598	590.518	657.07	711.441	500.939	530.074
IL13RA1	Il13ra1	ENSMUSG00000017057	221.065	-0.121238	-1.08767	0.124138	0.816334	196.642	218.024	211.201	216.169	250.469	233.888
NOP2	Nop2	ENSMUSG00000038279	784.52	-0.127528	-1.09242	0.124152	0.816334	736.658	714.976	755.018	716.002	999.737	784.728
HM13	H13	ENSMUSG00000019188	1911.42	-0.12801	-1.09279	0.124244	0.816334	1727.85	1919.84	1725.32	1694.69	2406.22	1994.61
LINC00634	1500009C09Rik	ENSMUSG00000068099	2509.73	-0.116202	-1.08388	0.124359	0.816334	2266.87	2411.5	2461.97	2374.21	2987.44	2556.38
RIPK1	Ripk1	ENSMUSG00000021408	130.785	-0.139977	-1.10189	0.124414	0.816334	107.804	142.995	105.09	110.365	135.938	182.52
LIMCH1	Limch1	ENSMUSG00000037736	3594.43	-0.105396	-1.07579	0.124513	0.816334	3425.76	3591.65	3291.47	3973.12	3831.97	3452.58
ARFGAP1	Arfgap1	ENSMUSG00000027575	3255.97	-0.133123	-1.09667	0.124564	0.816334	3040.46	2698.37	3343.51	3571.8	4123.11	2758.57
KCNE4	Kcne4	ENSMUSG00000047330	48.5887	-0.137112	-1.0997	0.12466	0.816334	44.9182	26.4806	57.1365	49.2536	48.1672	65.5761
IFRD1	Ifrd1	ENSMUSG00000001627	1015.63	0.132826	1.09644	0.124665	0.816334	1160.89	962.129	1136.61	977.775	749.267	1107.14
SCAMP3	Scamp3	ENSMUSG00000028049	756.63	0.105969	1.07622	0.12467	0.816334	795.551	808.541	766.242	697.76	697.889	773.798
MBD3L5	Mbd3l2	ENSMUSG00000047508	0.828288	0.0460046	1.0324	0.125065	0.816334	1.99636	0.882687	1.0203	0	1.07038	0
ANKRD29	Ankrd29	ENSMUSG00000057766	652.774	0.139783	1.10174	0.12507	0.816334	653.809	840.318	644.827	592.868	411.027	773.798
HIST1H2BH	Hist1h2br	ENSMUSG00000069303	2.82212	0.0669345	1.04749	0.125158	0.816334	1.99636	3.53075	6.12177	0.912104	0	4.37174
RNF139	Rnf139	ENSMUSG00000037075	989.204	0.127394	1.09232	0.125253	0.816334	989.198	1035.39	1128.45	996.93	754.619	1030.64
ICAM2	Icam2	ENSMUSG00000001029	80.4425	-0.139709	-1.10168	0.125287	0.816334	60.8891	80.3245	75.5018	79.353	66.3637	120.223
C9orf64	2210016F16Rik	ENSMUSG00000021550	237.414	-0.138062	-1.10043	0.125305	0.816334	223.593	191.543	216.303	229.85	399.252	163.94
GLRA1	Glra1	ENSMUSG00000000263	41.9031	0.0892405	1.06381	0.12552	0.816334	28.9473	120.928	9.18266	13.6816	52.4487	26.2305
LIPM	Lipm	ENSMUSG00000056078	2.14975	0.0477938	1.03368	0.12583	0.816334	8.98363	0	1.0203	1.82421	1.07038	0
PNMA1	Pnma1	ENSMUSG00000054383	86.783	-0.102589	-1.0737	0.125845	0.816334	68.8745	28.246	106.111	92.1225	198.021	27.3234
RRP9	Rrp9	ENSMUSG00000041506	646.605	-0.126718	-1.09181	0.126049	0.816334	579.943	601.993	637.685	581.922	809.209	668.877
MAN1A1	Man1a	ENSMUSG00000003746	1203.47	0.137005	1.09962	0.1261	0.816334	1734.84	810.307	1487.59	1328.02	1145.31	714.78
PCDHGC4	Pcdhgc4	ENSMUSG00000023036	445.433	-0.135119	-1.09818	0.126122	0.816334	404.263	464.293	367.306	376.699	575.865	484.17
SYF2	Syf2	ENSMUSG00000028821	1045.57	-0.132995	-1.09657	0.126155	0.816334	923.318	1141.31	849.906	924.873	1294.09	1139.93
PPP1R26	Ppp1r26	ENSMUSG00000035829	841.08	-0.139393	-1.10144	0.12618	0.816334	767.602	638.183	884.596	874.708	1223.45	657.947
TXLNB	Txlnb	ENSMUSG00000039891	24.5798	0.137033	1.09964	0.126345	0.816334	26.9509	23.8325	31.6292	22.8026	17.1261	25.1375
GCC1	Gcc1	ENSMUSG00000029708	768.519	-0.124129	-1.08985	0.12647	0.816334	644.825	793.536	730.531	703.232	875.572	863.419
FAM212A	Fam212a	ENSMUSG00000042106	40.8534	-0.134213	-1.09749	0.126544	0.816334	46.9145	26.4806	33.6697	41.0447	64.2229	32.7881
KIZ	Kiz	ENSMUSG00000074749	339.82	-0.13544	-1.09843	0.126647	0.816334	316.424	341.6	283.642	279.104	436.716	381.434
ARHGAP40	Arhgap40	ENSMUSG00000074625	16.0496	-0.103076	-1.07406	0.126665	0.816334	13.9745	4.41343	19.3856	15.5058	33.1818	9.83642
ALDH1L1	Aldh1l1	ENSMUSG00000030088	1761.6	-0.117968	-1.08521	0.126747	0.816334	1687.92	1589.72	1725.32	1733.91	2135.41	1697.33
RANBP9	Ranbp9	ENSMUSG00000038546	2480.68	0.123161	1.08912	0.12686	0.816334	2830.84	2323.23	2721.13	2633.24	2045.5	2330.14
HDAC11	Hdac11	ENSMUSG00000034245	4707.38	-0.133668	-1.09708	0.126974	0.816334	4860.15	2839.6	4612.75	4673.62	8202.34	3055.85
SLC2A9	Slc2a9	ENSMUSG00000005107	36.8835	0.124836	1.09038	0.127074	0.816334	29.9454	54.7266	42.8524	20.9784	20.3373	52.4609
TBC1D2	Tbc1d2	ENSMUSG00000039813	152.931	0.128829	1.09341	0.127074	0.816334	162.704	159.766	166.308	158.706	148.783	121.316
TDRD5	Tdrd5	ENSMUSG00000060985	46.8176	-0.131868	-1.09571	0.12713	0.816334	53.9018	36.1902	31.6292	54.7262	73.8563	30.6022
NCMAP	Ncmap	ENSMUSG00000043924	28.423	-0.12689	-1.09194	0.127208	0.816334	13.9745	37.9555	20.4059	24.6268	35.3226	38.2527
CDC37	Cdc37	ENSMUSG00000019471	3423.55	-0.136131	-1.09895	0.12724	0.816334	3273.04	2986.13	3209.85	3220.64	4875.59	2976.06
TIGD4	Tigd4	ENSMUSG00000047819	3.09463	0.0735482	1.0523	0.127322	0.816334	2.99454	5.29612	4.08118	1.82421	0	4.37174
CASP7	Casp7	ENSMUSG00000025076	114.921	-0.138258	-1.10058	0.127323	0.816334	88.8381	91.7994	134.679	132.255	135.938	106.015
BAG4	Bag4	ENSMUSG00000037316	1187.69	0.13741	1.09993	0.127549	0.816334	1417.42	1010.68	1429.43	1328.94	844.531	1095.12
SEMA3B	Sema3b	ENSMUSG00000057969	117.437	-0.131891	-1.09573	0.1276	0.816334	91.8327	143.878	69.3801	81.1772	192.669	125.688
STXBP4	Stxbp4	ENSMUSG00000020546	681.138	0.117052	1.08452	0.127688	0.816334	689.743	776.765	684.618	704.144	579.077	652.482
POLD3	Pold3	ENSMUSG00000030726	795.481	-0.118982	-1.08597	0.127717	0.816334	766.603	675.256	815.216	834.575	919.458	761.776
HDGFRP2	Hdgfrp2	ENSMUSG00000002833	2901.28	-0.138865	-1.10104	0.127847	0.816334	2883.75	2290.57	2716.03	2826.61	4420.68	2270.03
IQCF5	Iqcf5	ENSMUSG00000066382	1.68076	-0.042493	-1.02989	0.128464	0.816334	1.99636	0	0	2.73631	5.35191	0
RRM2	Rrm2	ENSMUSG00000020649	75.61	0.138207	1.10054	0.128477	0.816334	86.8418	65.3188	94.8875	68.4078	80.2786	57.9256
GTF2B	Gtf2b	ENSMUSG00000028271	623.512	0.109572	1.07891	0.128533	0.816334	683.754	598.462	676.456	574.625	618.681	589.092
HLA-DQA1	H2-Aa	ENSMUSG00000036594	30.0397	0.131498	1.09543	0.128562	0.816334	34.9364	34.4248	32.6494	20.0663	40.6745	17.487
MAPK13	Mapk13	ENSMUSG00000004864	25.4659	-0.0911853	-1.06525	0.128593	0.816334	6.98727	40.6036	9.18266	15.5058	17.1261	63.3903
RETNLB	Retnla	ENSMUSG00000061100	5.64836	-0.0796204	-1.05674	0.128599	0.816334	2.99454	1.76537	7.14207	9.12104	11.7742	1.09294
CORO1B	Coro1b	ENSMUSG00000024835	2196.8	-0.119356	-1.08625	0.128661	0.816334	1875.58	2260.56	2092.63	2034.9	2386.95	2530.15
AIMP1	Aimp1	ENSMUSG00000028029	1011.1	-0.13365	-1.09707	0.128669	0.816334	972.229	872.095	967.24	975.951	1386.14	892.928
ATP9A	Atp9a	ENSMUSG00000027546	11726	-0.137039	-1.09965	0.128775	0.816334	11355.3	9551.56	11368.1	11892	16703.3	9485.59
LCORL	Lcorl	ENSMUSG00000015882	601.107	0.130671	1.0948	0.128847	0.816334	680.76	544.618	700.943	665.836	507.361	507.122
IDNK	Idnk	ENSMUSG00000050002	248.938	-0.127986	-1.09277	0.128934	0.816334	241.56	242.739	214.262	224.378	302.918	267.769
KRT19	Krt19	ENSMUSG00000020911	5.09794	0.0894767	1.06398	0.128998	0.816334	7.98545	6.17881	5.10148	2.73631	7.49267	1.09294
CATSPERG	Catsperg1	ENSMUSG00000049676	47.4805	-0.13506	-1.09814	0.129185	0.816334	47.9127	40.6036	36.7306	35.5721	77.0675	46.9962
CHCHD10	Chchd10	ENSMUSG00000049422	2727.08	0.123802	1.0896	0.12924	0.816334	2645.18	2687.78	3333.3	2871.3	2302.39	2522.5
UBE2D4	Ube2d-ps	ENSMUSG00000083844	623.049	0.118709	1.08576	0.129258	0.816334	649.816	716.742	604.015	625.703	523.417	618.601
BEX1	Bex2	ENSMUSG00000042750	4700.57	-0.128357	-1.09305	0.129267	0.816334	4810.24	2582.74	4713.76	4923.54	8503.11	2670.04
SERPINI1	Serpini1	ENSMUSG00000027834	5881.73	0.136754	1.09943	0.129425	0.816334	7375.56	4119.5	8114.41	7205.62	4376.79	4098.51
FECH	Fech	ENSMUSG00000024588	1611.62	0.108126	1.07783	0.129436	0.816334	1693.91	1639.15	1725.32	1694.69	1419.33	1497.32
MORN5	Morn5	ENSMUSG00000026894	9.50633	-0.0778313	-1.05543	0.129514	0.816334	7.98545	10.5922	1.0203	1.82421	21.4076	14.2082
VCAN	Vcan	ENSMUSG00000021614	1076.33	0.137295	1.09984	0.129548	0.816334	914.334	1436.13	1151.91	927.61	802.786	1225.18
LOXL1	Loxl1	ENSMUSG00000032334	83.9678	0.135713	1.09864	0.129681	0.816334	89.8363	82.9726	98.9686	71.1441	93.1232	67.762
VARS2	Vars2	ENSMUSG00000038838	914.91	-0.131277	-1.09526	0.129713	0.816334	765.605	914.464	874.393	797.179	1191.33	946.482
COL12A1	Col12a1	ENSMUSG00000032332	472.339	0.137048	1.09965	0.129864	0.816334	314.427	554.327	701.963	327.445	451.701	484.17
RADIL	Radil	ENSMUSG00000029576	673.105	-0.134131	-1.09743	0.129922	0.816334	547.003	689.379	631.563	657.627	913.036	600.022
ACOT1	Acot1	ENSMUSG00000072949	243.053	-0.135887	-1.09877	0.13	0.816334	258.529	235.677	176.511	212.52	301.848	273.234
SCP2	Scp2	ENSMUSG00000028603	2565.74	-0.113247	-1.08166	0.13003	0.816334	2397.63	2357.66	2557.88	2465.42	3043.1	2572.77
TTLL9	Ttll9	ENSMUSG00000074673	70.5704	-0.104896	-1.07542	0.130104	0.816334	33.9382	104.157	29.5886	30.0994	80.2786	145.36
RGN	Rgn	ENSMUSG00000023070	2.11493	0.0698266	1.04959	0.130145	0.816334	3.99273	3.53075	1.0203	0.912104	2.14076	1.09294
MAT1A	Mat1a	ENSMUSG00000037798	0.964586	0.0381878	1.02682	0.1302	0.816334	3.99273	0.882687	0	0.912104	0	0
TEAD3	Tead3	ENSMUSG00000002249	102.569	0.136777	1.09945	0.130248	0.816334	97.8218	127.99	107.131	73.8804	111.32	97.2713
ZEB2	Zeb2	ENSMUSG00000026872	3176.28	0.137883	1.10029	0.130341	0.816334	3904.89	2505.95	4067.92	3825.36	2678.1	2075.48
MYO5C	Myo5c	ENSMUSG00000033590	170.11	-0.137636	-1.1001	0.130373	0.816334	132.758	198.605	133.659	224.378	150.924	180.334
ITGA4	Itga4	ENSMUSG00000027009	498.583	0.136815	1.09947	0.130583	0.816334	580.942	591.4	448.93	473.382	332.889	563.955
ABCA5	Abca5	ENSMUSG00000018800	1772.05	0.124527	1.09015	0.130883	0.816334	1784.75	1985.16	1867.14	1794.11	1351.89	1849.25
CDC20B	Cdc20b	ENSMUSG00000078926	2.97637	0.0624074	1.04421	0.13091	0.816334	0.998181	5.29612	6.12177	0	1.07038	4.37174
HCLS1	Hcls1	ENSMUSG00000022831	109.655	-0.12961	-1.094	0.131007	0.816334	112.795	62.6708	109.172	138.64	171.261	63.3903
TCEAL6	Tceal3	ENSMUSG00000044550	2360.66	-0.137674	-1.10013	0.131069	0.816334	2446.54	1825.4	2157.92	2157.13	3592.2	1984.77
NUBPL	Nubpl	ENSMUSG00000035142	118.887	-0.136276	-1.09906	0.131162	0.816334	109.8	73.263	134.679	155.058	151.994	88.5278
CD7	Cd7	ENSMUSG00000025163	10.5393	0.0624426	1.04423	0.131285	0.816334	24.9545	0.882687	18.3653	13.6816	5.35191	0
LARGE2	Large2	ENSMUSG00000040434	11.6975	-0.110215	-1.07939	0.13134	0.816334	7.98545	14.123	6.12177	7.29683	14.9853	19.6728
STYK1	Styk1	ENSMUSG00000032899	8.26784	-0.0929329	-1.06654	0.131421	0.816334	5.98909	3.53075	9.18266	2.73631	11.7742	16.394
LIPA	Lipa	ENSMUSG00000024781	613.295	0.118542	1.08564	0.131464	0.816334	726.676	591.4	622.38	629.352	540.543	569.419
TBX3	Tbx3	ENSMUSG00000018604	107.426	-0.133325	-1.09682	0.131566	0.816334	81.8509	104.157	112.232	103.98	117.742	124.595
GADD45GIP1	Gadd45gip1	ENSMUSG00000033751	238.503	-0.137069	-1.09967	0.131907	0.816334	209.618	244.504	197.937	196.102	347.874	234.981
ZFP28	Zfp28	ENSMUSG00000062861	229.462	-0.124595	-1.0902	0.132193	0.816334	209.618	223.32	213.242	206.135	266.525	257.933
ZFP92	Zfp92	ENSMUSG00000031374	113.204	-0.0812258	-1.05792	0.132334	0.816334	131.76	21.1845	88.7657	132.255	295.425	9.83642
F10	F10	ENSMUSG00000031444	1.19036	-0.053486	-1.03777	0.132348	0.816334	0.998181	0.882687	0	0.912104	1.07038	3.27881
SPATA17	Spata17	ENSMUSG00000026611	15.7892	-0.113223	-1.08164	0.132386	0.816334	11.9782	18.5364	8.16236	13.6816	11.7742	30.6022
FZD5	Fzd5	ENSMUSG00000045005	61.4279	-0.117601	-1.08493	0.132526	0.816334	58.8927	48.5478	45.9133	41.0447	137.009	37.1598
KANTR	Kantr	ENSMUSG00000087403	140.932	-0.126171	-1.09139	0.13262	0.816334	127.767	142.113	126.517	166.915	141.29	140.989
RECK	Reck	ENSMUSG00000028476	390.337	0.127845	1.09266	0.132778	0.816334	365.334	414.863	467.295	425.953	325.396	343.182
SAMD1	Samd1	ENSMUSG00000079003	676.643	-0.119711	-1.08652	0.132781	0.816334	577.947	675.256	663.192	622.055	776.027	745.382
KIF18A	Kif18a	ENSMUSG00000027115	48.3271	-0.136896	-1.09954	0.132869	0.816334	46.9145	47.6651	35.7103	50.1657	41.7449	67.762
PDLIM1	Pdlim1	ENSMUSG00000055044	158.53	0.129744	1.0941	0.133027	0.816334	205.625	94.4475	238.749	188.806	127.375	96.1783
CASKIN2	Caskin2	ENSMUSG00000034471	812.188	-0.136814	-1.09947	0.133083	0.816334	789.562	604.641	824.399	800.827	1189.19	664.505
SPARC	Sparc	ENSMUSG00000018593	20049.9	-0.112128	-1.08082	0.13323	0.816334	11967.2	28856.8	8402.13	8681.41	27562.3	34829.7
GMIP	Gmip	ENSMUSG00000036246	377.961	-0.13485	-1.09798	0.133256	0.816334	387.294	259.51	359.144	436.898	582.288	242.632
AMOTL1	Amotl1	ENSMUSG00000013076	1083.24	-0.136932	-1.09956	0.133278	0.816334	1141.92	933.883	859.089	1077.19	1666.58	820.795
PLCZ1	Plcz1	ENSMUSG00000030230	42.5205	-0.0616386	-1.04365	0.133289	0.816334	60.8891	0.882687	15.3044	72.0562	104.897	1.09294
TET2	Tet2	ENSMUSG00000040943	1126.34	0.126538	1.09167	0.133377	0.816334	1244.73	1117.48	1231.5	1266.91	877.713	1019.71
ABCC6	Abcc6	ENSMUSG00000030834	118.9	-0.136164	-1.09898	0.133594	0.816334	90.8345	108.57	126.517	97.5951	143.431	146.453
TXNDC16	Txndc16	ENSMUSG00000021830	2739.62	0.113229	1.08165	0.133775	0.816334	3082.38	2535.96	3013.95	2804.72	2516.47	2484.24
PHLDA3	Phlda3	ENSMUSG00000041801	863.141	-0.131011	-1.09506	0.133782	0.816334	896.367	647.01	717.268	796.267	1582.02	539.91
ATP6V1E2	Atp6v1e2	ENSMUSG00000053375	2.07317	-0.0659785	-1.04679	0.13391	0.816334	0.998181	0.882687	2.04059	0.912104	2.14076	5.46468
ADORA2B	Adora2b	ENSMUSG00000018500	90.3726	0.13397	1.09731	0.133919	0.816334	108.802	71.4976	122.435	87.562	102.757	49.1821
C10orf53	1700024G13Rik	ENSMUSG00000072473	3.61127	-0.0626658	-1.04439	0.133936	0.816334	0.998181	3.53075	2.04059	0	9.63344	5.46468
CLDND1	Cldnd1	ENSMUSG00000022744	1731.75	0.125297	1.09073	0.133962	0.816334	1750.81	1877.48	1888.57	1534.16	1374.37	1965.1
MFSD3	Mfsd3	ENSMUSG00000019080	184.922	-0.136642	-1.09934	0.13407	0.816334	180.671	129.755	190.795	217.993	252.61	137.71
SLCO1B3	Slco1b2	ENSMUSG00000030236	5.66087	-0.104002	-1.07475	0.134104	0.816334	3.99273	4.41343	5.10148	6.38473	6.42229	7.65055
RUVBL2	Ruvbl2	ENSMUSG00000003868	772.516	-0.130215	-1.09446	0.134165	0.816334	702.72	763.524	690.74	697.76	1039.34	741.01
SCAI	Scai	ENSMUSG00000035236	2512.06	0.136601	1.09931	0.134178	0.816334	2592.28	2651.59	3024.16	2942.45	1373.3	2488.61
DRGX	Prrxl1	ENSMUSG00000041730	2.19563	0.0479854	1.03382	0.134463	0.816334	0.998181	7.94418	1.0203	0	3.21115	0
ALDH3B2	Aldh3b2	ENSMUSG00000075296	36.1582	-0.0762174	-1.05425	0.134584	0.816334	35.9345	3.53075	35.7103	59.2868	79.2083	3.27881
ZNF574	Zfp574	ENSMUSG00000045252	897.686	-0.118572	-1.08566	0.134697	0.816334	729.671	881.804	933.57	913.928	1023.28	903.858
ZNF616	Zfp992	ENSMUSG00000070605	74.0137	0.129379	1.09382	0.134722	0.816334	80.8527	84.7379	85.7048	88.4741	28.9003	75.4125
AIP	Aip	ENSMUSG00000024847	1544.3	-0.128162	-1.0929	0.134734	0.816334	1444.37	1399.94	1482.49	1429.27	2059.41	1450.33
MATN3	Matn3	ENSMUSG00000020583	1.42691	-0.0459649	-1.03237	0.134766	0.816334	0.998181	0	1.0203	5.47262	1.07038	0
CDK11A	Cdk11b	ENSMUSG00000029062	2645.42	-0.116744	-1.08429	0.134831	0.816334	2494.46	2534.19	2484.42	2448.09	3231.48	2679.88
HRG	Hrg	ENSMUSG00000022877	0.360553	-0.0252084	-1.01763	0.134869	0.816334	0	0	0	0	1.07038	1.09294
TBC1D21	Tbc1d21	ENSMUSG00000036244	0.360553	-0.0252084	-1.01763	0.134869	0.816334	0	0	0	0	1.07038	1.09294
AZGP1	Azgp1	ENSMUSG00000037053	0.360553	-0.0252084	-1.01763	0.134869	0.816334	0	0	0	0	1.07038	1.09294
C11orf86	2010003K11Rik	ENSMUSG00000042041	0.360553	-0.0252084	-1.01763	0.134869	0.816334	0	0	0	0	1.07038	1.09294
DDI1	Ddi1	ENSMUSG00000047619	0.360553	-0.0252084	-1.01763	0.134869	0.816334	0	0	0	0	1.07038	1.09294
LRRC74A	Lrrc74a	ENSMUSG00000059114	0.360553	-0.0252084	-1.01763	0.134869	0.816334	0	0	0	0	1.07038	1.09294
ARRDC5	Arrdc5	ENSMUSG00000073380	0.360553	-0.0252084	-1.01763	0.134869	0.816334	0	0	0	0	1.07038	1.09294
OR10G3	Olfr1512	ENSMUSG00000094140	0.360553	-0.0252084	-1.01763	0.134869	0.816334	0	0	0	0	1.07038	1.09294
ETV3L	Etv3l	ENSMUSG00000104058	0.360553	-0.0252084	-1.01763	0.134869	0.816334	0	0	0	0	1.07038	1.09294
DRAP1	Drap1	ENSMUSG00000024914	1916.99	-0.135076	-1.09815	0.135068	0.816334	1954.44	1542.94	1780.42	1619.9	2761.58	1842.69
KCMF1	Kcmf1	ENSMUSG00000055239	1569.36	0.110681	1.07974	0.135208	0.816334	1656.98	1569.42	1710.01	1618.98	1322.99	1537.76
AAK1	Aak1	ENSMUSG00000057230	11873.3	0.127186	1.09216	0.13527	0.816334	13079.2	11600.3	13248.5	13646	9418.29	10247.4
FEZ1	Fez1	ENSMUSG00000032118	8574.06	-0.123655	-1.08949	0.135346	0.816334	7753.87	9036.95	7379.8	7565.9	10010.2	9697.62
GTF2H4	Gtf2h4	ENSMUSG00000001524	403.093	-0.113579	-1.08191	0.13542	0.816334	351.36	394.561	401.996	416.831	455.983	397.829
LYAR	Lyar	ENSMUSG00000067367	320.123	-0.127496	-1.0924	0.135464	0.816334	264.518	338.952	293.845	308.291	398.182	316.951
LRRC18	Lrrc18	ENSMUSG00000041673	8.8592	-0.104763	-1.07532	0.135682	0.816334	10.98	6.17881	4.08118	8.20894	16.0557	7.65055
ZNHIT3	Znhit3	ENSMUSG00000020526	337.73	-0.118278	-1.08544	0.135776	0.816334	317.422	309.823	330.576	371.226	309.34	387.992
SYNGR2	Syngr2	ENSMUSG00000048277	258.763	0.117246	1.08466	0.135833	0.816334	282.485	255.097	280.581	236.235	268.666	229.516
PLET1	Plet1	ENSMUSG00000032068	3.51258	-0.0829371	-1.05917	0.135835	0.816334	1.99636	3.53075	2.04059	2.73631	7.49267	3.27881
TBX18	Tbx18	ENSMUSG00000032419	87.5183	0.1336	1.09703	0.135881	0.816334	100.816	89.1514	92.8469	68.4078	98.4751	75.4125
DDX58	Ddx58	ENSMUSG00000040296	152.045	-0.122748	-1.08881	0.136185	0.816334	156.714	136.816	135.699	171.476	151.994	159.569
GPRASP1	Gprasp1	ENSMUSG00000043384	17948	-0.131143	-1.09516	0.136704	0.816334	19219	11552.6	16493.1	19304.7	30085.2	11033.2
RNF41	Rnf41	ENSMUSG00000025373	2235.12	-0.108083	-1.0778	0.136799	0.816334	1989.38	2171.41	2231.39	2108.78	2476.86	2432.87
CENPT	Cenpt	ENSMUSG00000036672	463.88	-0.114084	-1.08229	0.136899	0.816334	396.278	434.282	489.742	472.47	504.15	486.356
C9orf84	AI481877	ENSMUSG00000038598	4.81033	0.0907835	1.06495	0.136921	0.816334	6.98727	7.94418	3.06089	5.47262	3.21115	2.18587
ANAPC2	Anapc2	ENSMUSG00000026965	3031.33	-0.124585	-1.09019	0.137025	0.816334	2741.01	3060.28	2730.31	2702.56	3863.01	3090.82
COL2A1	Col2a1	ENSMUSG00000022483	101.341	-0.0850786	-1.06075	0.13713	0.816334	43.92	158.001	21.4262	19.1542	131.657	233.888
DDR2	Ddr2	ENSMUSG00000026674	400.273	0.123116	1.08908	0.137141	0.816334	354.354	471.355	446.889	351.16	376.774	401.107
DHX8	Dhx8	ENSMUSG00000034931	1491.36	-0.108968	-1.07846	0.137173	0.816334	1339.56	1569.42	1352.91	1468.49	1650.53	1567.27
SNORA62	Snora62	ENSMUSG00000064925	2.00889	-0.0643219	-1.04559	0.137175	0.816334	1.99636	1.76537	0	1.82421	4.28153	2.18587
IL2RG	Il2rg	ENSMUSG00000031304	12.0295	0.113738	1.08203	0.137236	0.816334	14.9727	15.0057	12.2435	8.20894	5.35191	16.394
LITAF	Litaf	ENSMUSG00000022500	566.454	0.132283	1.09603	0.137238	0.816334	652.811	717.625	456.072	465.173	523.417	583.628
WDR87	4932431P20Rik	ENSMUSG00000074224	1.96702	-0.063655	-1.04511	0.137364	0.816334	0.998181	2.64806	0	2.73631	2.14076	3.27881
LSG1	Lsg1	ENSMUSG00000022538	491.252	-0.131259	-1.09525	0.137464	0.816334	445.189	513.724	407.098	404.062	605.836	571.605
MUC2	Muc2	ENSMUSG00000025515	11.5333	0.111074	1.08003	0.137668	0.816334	16.9691	17.6537	6.12177	10.0331	7.49267	10.9294
CUEDC2	Cuedc2	ENSMUSG00000036748	2572.85	-0.119326	-1.08623	0.137706	0.816334	2317.78	2562.44	2404.84	2289.38	3105.18	2757.48
ABI1	Abi1	ENSMUSG00000058835	2836.73	0.134739	1.09789	0.137803	0.816334	3510.6	2378.84	3343.51	3351.07	2069.05	2367.3
SURF1	Surf1	ENSMUSG00000015790	1121.32	-0.108531	-1.07813	0.137868	0.816334	1028.13	1113.95	1063.15	1064.43	1285.53	1172.72
ITIH2	Itih2	ENSMUSG00000037254	151.814	0.128314	1.09302	0.137908	0.816334	136.751	240.974	136.72	112.189	203.373	80.8772
URAHP	Urah	ENSMUSG00000025481	2.96785	0.0699365	1.04967	0.137979	0.816334	4.99091	0.882687	6.12177	3.64842	1.07038	1.09294
TRIAP1	Triap1	ENSMUSG00000029535	439.725	-0.105126	-1.07559	0.138162	0.816334	408.256	420.159	431.585	434.161	472.038	472.148
SIPA1	Sipa1	ENSMUSG00000056917	625.895	-0.134949	-1.09805	0.138311	0.816334	664.789	361.019	665.233	700.496	837.039	526.795
KLHL36	Klhl36	ENSMUSG00000031828	188.81	-0.133743	-1.09714	0.138467	0.816334	153.72	221.554	144.882	172.388	214.076	226.238
GSDMA	Gsdma	ENSMUSG00000017204	2.51579	0.0648889	1.046	0.138491	0.816334	1.99636	5.29612	3.06089	3.64842	0	1.09294
POU4F1	Pou4f1	ENSMUSG00000048349	5.78693	0.0808631	1.05765	0.138505	0.816334	13.9745	6.17881	2.04059	2.73631	2.14076	7.65055
HDAC5	Hdac5	ENSMUSG00000008855	4910.98	-0.120007	-1.08674	0.138555	0.816334	4814.23	4395.78	4684.18	4725.61	6182.53	4663.56
KIAA2012	Gm973	ENSMUSG00000047361	127.757	-0.110429	-1.07955	0.138636	0.816334	145.734	62.6708	106.111	139.552	264.384	48.0892
DPPA5	Dppa5a	ENSMUSG00000060461	3.11495	-0.0613616	-1.04345	0.138694	0.816334	1.99636	2.64806	1.0203	0	4.28153	8.74348
PCBP3	Pcbp3	ENSMUSG00000001120	1687.28	0.124697	1.09028	0.138796	0.816334	1534.2	1953.39	1889.59	1421.06	1469.63	1855.8
KCNH8	Kcnh8	ENSMUSG00000035580	18.1416	-0.121981	-1.08823	0.138872	0.816334	16.9691	13.2403	16.3247	24.6268	26.7595	10.9294
C1orf122	1110065P20Rik	ENSMUSG00000078570	236.448	-0.128746	-1.09334	0.138917	0.816334	229.582	151.822	237.729	193.366	433.505	172.684
WBP2NL	Wbp2nl	ENSMUSG00000022455	2.56479	0.067652	1.04801	0.13921	0.816334	1.99636	5.29612	3.06089	1.82421	3.21115	0
FSIP1	Fsip1	ENSMUSG00000027344	10.1847	-0.11198	-1.08071	0.139273	0.816334	8.98363	7.0615	9.18266	10.0331	18.1965	7.65055
ZNF770	Zfp770	ENSMUSG00000040321	798.727	0.129989	1.09429	0.139322	0.816334	865.423	761.759	939.692	906.631	585.499	733.36
PM20D1	Pm20d1	ENSMUSG00000042251	60.1423	0.123226	1.08917	0.139418	0.816334	49.9091	97.9783	58.1568	42.8689	29.9707	81.9702
NABP2	Nabp2	ENSMUSG00000025374	986.946	0.123407	1.0893	0.139426	0.816334	1178.85	858.854	1103.96	1016.08	885.206	878.72
ERH	Erh	ENSMUSG00000021131	960.549	0.125048	1.09054	0.139434	0.816334	1096	820.899	1146.81	985.072	844.531	869.977
NELFCD	Nelfcd	ENSMUSG00000016253	1287.19	-0.131846	-1.0957	0.1395	0.816334	1254.71	1123.66	1191.7	1269.65	1803.59	1079.82
CD300LD	Cd300ld	ENSMUSG00000034641	2.53489	-0.0604671	-1.0428	0.139651	0.816334	0	3.53075	1.0203	0.912104	4.28153	5.46468
RPAIN	Rpain	ENSMUSG00000018449	399.858	-0.134629	-1.09781	0.139848	0.816334	286.478	434.282	363.225	320.148	393.9	601.115
ZNF513	Zfp513	ENSMUSG00000043059	610.442	-0.110008	-1.07923	0.139984	0.816334	562.974	595.814	583.609	571.889	689.326	659.04
AP3S1	Ap3s1	ENSMUSG00000024480	1644.88	0.131133	1.09515	0.140112	0.816334	1850.63	1458.2	1991.62	1801.41	1188.12	1579.29
MYBL2	Mybl2	ENSMUSG00000017861	42.4592	-0.134424	-1.09765	0.140118	0.816334	38.9291	35.3075	40.8118	50.1657	55.6599	33.881
IGFBP3	Igfbp3	ENSMUSG00000020427	692.88	0.132058	1.09586	0.140173	0.816334	779.58	850.91	607.076	597.428	526.628	795.657
MESDC1	Mesdc1	ENSMUSG00000070462	1251.07	-0.13091	-1.09498	0.14056	0.816334	883.391	1229.58	1363.11	1135.57	1472.85	1421.91
CXCL2	Cxcl1	ENSMUSG00000029380	3.52034	-0.0832568	-1.05941	0.140561	0.816334	0.998181	2.64806	4.08118	3.64842	4.28153	5.46468
ANKRD50	Ankrd50	ENSMUSG00000044864	2202.98	-0.128792	-1.09338	0.140623	0.816334	2143.1	1815.69	2192.61	2559.36	2704.85	1802.25
PHLDA1	Phlda1	ENSMUSG00000020205	146.993	0.134421	1.09765	0.140647	0.816334	191.651	123.576	167.328	171.476	127.375	100.55
GPR137B	Gpr137b	ENSMUSG00000021306	521.226	0.122806	1.08885	0.140649	0.816334	524.045	613.467	520.351	469.734	428.153	571.605
ANKRD26	Ankrd26	ENSMUSG00000007827	733.453	-0.113061	-1.08152	0.140739	0.816334	637.838	782.943	667.273	735.156	758.901	818.609
ABHD12B	Abhd12b	ENSMUSG00000090121	16.561	0.0810309	1.05777	0.140845	0.816334	44.9182	5.29612	13.2638	15.5058	18.1965	2.18587
PLAUR	Plaur	ENSMUSG00000046223	31.9262	0.13313	1.09667	0.14089	0.816334	31.9418	28.246	45.9133	29.1873	26.7595	29.5093
CUEDC1	Cuedc1	ENSMUSG00000018378	1209.62	-0.133994	-1.09733	0.140891	0.816334	860.432	1524.4	881.535	964.094	1563.83	1463.44
GLRA3	Glra3	ENSMUSG00000038257	93.9468	-0.0774809	-1.05517	0.140984	0.816334	119.782	9.70956	70.4004	162.354	191.598	9.83642
HMX2	Hmx2	ENSMUSG00000050100	1.24878	-0.0245344	-1.01715	0.14109	0.816334	0	0	0	0	7.49267	0
USP53	Usp53	ENSMUSG00000039701	839.163	0.133528	1.09697	0.141176	0.816334	756.622	1105.12	866.231	714.177	602.625	990.2
CFAP57	Cfap57	ENSMUSG00000028730	36.9342	-0.111029	-1.08	0.141188	0.816334	34.9364	23.8325	32.6494	29.1873	82.4194	18.5799
C1orf141	4921539E11Rik	ENSMUSG00000028520	0.959839	0.0384823	1.02703	0.141381	0.816334	0	2.64806	2.04059	0	1.07038	0
FMR1NB	Fmr1nb	ENSMUSG00000062170	1.6682	-0.0560036	-1.03958	0.141529	0.816334	0.998181	0.882687	1.0203	2.73631	0	4.37174
GSG1	Gsg1	ENSMUSG00000030206	8.01434	-0.0847769	-1.06052	0.141633	0.816334	4.99091	1.76537	11.2232	18.2421	7.49267	4.37174
PPP1R1B	Ppp1r1b	ENSMUSG00000061718	4978.22	-0.11277	-1.0813	0.141667	0.816334	2329.76	2446.81	7628.75	7435.47	7324.62	2703.92
PARP16	Parp16	ENSMUSG00000032392	116.366	0.13272	1.09636	0.141732	0.816334	120.78	150.939	105.09	93.9467	98.4751	128.966
SUMO2	Sumo2	ENSMUSG00000020738	4279.97	0.13294	1.09653	0.141734	0.816334	4856.15	4027.7	5002.51	4653.55	2709.14	4430.76
ZNF711	Zfp711	ENSMUSG00000025529	404.187	0.128592	1.09323	0.141756	0.816334	462.158	350.427	484.64	434.161	324.326	369.412
BEST2	Best2	ENSMUSG00000052819	0.975476	0.0384461	1.02701	0.141897	0.816334	2.99454	1.76537	0	0	0	1.09294
BRDT	Brdt	ENSMUSG00000029279	404.474	0.133842	1.09721	0.141935	0.816334	527.04	284.225	520.351	447.843	345.733	301.65
BCCIP	Bccip	ENSMUSG00000030983	965.058	-0.11248	-1.08108	0.142087	0.816334	907.347	951.537	889.697	902.983	1145.31	993.478
PTRF	Ptrf	ENSMUSG00000004044	729.274	-0.126362	-1.09154	0.142108	0.816334	696.731	652.306	694.821	639.385	960.132	732.267
PPP3CC	Ppp3cc	ENSMUSG00000022092	597.977	0.116647	1.08421	0.142213	0.816334	629.852	571.098	690.74	631.176	548.035	516.958
SLC25A42	Slc25a42	ENSMUSG00000002346	1257.97	0.123072	1.08905	0.142229	0.816334	1328.58	1228.7	1447.8	1360.86	967.625	1214.25
PSMD13	Psmd13	ENSMUSG00000025487	2114.33	-0.123002	-1.089	0.142292	0.816334	2061.24	1733.6	2160.99	2089.63	2648.12	1992.42
RITA1	Rita1	ENSMUSG00000029600	447.827	-0.113298	-1.0817	0.142341	0.816334	449.182	385.734	439.747	430.513	503.079	478.706
PSMB11	Psmb11	ENSMUSG00000072423	11.0716	-0.11713	-1.08458	0.142401	0.816334	10.98	7.94418	9.18266	14.5937	14.9853	8.74348
CPT1A	Cpt1a	ENSMUSG00000024900	901.622	0.101945	1.07322	0.142619	0.816334	936.294	987.727	896.84	907.543	811.349	869.977
NDUFS6	Ndufs6	ENSMUSG00000021606	824.258	-0.125453	-1.09085	0.142672	0.816334	851.449	655.836	806.033	769.816	1035.06	827.352
CCDC40	Ccdc40	ENSMUSG00000039963	81.2706	-0.113231	-1.08165	0.142741	0.816334	82.8491	60.0227	60.1974	55.6383	184.106	44.8104
TP53INP2	Trp53inp2	ENSMUSG00000038375	9236.36	0.122114	1.08833	0.142742	0.816334	9884.99	9914.34	9574.45	9695.66	6869.71	9479.03
SLC5A11	Slc5a11	ENSMUSG00000030769	33.5519	0.102086	1.07332	0.142752	0.816334	24.9545	81.2072	14.2841	18.2421	36.393	26.2305
HDAC4	Hdac4	ENSMUSG00000026313	2109.89	-0.114758	-1.08279	0.142857	0.816334	2118.14	1692.99	2186.49	2293.03	2115.07	2253.63
SNRNP25	Snrnp25	ENSMUSG00000040767	215.797	-0.131011	-1.09506	0.142884	0.816334	219.6	181.834	196.917	198.839	296.496	201.1
HIGD2A	Higd2a	ENSMUSG00000025868	1195.29	0.119582	1.08642	0.143081	0.816334	1295.64	1244.59	1250.88	1093.61	955.851	1331.2
MLXIPL	Mlxipl	ENSMUSG00000005373	88.531	0.125552	1.09093	0.143101	0.816334	111.796	69.7323	119.375	108.54	83.4898	38.2527
PKMYT1	Pkmyt1	ENSMUSG00000023908	130.309	-0.127069	-1.09207	0.143193	0.816334	106.805	127.99	129.577	121.31	156.276	139.896
GLDC	Gldc	ENSMUSG00000024827	851.27	0.130518	1.09469	0.143211	0.816334	743.645	1103.36	896.84	792.618	645.44	925.716
FABP2	Fabp2	ENSMUSG00000023057	0.334173	-0.0241706	-1.01689	0.143281	0.816334	0	0	0	0.912104	0	1.09294
PRND	Prnd	ENSMUSG00000027338	0.334173	-0.0241706	-1.01689	0.143281	0.816334	0	0	0	0.912104	0	1.09294
CCDC83	Ccdc83	ENSMUSG00000030617	0.334173	-0.0241706	-1.01689	0.143281	0.816334	0	0	0	0.912104	0	1.09294
LRIT1	Lrit1	ENSMUSG00000041044	0.334173	-0.0241706	-1.01689	0.143281	0.816334	0	0	0	0.912104	0	1.09294
LYPD4	Lypd4	ENSMUSG00000062732	0.334173	-0.0241706	-1.01689	0.143281	0.816334	0	0	0	0.912104	0	1.09294
ZNF43	Zfp458	ENSMUSG00000055480	121.66	0.131921	1.09575	0.143317	0.816334	115.789	139.465	138.76	132.255	84.5602	119.13
ZNF777	Zfp777	ENSMUSG00000071477	968.82	-0.124634	-1.09023	0.143346	0.816334	817.511	1067.17	836.642	877.444	1147.45	1066.71
MCM10	Mcm10	ENSMUSG00000026669	34.3064	-0.124213	-1.08991	0.143355	0.816334	15.9709	29.1287	43.8727	33.7478	49.2376	33.881
ERICH3	Erich3	ENSMUSG00000078161	803.936	-0.11853	-1.08563	0.143535	0.816334	738.654	422.807	885.616	944.94	1460	371.598
SLC25A21	Slc25a21	ENSMUSG00000035472	16.2618	0.126309	1.0915	0.143661	0.816334	21.96	15.8884	17.345	16.4179	12.8446	13.1152
MIA	Mia	ENSMUSG00000089661	2.34936	-0.0692394	-1.04916	0.143667	0.816334	0.998181	2.64806	1.0203	1.82421	2.14076	5.46468
NDUFAB1	Ndufab1	ENSMUSG00000030869	1969.12	0.113712	1.08201	0.143673	0.816334	2014.33	2181.12	2017.12	1816	1648.39	2137.78
MRPL28	Mrpl28	ENSMUSG00000024181	971.56	-0.119847	-1.08662	0.14368	0.816334	919.325	872.095	954.996	881.092	1212.74	989.107
NXPH4	Nxph4	ENSMUSG00000040258	284.212	-0.120303	-1.08696	0.143722	0.816334	140.744	423.69	163.247	208.872	344.663	424.059
SIK2	Sik2	ENSMUSG00000037112	577.346	0.105776	1.07607	0.143754	0.816334	589.925	588.752	632.583	589.219	510.572	553.025
ESRP1	Esrp1	ENSMUSG00000040728	2.42143	0.0738706	1.05254	0.143802	0.816334	1.99636	4.41343	3.06089	1.82421	2.14076	1.09294
AWAT2	Awat2	ENSMUSG00000031220	2.96048	0.068215	1.04842	0.143812	0.816334	6.98727	0.882687	4.08118	3.64842	1.07038	1.09294
CTSC	Ctsc	ENSMUSG00000030560	196.818	0.125244	1.09069	0.14395	0.816334	232.576	186.247	210.181	206.135	188.387	157.383
PPP1R37	Ppp1r37	ENSMUSG00000051403	4530.49	-0.117012	-1.08449	0.144031	0.816334	4064.59	4113.32	4668.87	4514	5554.21	4267.91
KCNH2	Kcnh2	ENSMUSG00000038319	1249.86	-0.129047	-1.09357	0.144074	0.816334	1060.07	1308.14	1113.14	1185.74	1699.77	1132.28
SDSL	Sdsl	ENSMUSG00000029596	91.967	-0.128249	-1.09297	0.144123	0.816334	68.8745	106.805	66.3192	59.2868	144.502	106.015
SNAP29	Snap29	ENSMUSG00000022765	861.427	0.124752	1.09032	0.144203	0.816334	962.247	797.066	990.707	948.588	676.481	793.471
TTC16	Ttc16	ENSMUSG00000039021	49.4467	-0.119839	-1.08661	0.144247	0.816334	24.9545	63.5535	37.7509	31.0115	74.9267	64.4832
DERA	Dera	ENSMUSG00000030225	76.8952	-0.130108	-1.09438	0.144302	0.816334	74.8636	63.5535	75.5018	93.9467	80.2786	73.2267
GHSR	Ghsr	ENSMUSG00000051136	7.62674	-0.0621433	-1.04402	0.144459	0.816334	9.98181	4.41343	0	4.56052	24.6188	2.18587
PMF1-BGLAP	Pmf1	ENSMUSG00000028066	108.06	-0.131291	-1.09527	0.144543	0.816334	85.8436	100.626	112.232	95.7709	140.22	113.665
SUGCT	Sugct	ENSMUSG00000055137	64.2903	-0.13309	-1.09664	0.144554	0.816334	44.9182	72.3803	57.1365	56.5504	72.786	81.9702
ELANE	Elane	ENSMUSG00000020125	0.330414	-0.0240167	-1.01679	0.144581	0.816334	0	0	0	0.912104	1.07038	0
CCDC121	4930548H24Rik	ENSMUSG00000029138	0.330414	-0.0240167	-1.01679	0.144581	0.816334	0	0	0	0.912104	1.07038	0
LYPD5	Lypd5	ENSMUSG00000030484	0.330414	-0.0240167	-1.01679	0.144581	0.816334	0	0	0	0.912104	1.07038	0
GC	Gc	ENSMUSG00000035540	0.330414	-0.0240167	-1.01679	0.144581	0.816334	0	0	0	0.912104	1.07038	0
ZNF683	Zfp683	ENSMUSG00000049410	0.330414	-0.0240167	-1.01679	0.144581	0.816334	0	0	0	0.912104	1.07038	0
CIB3	Cib3	ENSMUSG00000074240	0.330414	-0.0240167	-1.01679	0.144581	0.816334	0	0	0	0.912104	1.07038	0
TOPAZ1	Topaz1	ENSMUSG00000094985	0.330414	-0.0240167	-1.01679	0.144581	0.816334	0	0	0	0.912104	1.07038	0
TUT1	Tut1	ENSMUSG00000071645	658.199	-0.13123	-1.09523	0.144607	0.816334	608.891	563.154	648.908	637.561	937.654	553.025
SNW1	Snw1	ENSMUSG00000021039	1088.75	-0.112646	-1.08121	0.144814	0.816334	1042.1	1029.21	1028.46	1073.55	1319.78	1039.38
SLC16A2	Slc16a2	ENSMUSG00000033965	1369.88	0.130526	1.09469	0.144824	0.816334	1840.65	901.223	1827.35	1627.19	1149.59	873.255
RASSF9	Rassf9	ENSMUSG00000044921	41.5925	0.132997	1.09657	0.144844	0.816334	53.9018	40.6036	41.8321	31.0115	40.6745	41.5315
F11R	F11r	ENSMUSG00000038235	290.933	-0.125645	-1.091	0.144853	0.816334	248.547	285.108	281.601	259.038	299.707	371.598
ITGA8	Itga8	ENSMUSG00000026768	183.602	0.125565	1.09093	0.145138	0.816334	302.449	108.57	211.201	218.905	138.079	122.409
INS	Ins2	ENSMUSG00000000215	2.80706	0.0629238	1.04458	0.145258	0.816334	5.98909	4.41343	1.0203	0	2.14076	3.27881
FAM71F2	Fam71f2	ENSMUSG00000079652	10.9025	0.118077	1.08529	0.145291	0.816334	13.9745	12.3576	11.2232	7.29683	9.63344	10.9294
NRP2	Nrp2	ENSMUSG00000025969	1304.04	-0.109473	-1.07883	0.145313	0.816334	1614.06	558.741	1058.05	1648.17	2450.1	495.1
ACAD10	Acad10	ENSMUSG00000029456	135.686	-0.121338	-1.08774	0.14538	0.816334	136.751	115.632	130.598	146.849	149.853	134.431
EHBP1L1	Ehbp1l1	ENSMUSG00000024937	865.232	-0.116155	-1.08384	0.145419	0.816334	828.491	383.969	979.483	986.896	1586.31	426.245
ASB8	Asb8	ENSMUSG00000048175	1085.46	0.102324	1.0735	0.145437	0.816334	1234.75	1088.35	1074.37	1048.01	1063.96	1003.31
ZNF622	Zfp622	ENSMUSG00000052253	913.407	-0.131673	-1.09556	0.145453	0.816334	920.323	644.361	888.677	834.575	1500.68	691.828
KCNMB3	Kcnmb3	ENSMUSG00000091091	1.65355	-0.057243	-1.04048	0.14548	0.816334	1.99636	0	1.0203	3.64842	1.07038	2.18587
P2RY2	P2ry2	ENSMUSG00000032860	15.7918	0.103396	1.0743	0.145486	0.816334	17.9673	29.1287	9.18266	9.12104	7.49267	21.8587
ZNF878	Zfp617	ENSMUSG00000066880	683.024	0.122239	1.08842	0.145508	0.816334	774.589	663.781	735.633	685.902	521.276	716.966
CDADC1	Cdadc1	ENSMUSG00000021982	1209.27	-0.109446	-1.07881	0.145586	0.816334	1114.97	1195.16	1141.71	1147.43	1426.82	1229.55
ZBED4	Zbed4	ENSMUSG00000034333	232.209	0.127482	1.09239	0.145595	0.816334	241.56	255.097	247.932	216.169	170.191	262.305
TMEM269	Tmem269	ENSMUSG00000028642	24.1371	-0.12556	-1.09093	0.145629	0.816334	15.9709	23.8325	23.4668	38.3084	22.478	20.7658
SAA1	Saa1	ENSMUSG00000074115	1.71337	-0.0539851	-1.03813	0.145669	0.816334	0	0.882687	2.04059	0.912104	5.35191	1.09294
MYH7	Myh7	ENSMUSG00000053093	155.743	-0.0705961	-1.05015	0.145887	0.816334	126.769	8.82687	183.653	212.52	391.76	10.9294
PIGX	Pigx	ENSMUSG00000023791	249.681	-0.116859	-1.08437	0.145896	0.816334	235.571	214.493	258.135	273.631	240.836	275.42
SNAPIN	Snapin	ENSMUSG00000001018	927.694	0.12758	1.09246	0.14596	0.816334	933.3	1007.15	1035.6	913.016	648.651	1028.45
TRIM47	Trim47	ENSMUSG00000020773	129.717	-0.13264	-1.0963	0.145971	0.816334	117.785	111.219	124.476	93.0346	177.683	154.104
POLR3D	Polr3d	ENSMUSG00000000776	509.081	-0.127371	-1.0923	0.146162	0.816334	493.102	408.684	520.351	557.295	641.159	433.895
SERPINA12	Serpina12	ENSMUSG00000041567	4.11836	-0.0641379	-1.04546	0.146229	0.816334	3.99273	0	4.08118	9.12104	6.42229	1.09294
MUM1	Mum1	ENSMUSG00000020156	1280.57	-0.126007	-1.09127	0.146335	0.816334	1225.77	1218.11	1141.71	1121.89	1715.82	1260.15
EEF1D	Eef1d	ENSMUSG00000055762	2340.92	-0.131587	-1.0955	0.146574	0.816334	1977.4	2598.63	1872.24	1820.56	3035.6	2741.08
RWDD3	Rwdd3	ENSMUSG00000028133	132.16	-0.131752	-1.09562	0.146734	0.816334	134.754	131.52	96.928	108.54	160.557	160.662
CASP1	Casp1	ENSMUSG00000025888	34.007	0.118341	1.08549	0.146815	0.816334	47.9127	19.4191	49.9945	32.8357	36.393	17.487
EIF2B5	Eif2b5	ENSMUSG00000003235	1793.6	-0.112509	-1.08111	0.147097	0.816334	1676.94	1630.32	1798.78	1789.55	2164.31	1701.7
CCS	Ccs	ENSMUSG00000034108	406.351	-0.129741	-1.0941	0.147111	0.816334	386.296	384.852	356.083	366.666	574.795	369.412
CFAP206	Cfap206	ENSMUSG00000028294	54.6958	-0.127256	-1.09221	0.147123	0.816334	45.9163	42.369	56.1162	67.4957	83.4898	32.7881
C14orf28	Gm527	ENSMUSG00000047227	99.466	0.13226	1.09601	0.147136	0.816334	110.798	79.4418	135.699	108.54	77.0675	85.249
GUCA1B	Guca1b	ENSMUSG00000023979	28.0072	-0.120606	-1.08719	0.147137	0.816334	16.9691	33.5421	21.4262	25.5389	22.478	48.0892
DNAJC17	Dnajc17	ENSMUSG00000034278	206.343	-0.132097	-1.09589	0.147169	0.816334	200.634	192.426	166.308	158.706	323.255	196.728
NEK7	Nek7	ENSMUSG00000026393	1005.5	0.131205	1.09521	0.147194	0.816334	1191.83	821.782	1246.8	1159.28	823.124	790.192
RING1	Ring1	ENSMUSG00000024325	1036.88	-0.127828	-1.09265	0.147248	0.816334	879.398	1108.65	902.961	876.532	1343.33	1110.42
MCRIP2	Fam195a	ENSMUSG00000025732	203.12	-0.126917	-1.09196	0.147308	0.816334	182.667	196.839	187.734	180.597	267.595	203.286
GEMIN5	Gemin5	ENSMUSG00000037275	857.555	-0.117444	-1.08481	0.14732	0.816334	797.547	742.34	889.697	930.346	1007.23	778.17
NUDCD2	Nudcd2	ENSMUSG00000020328	402.338	-0.106408	-1.07654	0.147595	0.816334	392.285	353.957	405.057	411.359	416.379	434.988
PDCD11	Pdcd11	ENSMUSG00000025047	1011.35	-0.12823	-1.09295	0.147606	0.816334	867.42	1091	858.068	834.575	1269.47	1147.58
OR10AD1	Olfr287	ENSMUSG00000090129	94.7932	0.132039	1.09584	0.147767	0.816334	106.805	95.3302	108.151	112.189	59.9414	86.3419
KIF1C	Kif1c	ENSMUSG00000020821	3240.16	-0.127632	-1.0925	0.147822	0.816334	3003.53	3140.6	2892.54	2838.47	4488.11	3077.71
AIF1L	Aif1l	ENSMUSG00000001864	140.28	-0.128141	-1.09288	0.147867	0.816334	124.773	142.113	123.456	119.486	174.472	157.383
CXorf49B	Gm4779	ENSMUSG00000045010	6.72885	0.0794857	1.05664	0.14792	0.816334	6.98727	10.5922	8.16236	8.20894	6.42229	0
SUPT5H	Supt5	ENSMUSG00000003435	5062.17	-0.10807	-1.07779	0.147936	0.816334	4718.4	4757.68	4988.22	5003.8	6035.88	4869.03
NDUFS7	Ndufs7	ENSMUSG00000020153	1691.26	-0.127434	-1.09235	0.147964	0.816334	1561.16	1712.41	1444.74	1382.75	2209.27	1837.22
ND3	mt-Nd3	ENSMUSG00000064360	89.4572	0.103842	1.07463	0.148144	0.816334	146.733	75.0284	96.928	116.749	16.0557	85.249
PSD3	Psd3	ENSMUSG00000030465	14495.3	0.128304	1.09301	0.148197	0.816334	16583.8	12701.9	17333.8	16218.1	10725.2	13409.2
FCN1	Fcnb	ENSMUSG00000026835	1.21329	-0.0513015	-1.0362	0.148201	0.816334	0.998181	0	1.0203	0.912104	1.07038	3.27881
NENF	Nenf	ENSMUSG00000037499	802.377	-0.13071	-1.09483	0.148229	0.816334	886.385	527.847	741.755	733.332	1283.39	641.553
MEPCE	Mepce	ENSMUSG00000029726	1174.55	-0.125357	-1.09078	0.148265	0.816334	1119.96	1052.16	1118.24	1141.95	1576.67	1038.29
AHCY	Ahcy	ENSMUSG00000027597	574.376	-0.131686	-1.09557	0.148275	0.816334	542.013	472.238	560.142	493.448	871.291	507.122
TCOF1	Tcof1	ENSMUSG00000024613	801.473	-0.128431	-1.0931	0.148303	0.816334	629.852	742.34	858.068	794.443	1067.17	716.966
ITGA2	Itga2	ENSMUSG00000015533	10.0223	0.0755539	1.05377	0.148359	0.816334	5.98909	26.4806	6.12177	0.912104	6.42229	14.2082
TTC39B	Ttc39b	ENSMUSG00000038172	2232.22	0.131223	1.09522	0.148379	0.816334	2321.77	2219.08	2709.9	2725.37	1471.77	1945.43
ASAP2	Asap2	ENSMUSG00000052632	1398.67	0.123828	1.08962	0.148399	0.816334	1469.32	1572.07	1422.29	1372.72	1022.21	1533.39
HEXIM2	Hexim2	ENSMUSG00000043372	305.907	-0.131802	-1.09566	0.148415	0.816334	284.482	326.594	220.384	226.202	433.505	344.275
VGLL2	Vgll2	ENSMUSG00000049641	1.76366	-0.0375774	-1.02639	0.148475	0.816334	1.99636	0	0	0	7.49267	1.09294
KLHL15	Klhl15	ENSMUSG00000043929	395.228	0.12546	1.09086	0.148536	0.816334	451.178	350.427	463.214	394.941	306.129	405.479
COL10A1	Col10a1	ENSMUSG00000039462	21.698	-0.0712642	-1.05064	0.148752	0.816334	22.9582	1.76537	20.4059	52.902	29.9707	2.18587
QKI	Qk	ENSMUSG00000062078	9864.89	0.127617	1.09249	0.148899	0.816334	10288.3	11636.5	9766.27	9505.95	6873.99	11118.4
OS9	Os9	ENSMUSG00000040462	4722.88	-0.123532	-1.0894	0.148953	0.816334	4662.51	4091.25	4514.81	4596.09	6217.85	4254.8
QTRT1	Qtrt1	ENSMUSG00000002825	344.277	-0.1282	-1.09293	0.148964	0.816334	328.402	300.114	329.555	305.555	475.25	326.788
HOXA4	Hoxa4	ENSMUSG00000000942	1.17692	0.023705	1.01657	0.14903	0.816334	0	7.0615	0	0	0	0
HOXC5	Hoxc5	ENSMUSG00000022485	1.17692	0.023705	1.01657	0.14903	0.816334	0	7.0615	0	0	0	0
HOXB3	Hoxb3	ENSMUSG00000048763	1.17692	0.023705	1.01657	0.14903	0.816334	0	7.0615	0	0	0	0
CFAP73	Cfap73	ENSMUSG00000094282	7.23061	-0.0787212	-1.05608	0.149083	0.816334	7.98545	2.64806	5.10148	1.82421	19.2669	6.55761
CYP4B1	Cyp4b1	ENSMUSG00000028713	11.1971	-0.0751242	-1.05345	0.149182	0.816334	7.98545	1.76537	14.2841	29.1873	11.7742	2.18587
MBTPS2	Mbtps2	ENSMUSG00000046873	812.058	0.129994	1.09429	0.149185	0.816334	906.349	767.938	951.935	933.994	541.613	770.519
RNH1	Rnh1	ENSMUSG00000038650	1061.2	-0.131396	-1.09535	0.149237	0.816334	836.476	1219.87	851.947	816.333	1355.1	1287.48
YARS	Yars	ENSMUSG00000028811	3443.16	-0.120139	-1.08684	0.149343	0.816334	3157.25	3344.5	3216.99	3309.11	4449.58	3181.54
STK39	Stk39	ENSMUSG00000027030	1867.14	0.0938551	1.06722	0.149359	0.816334	2014.33	1833.34	1968.15	1793.2	1854.97	1738.86
CFAP70	Cfap70	ENSMUSG00000039543	44.2567	-0.119143	-1.08609	0.149452	0.816334	44.9182	36.1902	32.6494	35.5721	86.7009	29.5093
SLC25A25	Slc25a25	ENSMUSG00000026819	1810.25	-0.116964	-1.08445	0.149522	0.816334	1668.96	1729.18	1730.42	1679.18	2278.84	1774.93
SAFB2	Safb2	ENSMUSG00000042625	3512.04	-0.131477	-1.09541	0.14955	0.816334	2739.01	4160.1	2675.21	2660.61	4313.64	4523.66
NDUFAF5	Ndufaf5	ENSMUSG00000027384	656.865	-0.114156	-1.08234	0.149581	0.816334	604.898	579.925	681.557	621.143	774.956	678.713
PPM1G	Ppm1g	ENSMUSG00000029147	2203.48	-0.128081	-1.09284	0.149608	0.816334	2068.23	1923.37	2140.58	2086.89	3088.05	1913.73
MICALCL	Micalcl	ENSMUSG00000030771	91.5153	0.128523	1.09317	0.149622	0.816334	92.8309	105.922	95.9078	87.562	68.5044	98.3642
IRF2BP1	Irf2bp1	ENSMUSG00000044030	1298.54	-0.128578	-1.09322	0.149747	0.816334	1129.94	1244.59	1233.54	1078.11	1813.23	1291.85
RNF115	Rnf115	ENSMUSG00000028098	1594.14	0.131184	1.09519	0.149887	0.816334	1689.92	1490.86	2014.06	1795.93	975.118	1598.96
C1orf174	A430005L14Rik	ENSMUSG00000047613	359.815	-0.122015	-1.08825	0.149901	0.816334	308.438	353.075	350.982	312.852	432.434	401.107
LRRC34	Lrrc34	ENSMUSG00000027702	8.02422	0.0892643	1.06383	0.150062	0.816334	5.98909	19.4191	4.08118	4.56052	5.35191	8.74348
NAT10	Nat10	ENSMUSG00000027185	1268.02	-0.111146	-1.08009	0.15007	0.816334	1132.94	1254.3	1225.37	1196.68	1513.52	1285.29
CYP2A7	Cyp2a5	ENSMUSG00000005547	3.41994	-0.0648341	-1.04596	0.150083	0.816334	2.99454	1.76537	2.04059	7.29683	6.42229	0
PGP	Pgp	ENSMUSG00000043445	1277.96	-0.122677	-1.08875	0.150111	0.816334	1253.72	1141.31	1198.85	1304.31	1655.88	1113.7
EPX	Epx	ENSMUSG00000052234	15.4938	-0.0932575	-1.06678	0.150196	0.816334	15.9709	13.2403	7.14207	13.6816	37.4634	5.46468
C16orf90	1700037C18Rik	ENSMUSG00000005983	101.646	-0.127359	-1.09229	0.150256	0.816334	93.8291	69.7323	106.111	107.628	165.909	66.6691
PTMA	Ptma	ENSMUSG00000026238	5580.09	-0.127641	-1.09251	0.150382	0.816334	5607.78	5163.72	4767.84	4487.55	7434.87	6018.8
PRKCDBP	Prkcdbp	ENSMUSG00000037060	423.437	-0.121106	-1.08757	0.1505	0.816334	336.387	440.461	416.28	425.953	509.502	412.037
TAGAP	Tagap	ENSMUSG00000033450	31.8475	0.125954	1.09123	0.150593	0.816334	37.9309	26.4806	42.8524	31.0115	35.3226	17.487
C16orf74	1190005I06Rik	ENSMUSG00000043687	2.82053	-0.0709216	-1.05039	0.15065	0.816334	2.99454	0.882687	2.04059	4.56052	5.35191	1.09294
PRRX2	Prrx2	ENSMUSG00000039476	16.4063	0.119265	1.08618	0.150944	0.816334	14.9727	23.8325	17.345	16.4179	17.1261	8.74348
FAAP100	Faap100	ENSMUSG00000025384	703.628	-0.130925	-1.095	0.151247	0.816334	565.969	874.743	480.559	605.637	843.461	851.397
CD200R1L	Cd200r4	ENSMUSG00000062082	5.82991	-0.0596794	-1.04223	0.151301	0.816334	7.98545	0	3.06089	16.4179	6.42229	1.09294
DEFB1	Defb1	ENSMUSG00000044748	1.59354	-0.0293745	-1.02057	0.151332	0.816334	0.998181	0	0	0	8.56305	0
ECE2	Ece2	ENSMUSG00000022842	1630.89	-0.118112	-1.08531	0.151445	0.816334	945.278	2382.37	864.19	1035.24	2246.73	2311.56
FGF6	Fgf6	ENSMUSG00000000183	0.336413	0.0235764	1.01648	0.151654	0.816334	0.998181	0	1.0203	0	0	0
REG4	Reg4	ENSMUSG00000027876	0.336413	0.0235764	1.01648	0.151654	0.816334	0.998181	0	1.0203	0	0	0
DKK4	Dkk4	ENSMUSG00000031535	0.336413	0.0235764	1.01648	0.151654	0.816334	0.998181	0	1.0203	0	0	0
UBQLNL	Ubqlnl	ENSMUSG00000051437	0.336413	0.0235764	1.01648	0.151654	0.816334	0.998181	0	1.0203	0	0	0
NAT2	Nat3	ENSMUSG00000056426	0.336413	0.0235764	1.01648	0.151654	0.816334	0.998181	0	1.0203	0	0	0
HSD3B2	Gm10681	ENSMUSG00000095388	0.336413	0.0235764	1.01648	0.151654	0.816334	0.998181	0	1.0203	0	0	0
CCL21	Ccl21b	ENSMUSG00000095675	0.336413	0.0235764	1.01648	0.151654	0.816334	0.998181	0	1.0203	0	0	0
UBE2E1	Ube2e1	ENSMUSG00000021774	675.224	0.124355	1.09002	0.151753	0.816334	823.5	567.568	768.282	706.881	604.766	580.349
TMEM206	Tmem206	ENSMUSG00000026627	291.799	-0.117676	-1.08499	0.151795	0.816334	241.56	300.114	283.642	275.455	324.326	325.695
RLN1	Rln1	ENSMUSG00000039097	6.09766	0.0762307	1.05426	0.151861	0.816334	8.98363	5.29612	9.18266	4.56052	8.56305	0
NRP1	Nrp1	ENSMUSG00000025810	830.099	0.117947	1.08519	0.151942	0.816334	1504.26	387.5	954.996	769.816	879.854	484.17
BIRC7	Birc7	ENSMUSG00000038840	5.84638	0.0864746	1.06177	0.152045	0.816334	7.98545	10.5922	3.06089	3.64842	2.14076	7.65055
MRPL34	Mrpl34	ENSMUSG00000034880	431.981	-0.121129	-1.08759	0.152313	0.816334	406.26	356.606	454.031	416.831	535.191	422.966
FIS1	Fis1	ENSMUSG00000019054	2239.82	-0.115967	-1.0837	0.152348	0.816334	2146.09	1910.13	2293.62	2181.75	2747.67	2159.64
NOL10	Nol10	ENSMUSG00000061458	744.267	-0.11094	-1.07993	0.152596	0.816334	722.683	673.49	724.41	779.849	877.713	687.456
TLN1	Tln1	ENSMUSG00000028465	2191.91	-0.121528	-1.08789	0.152721	0.816334	1949.45	2316.17	1903.87	1924.54	2730.54	2326.86
RANBP6	Ranbp6	ENSMUSG00000074909	1446.41	0.0936238	1.06705	0.1529	0.816334	1577.13	1488.21	1439.64	1338.97	1426.82	1407.7
C15orf48	AA467197	ENSMUSG00000033213	2.64891	0.0633406	1.04488	0.153002	0.816334	4.99091	2.64806	3.06089	0.912104	4.28153	0
FGD5	Fgd5	ENSMUSG00000034037	298.43	-0.130063	-1.09434	0.153051	0.816334	240.562	345.131	233.648	246.268	398.182	326.788
RPS10	Rps10	ENSMUSG00000052146	2173.5	-0.114562	-1.08265	0.153165	0.816334	2134.11	1912.78	2123.23	2059.53	2684.52	2126.85
LAMTOR3	Lamtor3	ENSMUSG00000091512	1189.58	0.116786	1.08432	0.153291	0.816334	1215.79	1301.96	1250.88	1139.22	931.232	1298.41
RNF215	Rnf215	ENSMUSG00000003581	907.096	-0.126184	-1.0914	0.153313	0.816334	737.656	980.665	812.155	777.113	1169.93	965.062
CXCL16	Cxcl16	ENSMUSG00000018920	47.3301	-0.129764	-1.09411	0.153548	0.816334	37.9309	52.0785	37.7509	38.3084	57.8006	60.1115
NR4A3	Nr4a3	ENSMUSG00000028341	720.359	0.128496	1.09315	0.153595	0.816334	1064.06	436.047	889.697	569.153	607.977	755.218
DNAJC12	Dnajc12	ENSMUSG00000036764	291.643	-0.129674	-1.09405	0.153669	0.816334	231.578	327.477	229.566	198.839	385.337	377.063
ZDHHC13	Zdhhc13	ENSMUSG00000030471	700.734	0.129837	1.09417	0.153679	0.816334	744.643	748.519	785.627	756.134	413.167	756.311
MESDC2	Mesdc2	ENSMUSG00000038503	1448	-0.13004	-1.09432	0.153751	0.816334	1491.28	1113.07	1333.53	1379.1	2262.79	1108.24
DHX34	Dhx34	ENSMUSG00000006019	401.367	-0.120531	-1.08713	0.154068	0.816334	342.376	421.924	366.286	366.666	493.446	417.501
MAIP1	Maip1	ENSMUSG00000025971	380.046	0.124373	1.09003	0.154085	0.816334	388.293	429.869	397.915	369.402	274.018	420.78
LRRC47	Lrrc47	ENSMUSG00000029028	1230.42	-0.129982	-1.09428	0.154146	0.816334	1268.69	960.363	1123.35	1150.16	1914.91	965.062
LRRC27	Lrrc27	ENSMUSG00000015980	180.164	-0.129612	-1.094	0.154148	0.816334	178.674	134.168	175.491	257.213	211.936	123.502
FEZ2	Fez2	ENSMUSG00000056121	1333.93	-0.124222	-1.08992	0.154203	0.816334	1091.01	1467.03	1177.42	1149.25	1572.39	1546.5
OTOS	Otos	ENSMUSG00000044055	7.39518	-0.0855638	-1.0611	0.154271	0.816334	9.98181	0.882687	6.12177	10.0331	6.42229	10.9294
PGAM5	Pgam5	ENSMUSG00000029500	326.835	0.121726	1.08804	0.15428	0.816334	354.354	300.114	387.712	342.951	315.763	260.119
GTSF1	Gtsf1	ENSMUSG00000022487	1.34334	0.0452237	1.03184	0.154432	0.816334	1.99636	0	4.08118	0.912104	1.07038	0
CXXC4	Cxxc4	ENSMUSG00000044365	837.243	0.129207	1.09369	0.154566	0.816334	1000.18	669.077	1046.82	962.27	688.255	656.854
POU2AF1	Pou2af1	ENSMUSG00000032053	1.64223	0.0583969	1.04131	0.154601	0.816334	2.99454	1.76537	2.04059	0.912104	2.14076	0
RTP4	Rtp4	ENSMUSG00000033355	59.0819	-0.128973	-1.09352	0.154676	0.816334	46.9145	52.0785	64.2786	71.1441	58.871	61.2044
PKN1	Pkn1	ENSMUSG00000057672	914.114	-0.115511	-1.08336	0.154678	0.816334	774.589	904.754	912.144	872.883	1114.27	906.043
RPH3AL	Rph3al	ENSMUSG00000020847	90.3033	-0.118079	-1.08529	0.154746	0.816334	83.8472	111.219	37.7509	60.1989	122.024	126.781
GAL3ST3	Gal3st3	ENSMUSG00000047658	1507.54	0.129121	1.09363	0.154823	0.816334	1965.42	1183.68	1740.62	1683.74	1317.64	1154.14
SCN10A	Scn10a	ENSMUSG00000034533	13.9294	-0.0496267	-1.035	0.154958	0.816334	17.9673	0	5.10148	33.7478	26.7595	0
VPS25	Vps25	ENSMUSG00000078656	9.81301	-0.11136	-1.08025	0.154967	0.816334	7.98545	9.70956	7.14207	14.5937	10.7038	8.74348
PGAP2	Pgap2	ENSMUSG00000030990	442.44	0.120072	1.08679	0.155245	0.816334	545.007	401.623	461.173	452.404	369.282	425.152
DYNC1I1	Dync1i1	ENSMUSG00000029757	3869.43	0.0862301	1.06159	0.155321	0.816334	4074.58	3941.2	3989.35	3586.39	3804.14	3820.9
CDHR1	Cdhr1	ENSMUSG00000021803	290.307	0.0624274	1.04422	0.155387	0.816334	223.593	11.4749	938.672	366.666	191.598	9.83642
POU4F2	Pou4f2	ENSMUSG00000031688	1.6533	0.0292258	1.02046	0.15547	0.816334	0	8.82687	0	0	0	1.09294
PTER	Pter	ENSMUSG00000026730	1467.51	0.0918955	1.06577	0.155472	0.816334	2353.71	361.019	2633.38	2076.86	999.737	380.342
CYTB	mt-Cytb	ENSMUSG00000064370	153784	0.111528	1.08037	0.155559	0.816334	200994	136617	196033	207727	38398.9	142932
RND2	Rnd2	ENSMUSG00000001313	3005.59	-0.129361	-1.09381	0.155612	0.816334	3209.15	2246.44	2708.88	2875.86	4691.48	2301.72
DBP	Dbp	ENSMUSG00000059824	1604.85	-0.127505	-1.0924	0.155712	0.816334	1348.54	1387.58	1717.16	1589.8	2225.32	1360.7
HGFAC	Hgfac	ENSMUSG00000029102	6.04454	-0.0948167	-1.06793	0.155836	0.816334	3.99273	4.41343	6.12177	10.9452	6.42229	4.37174
SPSB2	Spsb2	ENSMUSG00000038451	106.149	-0.111955	-1.08069	0.155893	0.816334	50.9073	147.409	70.4004	58.3747	131.657	178.148
KLHL24	Klhl24	ENSMUSG00000062901	2091.28	0.115571	1.0834	0.155899	0.816334	2339.74	2038.12	2242.61	2284.82	1678.36	1964.01
RPL36	Rpl36	ENSMUSG00000057863	1498.63	-0.128461	-1.09313	0.155948	0.816334	1492.28	1223.4	1424.33	1326.2	2191.07	1334.47
MNS1	Mns1	ENSMUSG00000032221	116.185	-0.123151	-1.08911	0.155987	0.816334	143.738	86.5033	75.5018	116.749	193.739	80.8772
RPL35	Rpl35	ENSMUSG00000062997	331.667	0.127827	1.09265	0.156005	0.816334	471.142	273.633	326.494	306.467	300.777	311.487
CSNK1G3	Csnk1g3	ENSMUSG00000073563	1933.97	0.121213	1.08765	0.156161	0.816334	2045.27	1866	2251.79	2084.16	1443.95	1912.64
PTP4A1	Ptp4a1	ENSMUSG00000026064	3848.1	0.120913	1.08742	0.156169	0.816334	4498.8	3406.29	4352.58	4197.5	3143.71	3489.74
SAMD7	Samd7	ENSMUSG00000051860	5.2435	-0.0588554	-1.04164	0.156171	0.816334	5.98909	0.882687	3.06089	5.47262	16.0557	0
EMC1	Emc1	ENSMUSG00000078517	2201.94	-0.119342	-1.08624	0.156194	0.816334	2138.1	2030.18	2043.65	2168.98	2855.78	1974.93
NAIP	Naip2	ENSMUSG00000078945	26.7227	-0.127662	-1.09252	0.15634	0.816334	20.9618	20.3018	30.6089	30.0994	31.0411	27.3234
POLR2F	Polr2f	ENSMUSG00000033020	512.255	-0.127091	-1.09209	0.1564	0.816334	534.027	368.963	468.316	427.777	877.713	396.736
DMAP1	Dmap1	ENSMUSG00000009640	705.349	-0.118859	-1.08588	0.156527	0.816334	721.685	608.171	661.151	674.045	892.698	674.341
KIF7	Kif7	ENSMUSG00000050382	81.8023	-0.125747	-1.09107	0.156565	0.816334	69.8727	80.3245	67.3395	72.9683	141.29	59.0185
SETD4	Setd4	ENSMUSG00000022948	394.734	-0.110312	-1.07946	0.156609	0.816334	391.287	339.834	393.834	411.359	449.56	382.527
PRICKLE3	Prickle3	ENSMUSG00000031145	40.8644	0.12792	1.09272	0.156646	0.816334	31.9418	51.1958	52.0351	37.3963	28.9003	43.7174
ECHS1	Echs1	ENSMUSG00000025465	1195.14	-0.11803	-1.08525	0.15672	0.816334	1091.01	1256.06	1029.48	1053.48	1413.97	1326.82
FAM210A	Fam210a	ENSMUSG00000038121	1294.56	0.106149	1.07635	0.156762	0.816334	1332.57	1383.17	1349.85	1286.07	1075.73	1339.94
CADM2	Cadm2	ENSMUSG00000064115	6561.8	0.121016	1.0875	0.156787	0.816334	8127.19	4105.38	9983.59	8884.8	4271.89	3997.96
SIGLEC10	Siglecg	ENSMUSG00000030468	3.69357	0.074819	1.05323	0.156927	0.816334	6.98727	6.17881	1.0203	3.64842	2.14076	2.18587
CMKLR1	Cmklr1	ENSMUSG00000042190	86.0924	-0.127856	-1.09267	0.156947	0.816334	69.8727	77.6765	90.8063	95.7709	108.109	74.3196
FER1L4	Fer1l4	ENSMUSG00000013338	1.3471	0.0449175	1.03162	0.15705	0.816334	1.99636	0	4.08118	0.912104	0	1.09294
C16orf58	BC017158	ENSMUSG00000030780	518.822	-0.121948	-1.0882	0.157057	0.816334	482.122	546.383	428.524	455.14	640.088	560.676
GNPTG	Gnptg	ENSMUSG00000035521	2022.36	-0.112582	-1.08116	0.157133	0.816334	1772.77	2127.28	1848.78	1855.22	2183.58	2346.53
KCNN4	Kcnn4	ENSMUSG00000054342	8.17239	-0.105886	-1.07615	0.157158	0.816334	5.98909	6.17881	8.16236	8.20894	12.8446	7.65055
SLC52A3	Slc52a3	ENSMUSG00000027463	92.3796	0.128771	1.09336	0.157236	0.816334	102.813	100.626	96.928	91.2104	58.871	103.829
TMEM126A	Tmem126a	ENSMUSG00000030615	466.071	0.124617	1.09022	0.157296	0.816334	492.103	510.193	491.782	475.206	321.115	506.029
RAB6A	Rab6a	ENSMUSG00000030704	11338.5	0.128319	1.09302	0.157497	0.816334	13813.8	8986.64	14566.8	14270.8	7063.45	9329.3
SYT10	Syt10	ENSMUSG00000063260	150.277	-0.128055	-1.09282	0.157558	0.816334	153.72	111.219	140.801	158.706	231.202	106.015
HPGDS	Hpgds	ENSMUSG00000029919	132.458	0.117097	1.08455	0.157634	0.816334	192.649	77.6765	182.633	172.388	103.827	65.5761
LUM	Lum	ENSMUSG00000036446	73.1204	0.12251	1.08863	0.157744	0.816334	87.84	104.157	54.0756	54.7262	41.7449	96.1783
POLD4	Pold4	ENSMUSG00000024854	255.745	-0.120842	-1.08737	0.157758	0.816334	226.587	218.906	274.459	292.785	292.214	229.516
DDIAS	Ddias	ENSMUSG00000030641	19.0756	-0.121848	-1.08813	0.15793	0.816334	14.9727	15.8884	19.3856	27.3631	14.9853	21.8587
NPR3	Npr3	ENSMUSG00000022206	324.831	0.0984935	1.07065	0.157974	0.816334	585.933	127.99	446.889	364.842	345.733	77.5984
IQUB	Iqub	ENSMUSG00000046192	59.8532	-0.121907	-1.08817	0.158172	0.816334	36.9327	81.2072	38.7712	47.4294	71.7156	83.0631
NEUROG1	Neurog1	ENSMUSG00000048904	1.72949	-0.0468257	-1.03299	0.158306	0.816334	0.998181	1.76537	0	5.47262	2.14076	0
SERPINB5	Serpinb5	ENSMUSG00000067006	2.75906	0.0756618	1.05384	0.158349	0.816334	3.99273	3.53075	3.06089	2.73631	2.14076	1.09294
RHBDL1	Rhbdl1	ENSMUSG00000025735	28.3734	-0.120219	-1.0869	0.158374	0.816334	25.9527	25.5979	22.4465	21.8905	50.3079	24.0446
CHM	Chm	ENSMUSG00000025531	1420.11	0.128665	1.09328	0.158407	0.816334	1404.44	1508.51	1721.24	1665.5	824.194	1396.77
TFPT	Tfpt	ENSMUSG00000006335	464.844	-0.1286	-1.09323	0.158455	0.816334	403.265	379.555	483.62	417.744	730	374.877
MALRD1	Malrd1	ENSMUSG00000075520	1.73536	0.0526576	1.03717	0.158499	0.816334	0	5.29612	2.04059	0.912104	1.07038	1.09294
LEAP2	Leap2	ENSMUSG00000036216	3.84961	-0.0808473	-1.05764	0.158529	0.816334	0.998181	3.53075	4.08118	3.64842	4.28153	6.55761
LRIT2	Lrit2	ENSMUSG00000043418	0.317164	0.0228006	1.01593	0.158678	0.816334	0	0.882687	1.0203	0	0	0
LCN6	Lcn6	ENSMUSG00000045684	0.317164	0.0228006	1.01593	0.158678	0.816334	0	0.882687	1.0203	0	0	0
CLRN3	Clrn3	ENSMUSG00000050866	0.317164	0.0228006	1.01593	0.158678	0.816334	0	0.882687	1.0203	0	0	0
SLC28A2	Gm14085	ENSMUSG00000079071	0.317164	0.0228006	1.01593	0.158678	0.816334	0	0.882687	1.0203	0	0	0
ALOX15B	Alox8	ENSMUSG00000020891	81.618	0.128513	1.09317	0.158842	0.816334	102.813	98.8609	65.2989	68.4078	93.1232	61.2044
CREB3L4	Creb3l4	ENSMUSG00000027938	9.31128	-0.099519	-1.07142	0.159002	0.816334	6.98727	11.4749	4.08118	7.29683	9.63344	16.394
OTOP2	Otop2	ENSMUSG00000050201	25.5482	0.0821369	1.05858	0.159007	0.816334	17.9673	12.3576	65.2989	38.3084	14.9853	4.37174
FIGNL2	Fignl2	ENSMUSG00000095440	76.3979	-0.124551	-1.09017	0.159021	0.816334	57.8945	98.8609	45.9133	62.9352	83.4898	109.294
AARS	Aars	ENSMUSG00000031960	6232.44	-0.117364	-1.08475	0.15915	0.816334	5644.72	6336.81	5635.09	5745.34	7964.71	6067.98
PDRG1	Pdrg1	ENSMUSG00000027472	1161.47	-0.128423	-1.0931	0.15921	0.816334	825.496	1428.19	924.388	973.215	1299.44	1518.09
SERBP1	Serbp1	ENSMUSG00000036371	5454.52	-0.0828305	-1.05909	0.159353	0.816334	5183.56	5229.04	5418.79	5738.96	5544.58	5612.22
TREX2	Trex2	ENSMUSG00000031372	0.834323	-0.0346763	-1.02433	0.159413	0.816334	0	0.882687	0	0.912104	3.21115	0
TMEM168	Tmem168	ENSMUSG00000029569	577.872	0.124696	1.09028	0.159534	0.816334	550.996	722.921	580.548	558.208	420.66	633.903
C19orf53	D8Ertd738e	ENSMUSG00000019362	1129.63	-0.121776	-1.08807	0.159548	0.816334	1071.05	983.313	1117.22	1006.05	1500.68	1099.49
TACR1	Tacr1	ENSMUSG00000030043	205.275	-0.0717587	-1.051	0.159747	0.816334	163.702	26.4806	247.932	363.017	419.59	10.9294
GAST	Gast	ENSMUSG00000017165	2.41975	-0.0381308	-1.02678	0.15977	0.816334	0	0	3.06089	1.82421	9.63344	0
G3BP1	G3bp1	ENSMUSG00000018583	2258.9	-0.113556	-1.08189	0.159875	0.816334	2164.06	1960.45	2288.52	2366	2729.47	2044.88
ANKRD11	Ankrd11	ENSMUSG00000035569	7431.69	-0.112068	-1.08078	0.159885	0.816334	6950.34	7027.95	7152.27	7508.44	9192.44	6758.71
FBXL15	Fbxl15	ENSMUSG00000025226	325.932	-0.127425	-1.09234	0.160079	0.816334	294.464	271.868	333.637	314.676	469.898	271.048
CALCB	Calca	ENSMUSG00000030669	28.889	0.112671	1.08123	0.160086	0.816334	37.9309	44.1343	17.345	20.0663	37.4634	16.394
PRG2	Prg2	ENSMUSG00000027073	0.313478	0.0226478	1.01582	0.160103	0.816334	0.998181	0.882687	0	0	0	0
C4orf51	1700011L22Rik	ENSMUSG00000031682	0.313478	0.0226478	1.01582	0.160103	0.816334	0.998181	0.882687	0	0	0	0
PRSS55	Prss55	ENSMUSG00000034623	0.313478	0.0226478	1.01582	0.160103	0.816334	0.998181	0.882687	0	0	0	0
LCN8	Lcn8	ENSMUSG00000036449	0.313478	0.0226478	1.01582	0.160103	0.816334	0.998181	0.882687	0	0	0	0
OR13J1	Olfr71	ENSMUSG00000046450	0.313478	0.0226478	1.01582	0.160103	0.816334	0.998181	0.882687	0	0	0	0
WNT2B	Wnt2b	ENSMUSG00000027840	159.67	-0.127177	-1.09215	0.160107	0.816334	158.711	171.241	111.212	149.585	205.513	161.754
SVIP	Svip	ENSMUSG00000074093	1421.27	0.113838	1.0821	0.160195	0.816334	1466.33	1499.69	1528.4	1474.87	1100.35	1457.98
PYCR2	Pycr2	ENSMUSG00000026520	773.974	-0.123097	-1.08907	0.160199	0.816334	714.698	751.167	700.943	706.881	1056.47	713.687
SUMF2	Sumf2	ENSMUSG00000025538	358.622	-0.123223	-1.08917	0.160212	0.816334	336.387	306.292	361.185	350.248	477.39	320.23
DUSP4	Dusp4	ENSMUSG00000031530	233.556	0.128065	1.09283	0.160319	0.816334	345.371	212.728	206.1	233.499	242.977	160.662
BAG5	Bag5	ENSMUSG00000049792	1346.1	-0.126568	-1.09169	0.160349	0.816334	1217.78	1085.7	1428.41	1494.94	1791.82	1057.96
CYB5RL	Cyb5rl	ENSMUSG00000028621	120.629	-0.127662	-1.09252	0.160373	0.816334	125.771	87.386	119.375	132.255	157.346	101.643
HTRA1	Htra1	ENSMUSG00000006205	4692.19	0.10749	1.07735	0.160442	0.816334	5153.61	4428.44	5173.92	4663.59	4776.04	3957.52
NYAP1	Nyap1	ENSMUSG00000045348	2156.05	-0.124408	-1.09006	0.160539	0.816334	2127.12	1396.41	2217.1	2405.22	3469.11	1321.36
OXSM	Oxsm	ENSMUSG00000021786	289.781	0.120959	1.08746	0.160561	0.816334	322.413	293.052	309.149	324.709	220.499	268.862
[truncated: 14,931 more rows]

## Sheet: (b) Mapping results
Dataset EV1 (b) Summary of RNA-Seq mapping results.
Pre-processing of raw reads was carried out using Trimmomatic and the trimmed reads were mapped to the Mus musculus genome (GRCm38) using TopHat2
Sample ID	Genotype	Raw Reads	QC-passed Reads	Mapped Reads	Mapping Rate %
5-1-KI	KI	74266736	73915126	69304097	93.76
6-6-KI	KI	81567060	81201434	76550115	94.27
8-3-KI	KI	74582756	74263652	69940710	94.18
5-4-WT	WT	82958144	82655470	78326875	94.76
6-5-WT	WT	65034910	64657234	60764093	93.98
8-2-WT	WT	65596260	65289602	61511218	94.21
