# Supplementary material for: SLC6A20 transporter: a novel regulator of brain glycine homeostasis and NMDAR function
Source: EMBO Mol Med. 2021 Jan 11;13(2):e12632. doi: 10.15252/emmm.202012632 (PMC7863395; doi:10.15252/emmm.202012632)
Supplement: Supplementary file 4 — Dataset EV2 [file EMMM-13-e12632-s004.zip]

Archive with 6 entries (5 files):
- EMM-2020-12632-V3-Data_Set_EV2/
- __MACOSX/._EMM-2020-12632-V3-Data_Set_EV2
- EMM-2020-12632-V3-Data_Set_EV2/Dataset EV2.xlsx
- __MACOSX/EMM-2020-12632-V3-Data_Set_EV2/._Dataset EV2.xlsx
- EMM-2020-12632-V3-Data_Set_EV2/README.txt
- __MACOSX/EMM-2020-12632-V3-Data_Set_EV2/._README.txt
