# Supplementary material for: SLC6A20 transporter: a novel regulator of brain glycine homeostasis and NMDAR function
Source: EMBO Mol Med. 2021 Jan 11;13(2):e12632. doi: 10.15252/emmm.202012632 (PMC7863395; doi:10.15252/emmm.202012632)
Supplement: Supplementary file 4 — Dataset EV2 [file EMMM-13-e12632-s004.zip › EMM-2020-12632-V3-Data_Set_EV2/Dataset EV2.xlsx]

## Sheet: (a) Biological Process
Dataset EV2 (a) GSEA (Gene-Set Enrichment analysis) Biological Process list.
NAME	SIZE	ES	NES	NOM p-val	FDR q-val	FWER p-val	RANK AT MAX	LEADING EDGE		NAME	SIZE	ES	NES	NOM p-val	FDR q-val	FWER p-val	RANK AT MAX	LEADING EDGE
GO_DICARBOXYLIC_ACID_TRANSPORT	68	0.310317	2.99487	0	0.00632722	0.005	4113	tags=56%, list=25%, signal=74%		GO_RIBOSOME_BIOGENESIS	284	-0.204547	-4.01635	0	0	0	6607	tags=60%, list=40%, signal=99%
GO_ANION_TRANSPORT	450	0.122747	2.98989	0	0.00316361	0.005	7146	tags=55%, list=43%, signal=95%		GO_RRNA_METABOLIC_PROCESS	238	-0.219865	-3.83113	0	0	0	6674	tags=62%, list=41%, signal=103%
GO_ORGANIC_ANION_TRANSPORT	341	0.140823	2.92171	0	0.00584803	0.014	7146	tags=57%, list=43%, signal=99%		GO_NCRNA_METABOLIC_PROCESS	487	-0.15533	-3.81629	0	0	0	8442	tags=66%, list=51%, signal=132%
GO_GLYCEROLIPID_METABOLIC_PROCESS	331	0.140108	2.90618	0	0.00438602	0.014	9431	tags=71%, list=57%, signal=163%		GO_NCRNA_PROCESSING	351	-0.172873	-3.78705	0	0	0	8476	tags=68%, list=51%, signal=138%
GO_ORGANIC_ACID_TRANSPORT	237	0.161941	2.88916	0	0.00375431	0.015	5223	tags=48%, list=32%, signal=69%		GO_RIBONUCLEOPROTEIN_COMPLEX_BIOGENESIS	403	-0.159301	-3.6431	0	0	0	8476	tags=67%, list=51%, signal=135%
GO_AMINO_ACID_TRANSPORT	116	0.228914	2.87945	0	0.00334363	0.016	7330	tags=67%, list=45%, signal=120%		GO_RIBOSOMAL_SMALL_SUBUNIT_BIOGENESIS	54	-0.373051	-3.3179	0	0.000122572	0.001	6382	tags=76%, list=39%, signal=124%
GO_GLYCEROPHOSPHOLIPID_METABOLIC_PROCESS	279	0.150299	2.87078	0	0.00304613	0.017	9431	tags=72%, list=57%, signal=166%		GO_MATURATION_OF_SSU_RRNA	40	-0.364592	-2.7743	0	0.00351861	0.033	6775	tags=78%, list=41%, signal=131%
GO_PALLIUM_DEVELOPMENT	147	0.1967	2.87075	0	0.00266537	0.017	9785	tags=79%, list=59%, signal=193%		GO_MATURATION_OF_SSU_RRNA_FROM_TRICISTRONIC_RRNA_TRANSCRIPT_SSU_RRNA_5_8S_RRNA_LSU_RRNA_	33	-0.377342	-2.50757	0	0.0264641	0.247	6775	tags=79%, list=41%, signal=134%
GO_LIPID_BIOSYNTHETIC_PROCESS	494	0.110808	2.77926	0	0.00555943	0.04	9431	tags=68%, list=57%, signal=154%		GO_RNA_CATABOLIC_PROCESS	212	-0.147051	-2.476	0	0.0302659	0.305	6156	tags=52%, list=37%, signal=82%
GO_PHOSPHOLIPID_BIOSYNTHETIC_PROCESS	226	0.158046	2.77034	0	0.00500349	0.04	9019	tags=70%, list=55%, signal=153%		GO_TRNA_METABOLIC_PROCESS	162	-0.161925	-2.42315	0	0.0378624	0.4	8442	tags=67%, list=51%, signal=137%
GO_REGULATION_OF_NEURON_PROJECTION_DEVELOPMENT	390	0.119149	2.76154	0	0.00488411	0.043	11428	tags=81%, list=69%, signal=258%		GO_ORGANIC_CYCLIC_COMPOUND_CATABOLIC_PROCESS	388	-0.107842	-2.41339	0.00203252	0.0369321	0.42	6247	tags=48%, list=38%, signal=76%
GO_ANION_TRANSMEMBRANE_TRANSPORT	227	0.156159	2.7516	0	0.00468755	0.045	7330	tags=60%, list=45%, signal=106%		GO_NEGATIVE_REGULATION_OF_PROTEIN_MODIFICATION_BY_SMALL_PROTEIN_CONJUGATION_OR_REMOVAL	132	-0.174231	-2.4073	0	0.0351624	0.433	7261	tags=61%, list=44%, signal=109%
GO_TELENCEPHALON_DEVELOPMENT	218	0.160908	2.74637	0	0.00442316	0.046	9472	tags=73%, list=58%, signal=170%		GO_MULTI_ORGANISM_METABOLIC_PROCESS	130	-0.174678	-2.31276	0	0.0633269	0.673	8169	tags=67%, list=50%, signal=132%
GO_PHOSPHATIDYLINOSITOL_METABOLIC_PROCESS	184	0.168273	2.73368	0	0.00446481	0.05	9611	tags=75%, list=58%, signal=178%		GO_RIBOSOME_ASSEMBLY	48	-0.277905	-2.30184	0.00210084	0.0631295	0.699	8476	tags=79%, list=51%, signal=163%
GO_NEURON_PROJECTION_MORPHOGENESIS	377	0.121079	2.68588	0	0.0057567	0.068	12074	tags=85%, list=73%, signal=312%		GO_ESTABLISHMENT_OF_PROTEIN_LOCALIZATION_TO_ENDOPLASMIC_RETICULUM	99	-0.205619	-2.30015	0	0.0597222	0.706	8613	tags=73%, list=52%, signal=152%
GO_PHOSPHOLIPID_METABOLIC_PROCESS	333	0.129643	2.68414	0	0.00539691	0.068	9431	tags=70%, list=57%, signal=160%		GO_NUCLEAR_TRANSCRIBED_MRNA_CATABOLIC_PROCESS_NONSENSE_MEDIATED_DECAY	114	-0.183657	-2.28594	0	0.060485	0.736	5810	tags=54%, list=35%, signal=82%
GO_REGULATION_OF_SYNAPSE_STRUCTURE_OR_ACTIVITY	216	0.154793	2.58017	0	0.0120035	0.148	10293	tags=78%, list=62%, signal=205%		GO_RIBOSOMAL_LARGE_SUBUNIT_BIOGENESIS	46	-0.287045	-2.27255	0	0.0627666	0.768	7102	tags=72%, list=43%, signal=126%
GO_POSITIVE_REGULATION_OF_CELL_PROJECTION_ORGANIZATION	289	0.12926	2.56763	0	0.0123797	0.162	11357	tags=82%, list=69%, signal=258%		GO_RNA_PHOSPHODIESTER_BOND_HYDROLYSIS_ENDONUCLEOLYTIC	54	-0.265107	-2.26903	0	0.0608556	0.78	7544	tags=72%, list=46%, signal=133%
GO_REGULATION_OF_SYNAPTIC_PLASTICITY	135	0.186042	2.54942	0	0.013651	0.187	11112	tags=86%, list=67%, signal=262%		GO_REGULATION_OF_LIGASE_ACTIVITY	124	-0.180875	-2.26055	0	0.0609616	0.795	6342	tags=56%, list=39%, signal=91%
GO_ARACHIDONIC_ACID_METABOLIC_PROCESS	44	0.318088	2.51264	0	0.0166478	0.241	5255	tags=64%, list=32%, signal=93%		GO_CYTOPLASMIC_TRANSLATION	39	-0.304242	-2.24843	0	0.0626219	0.817	5982	tags=67%, list=36%, signal=104%
GO_CEREBRAL_CORTEX_DEVELOPMENT	101	0.212399	2.49894	0	0.0174706	0.262	10057	tags=82%, list=61%, signal=210%		GO_REGULATION_OF_CELLULAR_AMINO_ACID_METABOLIC_PROCESS	65	-0.239936	-2.23091	0.00202429	0.0682134	0.861	6707	tags=65%, list=41%, signal=109%
GO_GLYCEROLIPID_BIOSYNTHETIC_PROCESS	202	0.149774	2.49565	0.00200401	0.0172972	0.273	9385	tags=72%, list=57%, signal=165%		GO_RIBOSOMAL_SMALL_SUBUNIT_ASSEMBLY	16	-0.444383	-2.18421	0	0.0910042	0.937	6071	tags=81%, list=37%, signal=129%
GO_EMBRYONIC_ORGAN_DEVELOPMENT	364	0.11303	2.46896	0	0.0198022	0.307	7047	tags=54%, list=43%, signal=92%		GO_PROTEIN_LOCALIZATION_TO_ENDOPLASMIC_RETICULUM	117	-0.168598	-2.12743	0.00201207	0.127019	0.971	8787	tags=70%, list=53%, signal=149%
GO_CELL_MORPHOGENESIS_INVOLVED_IN_DIFFERENTIATION	485	0.0988872	2.46751	0	0.0190293	0.308	11832	tags=81%, list=72%, signal=281%		GO_REGULATION_OF_CELLULAR_AMINE_METABOLIC_PROCESS	86	-0.196082	-2.12108	0	0.12759	0.98	6747	tags=60%, list=41%, signal=102%
GO_POSITIVE_REGULATION_OF_NEURON_DIFFERENTIATION	292	0.124229	2.43397	0	0.0227091	0.37	11357	tags=81%, list=69%, signal=257%		GO_AMIDE_BIOSYNTHETIC_PROCESS	473	-0.0832293	-2.06914	0.0019305	0.169561	0.997	5564	tags=42%, list=34%, signal=61%
GO_REGULATION_OF_CELL_MORPHOGENESIS_INVOLVED_IN_DIFFERENTIATION	314	0.12047	2.42911	0	0.0227034	0.385	11428	tags=81%, list=69%, signal=260%		GO_SPERM_EGG_RECOGNITION	35	-0.292946	-2.06055	0	0.172129	1	5539	tags=63%, list=34%, signal=95%
GO_POSITIVE_REGULATION_OF_NERVOUS_SYSTEM_DEVELOPMENT	403	0.105491	2.41563	0	0.0240742	0.414	11382	tags=79%, list=69%, signal=251%		GO_RIBONUCLEOPROTEIN_COMPLEX_SUBUNIT_ORGANIZATION	180	-0.130816	-2.04632	0	0.180085	1	9216	tags=69%, list=56%, signal=155%
GO_MEMBRANE_LIPID_METABOLIC_PROCESS	168	0.157603	2.40728	0	0.0252701	0.446	3606	tags=38%, list=22%, signal=48%		GO_REGULATION_OF_STEROID_HORMONE_SECRETION	18	-0.397338	-2.04042	0.00200401	0.179934	1	5359	tags=72%, list=33%, signal=107%
GO_PHOSPHATIDYLINOSITOL_BIOSYNTHETIC_PROCESS	118	0.190585	2.3996	0	0.0255218	0.463	9584	tags=77%, list=58%, signal=183%		GO_RNA_SPLICING_VIA_TRANSESTERIFICATION_REACTIONS	254	-0.110617	-2.03126	0	0.184178	1	10657	tags=76%, list=65%, signal=211%
GO_FATTY_ACID_DERIVATIVE_METABOLIC_PROCESS	82	0.222801	2.38417	0	0.027133	0.489	5587	tags=56%, list=34%, signal=84%		GO_REGULATION_OF_PROTEIN_UBIQUITINATION_INVOLVED_IN_UBIQUITIN_DEPENDENT_PROTEIN_CATABOLIC_PROCESS	101	-0.168486	-2.02554	0.00399202	0.184245	1	6538	tags=56%, list=40%, signal=93%
GO_POSITIVE_REGULATION_OF_NEURON_PROJECTION_DEVELOPMENT	225	0.134441	2.38129	0	0.0270245	0.504	11357	tags=82%, list=69%, signal=261%		GO_CLEAVAGE_INVOLVED_IN_RRNA_PROCESSING	19	-0.393248	-2.02317	0.00399202	0.180775	1	8268	tags=89%, list=50%, signal=179%
GO_POSITIVE_REGULATION_OF_CELL_DEVELOPMENT	442	0.0986769	2.38127	0	0.02618	0.504	11422	tags=79%, list=69%, signal=251%		GO_PROTEIN_TARGETING_TO_MEMBRANE	150	-0.140037	-2.00342	0.00204499	0.197121	1	8476	tags=65%, list=51%, signal=133%
GO_MEMBRANE_LIPID_BIOSYNTHETIC_PROCESS	106	0.200133	2.36696	0	0.0276623	0.531	3716	tags=42%, list=23%, signal=54%		GO_EATING_BEHAVIOR	26	-0.330417	-1.98684	0.00212314	0.211099	1	4703	tags=62%, list=29%, signal=86%
GO_CELL_FATE_COMMITMENT	204	0.142717	2.36489	0	0.0273317	0.536	4863	tags=44%, list=30%, signal=61%		GO_MATURATION_OF_5_8S_RRNA_FROM_TRICISTRONIC_RRNA_TRANSCRIPT_SSU_RRNA_5_8S_RRNA_LSU_RRNA_	19	-0.393248	-1.98495	0.00823045	0.207275	1	8268	tags=89%, list=50%, signal=179%
GO_SYNAPTIC_SIGNALING	387	0.1027	2.35224	0.0038835	0.029409	0.576	10221	tags=72%, list=62%, signal=186%		GO_MICROTUBULE_BASED_MOVEMENT	189	-0.125466	-1.97852	0.00750469	0.20938	1	8764	tags=66%, list=53%, signal=139%
GO_REGULATION_OF_COFACTOR_METABOLIC_PROCESS	47	0.291484	2.33125	0	0.0332532	0.618	6776	tags=70%, list=41%, signal=119%		GO_MICROTUBULE_BUNDLE_FORMATION	57	-0.219617	-1.97404	0.00385356	0.208991	1	9688	tags=81%, list=59%, signal=195%
GO_EMBRYONIC_ORGAN_MORPHOGENESIS	249	0.126904	2.29274	0	0.0431463	0.731	6870	tags=54%, list=42%, signal=92%		GO_ANAPHASE_PROMOTING_COMPLEX_DEPENDENT_CATABOLIC_PROCESS	76	-0.191367	-1.97337	0.00408998	0.204071	1	6399	tags=58%, list=39%, signal=94%
GO_TRANSMEMBRANE_RECEPTOR_PROTEIN_TYROSINE_KINASE_SIGNALING_PATHWAY	481	0.0920524	2.2867	0.00205761	0.0436891	0.745	9861	tags=69%, list=60%, signal=166%		GO_AMINO_ACID_ACTIVATION	51	-0.230698	-1.96321	0.00621118	0.211449	1	8162	tags=73%, list=50%, signal=143%
GO_SKELETAL_SYSTEM_DEVELOPMENT	408	0.0967034	2.27204	0.00389864	0.0474181	0.783	7367	tags=54%, list=45%, signal=96%		GO_AXONEME_ASSEMBLY	35	-0.272293	-1.94076	0.00584795	0.235249	1	9643	tags=86%, list=59%, signal=206%
GO_ORGANIC_ACID_TRANSMEMBRANE_TRANSPORT	96	0.196932	2.26749	0	0.0477984	0.797	5181	tags=51%, list=31%, signal=74%		GO_REGULATION_OF_ESTABLISHMENT_OF_PLANAR_POLARITY	109	-0.158101	-1.93235	0.0121457	0.240137	1	13431	tags=97%, list=82%, signal=524%
GO_NITROGEN_COMPOUND_TRANSPORT	455	0.0919701	2.26212	0	0.0482233	0.804	10037	tags=70%, list=61%, signal=174%		GO_PROTEIN_TRANSMEMBRANE_TRANSPORT	49	-0.234343	-1.93178	0.00407332	0.235082	1	10270	tags=86%, list=62%, signal=227%
GO_PATTERN_SPECIFICATION_PROCESS	368	0.103841	2.26169	0	0.0472539	0.807	6920	tags=52%, list=42%, signal=88%		GO_NEUROPEPTIDE_SIGNALING_PATHWAY	82	-0.181078	-1.92862	0.01002	0.233791	1	8683	tags=71%, list=53%, signal=149%
GO_CELL_MORPHOGENESIS_INVOLVED_IN_NEURON_DIFFERENTIATION	346	0.107252	2.26006	0	0.0466458	0.811	12074	tags=84%, list=73%, signal=307%		GO_BINDING_OF_SPERM_TO_ZONA_PELLUCIDA	26	-0.318101	-1.92512	0	0.232767	1	5539	tags=65%, list=34%, signal=98%
GO_POTASSIUM_ION_TRANSPORT	143	0.164418	2.25842	0	0.0460977	0.817	10790	tags=82%, list=66%, signal=235%		GO_MATURATION_OF_5_8S_RRNA	28	-0.310968	-1.91356	0.00609756	0.243016	1	8417	tags=82%, list=51%, signal=168%
GO_DEFENSE_RESPONSE_TO_BACTERIUM	145	0.160289	2.25725	0	0.0453863	0.819	2948	tags=34%, list=18%, signal=41%		GO_REGULATION_OF_CATECHOLAMINE_SECRETION	39	-0.258096	-1.9132	0.00403226	0.238049	1	10541	tags=90%, list=64%, signal=249%
GO_GROWTH	379	0.0998623	2.25055	0	0.046304	0.834	3998	tags=34%, list=24%, signal=44%		GO_NEGATIVE_REGULATION_OF_TYPE_I_INTERFERON_PRODUCTION	35	-0.274423	-1.91061	0.008	0.236096	1	6314	tags=66%, list=38%, signal=106%
GO_GLUTAMATE_SECRETION	26	0.36742	2.2388	0	0.0494412	0.858	4726	tags=65%, list=29%, signal=92%		GO_RNA_PHOSPHODIESTER_BOND_HYDROLYSIS	105	-0.156196	-1.90722	0.0104384	0.235602	1	8268	tags=66%, list=50%, signal=131%
GO_DEVELOPMENTAL_GROWTH	307	0.109841	2.23341	0.00215983	0.0502379	0.867	3964	tags=35%, list=24%, signal=45%		GO_FERTILIZATION	116	-0.147306	-1.89178	0.00395257	0.251385	1	5543	tags=48%, list=34%, signal=72%
GO_REGULATION_OF_EXOCYTOSIS	170	0.14882	2.23114	0	0.0499223	0.87	10943	tags=81%, list=66%, signal=239%		GO_INTESTINAL_ABSORPTION	23	-0.335415	-1.88738	0.00412371	0.252509	1	7374	tags=78%, list=45%, signal=142%
GO_GLYCOPROTEIN_METABOLIC_PROCESS	317	0.109402	2.22482	0.00382409	0.0512535	0.882	8623	tags=63%, list=52%, signal=130%		GO_TRANSLATIONAL_INITIATION	138	-0.138011	-1.88536	0.00609756	0.250379	1	5982	tags=50%, list=36%, signal=78%
GO_REGULATION_OF_BIOMINERAL_TISSUE_DEVELOPMENT	64	0.234855	2.22322	0.00193424	0.0507886	0.884	5153	tags=55%, list=31%, signal=79%		GO_RESPONSE_TO_TYPE_I_INTERFERON	50	-0.225384	-1.88481	0.00793651	0.246044	1	5194	tags=54%, list=32%, signal=79%
GO_CENTRAL_NERVOUS_SYSTEM_NEURON_AXONOGENESIS	26	0.3624	2.21018	0.00201613	0.0546637	0.905	5442	tags=69%, list=33%, signal=103%		GO_ANTIGEN_PROCESSING_AND_PRESENTATION_OF_EXOGENOUS_PEPTIDE_ANTIGEN_VIA_MHC_CLASS_I	61	-0.207021	-1.88299	0.00378072	0.243808	1	6324	tags=59%, list=38%, signal=95%
GO_MONOVALENT_INORGANIC_CATION_TRANSPORT	390	0.0966801	2.20959	0.00401606	0.0538218	0.906	9720	tags=68%, list=59%, signal=163%		GO_TRANSLATIONAL_ELONGATION	106	-0.155963	-1.8625	0.0160966	0.26824	1	8636	tags=68%, list=52%, signal=142%
GO_REGULATION_OF_NEUROTRANSMITTER_SECRETION	47	0.274485	2.20663	0.0020202	0.0541959	0.908	10209	tags=89%, list=62%, signal=234%		GO_RNA_MODIFICATION	103	-0.156432	-1.85073	0.00394477	0.280722	1	10073	tags=77%, list=61%, signal=196%
GO_FOREBRAIN_DEVELOPMENT	340	0.106132	2.20283	0.00200401	0.0544368	0.915	9477	tags=68%, list=58%, signal=157%		GO_POSITIVE_REGULATION_OF_LIGASE_ACTIVITY	104	-0.155533	-1.84002	0.01875	0.292814	1	6324	tags=54%, list=38%, signal=87%
GO_REGULATION_OF_CLATHRIN_MEDIATED_ENDOCYTOSIS	15	0.476451	2.18575	0	0.060442	0.941	3139	tags=67%, list=19%, signal=82%		GO_REGULATION_OF_NOREPINEPHRINE_SECRETION	16	-0.380067	-1.83403	0.0201207	0.296785	1	9188	tags=94%, list=56%, signal=212%
GO_MAGNESIUM_ION_TRANSMEMBRANE_TRANSPORT	16	0.456196	2.18291	0	0.0607012	0.947	6904	tags=88%, list=42%, signal=151%		GO_POSITIVE_REGULATION_OF_ANTIGEN_PROCESSING_AND_PRESENTATION	15	-0.400061	-1.83296	0.0063425	0.293217	1	6594	tags=80%, list=40%, signal=133%
GO_REGULATION_OF_REGULATED_SECRETORY_PATHWAY	118	0.170519	2.17217	0	0.0645482	0.956	10610	tags=81%, list=64%, signal=227%		GO_NEGATIVE_REGULATION_OF_INNATE_IMMUNE_RESPONSE	29	-0.285065	-1.8308	0.0155945	0.291233	1	5537	tags=62%, list=34%, signal=93%
GO_POSITIVE_REGULATION_OF_CELL_MORPHOGENESIS_INVOLVED_IN_DIFFERENTIATION	152	0.149925	2.1676	0.00204082	0.0653182	0.96	11422	tags=84%, list=69%, signal=272%		GO_LEFT_RIGHT_PATTERN_FORMATION	19	-0.347472	-1.83033	0.023301	0.286942	1	3820	tags=58%, list=23%, signal=75%
GO_NEGATIVE_REGULATION_OF_NERVOUS_SYSTEM_DEVELOPMENT	248	0.119741	2.1651	0	0.0654222	0.962	11206	tags=80%, list=68%, signal=246%		GO_REGULATION_OF_PROTEIN_MODIFICATION_BY_SMALL_PROTEIN_CONJUGATION_OR_REMOVAL	262	-0.0978252	-1.81957	0.0160643	0.298674	1	6399	tags=48%, list=39%, signal=78%
GO_CELLULAR_RESPONSE_TO_OXYGEN_LEVELS	134	0.1601	2.16316	0.00208333	0.0653982	0.965	7831	tags=63%, list=48%, signal=120%		GO_RESPONSE_TO_INTERLEUKIN_4	28	-0.290967	-1.81714	0.0136452	0.297651	1	6393	tags=68%, list=39%, signal=111%
GO_LIPID_PHOSPHORYLATION	93	0.186046	2.15265	0.0020202	0.0691622	0.972	9526	tags=76%, list=58%, signal=180%		GO_CELLULAR_RESPONSE_TO_INTERLEUKIN_4	23	-0.314449	-1.81478	0.0162272	0.296459	1	9151	tags=87%, list=56%, signal=195%
GO_GOLGI_TO_VACUOLE_TRANSPORT	23	0.373868	2.14869	0	0.0700249	0.975	10320	tags=100%, list=63%, signal=267%		GO_POSITIVE_REGULATION_OF_ERBB_SIGNALING_PATHWAY	31	-0.283582	-1.81227	0.00792079	0.29571	1	5965	tags=65%, list=36%, signal=101%
GO_POSITIVE_REGULATION_OF_NUCLEOTIDE_CATABOLIC_PROCESS	15	0.458219	2.13527	0.00198807	0.0743881	0.982	7831	tags=93%, list=48%, signal=178%		GO_SINGLE_FERTILIZATION	86	-0.164612	-1.79573	0.0204499	0.318203	1	5539	tags=50%, list=34%, signal=75%
GO_COGNITION	233	0.122093	2.1334	0.00194553	0.0744006	0.986	10104	tags=73%, list=61%, signal=187%		GO_RNA_METHYLATION	44	-0.229987	-1.79155	0.0138889	0.320389	1	10073	tags=84%, list=61%, signal=216%
GO_UNSATURATED_FATTY_ACID_METABOLIC_PROCESS	93	0.188663	2.127	0	0.0761969	0.989	5587	tags=53%, list=34%, signal=79%		GO_FEEDING_BEHAVIOR	79	-0.173466	-1.79111	0.0136187	0.316227	1	5080	tags=48%, list=31%, signal=69%
GO_FATTY_ACID_BIOSYNTHETIC_PROCESS	97	0.179917	2.11806	0.00217391	0.0793562	0.989	2996	tags=36%, list=18%, signal=44%		GO_INNER_MITOCHONDRIAL_MEMBRANE_ORGANIZATION	16	-0.373116	-1.79076	0.0160966	0.312199	1	8273	tags=88%, list=50%, signal=176%
GO_REGULATION_OF_MEMBRANE_POTENTIAL	316	0.104119	2.10828	0.00406504	0.0835237	0.989	8689	tags=63%, list=53%, signal=131%		GO_REGULATION_OF_FEEDING_BEHAVIOR	21	-0.321435	-1.78573	0.00992064	0.315872	1	6478	tags=71%, list=39%, signal=118%
GO_CELLULAR_RESPONSE_TO_INSULIN_STIMULUS	140	0.151413	2.09689	0.003861	0.0881575	0.991	9526	tags=73%, list=58%, signal=171%		GO_BRANCHING_INVOLVED_IN_MAMMARY_GLAND_DUCT_MORPHOGENESIS	19	-0.337445	-1.78169	0.0255403	0.317836	1	9186	tags=89%, list=56%, signal=202%
GO_CEREBRAL_CORTEX_CELL_MIGRATION	41	0.273455	2.09129	0.00391389	0.0898812	0.993	11173	tags=95%, list=68%, signal=295%		GO_ANTIGEN_PROCESSING_AND_PRESENTATION_OF_PEPTIDE_ANTIGEN	158	-0.119809	-1.77842	0.0211132	0.318999	1	8158	tags=61%, list=50%, signal=120%
GO_CARBOHYDRATE_TRANSMEMBRANE_TRANSPORT	20	0.391125	2.08941	0	0.0894947	0.994	10035	tags=100%, list=61%, signal=256%		GO_FIBRIL_ORGANIZATION	18	-0.345429	-1.77787	0.0214844	0.315307	1	6213	tags=72%, list=38%, signal=116%
GO_ANTERIOR_POSTERIOR_PATTERN_SPECIFICATION	168	0.137575	2.08055	0.00806452	0.0927868	0.995	5305	tags=46%, list=32%, signal=67%		GO_REGULATION_OF_SYMBIOSIS_ENCOMPASSING_MUTUALISM_THROUGH_PARASITISM	176	-0.116445	-1.7767	0.008	0.313033	1	3812	tags=35%, list=23%, signal=45%
GO_BEHAVIOR	473	0.0841088	2.07739	0.00813008	0.0932285	0.995	6697	tags=49%, list=41%, signal=80%		GO_NON_CANONICAL_WNT_SIGNALING_PATHWAY	134	-0.132623	-1.76879	0.00990099	0.321973	1	13567	tags=96%, list=82%, signal=538%
GO_NUCLEOSIDE_TRANSPORT	15	0.436159	2.07309	0.0021322	0.0944112	0.996	1606	tags=53%, list=10%, signal=59%		GO_B_CELL_ACTIVATION_INVOLVED_IN_IMMUNE_RESPONSE	31	-0.26223	-1.74902	0.0197239	0.352282	1	6316	tags=65%, list=38%, signal=104%
GO_LONG_CHAIN_FATTY_ACID_METABOLIC_PROCESS	82	0.194035	2.07226	0.00200803	0.0936665	0.996	5255	tags=51%, list=32%, signal=75%		GO_ESTABLISHMENT_OF_PROTEIN_LOCALIZATION_TO_MEMBRANE	253	-0.0961396	-1.72514	0.0204082	0.394146	1	9704	tags=68%, list=59%, signal=164%
GO_POST_EMBRYONIC_DEVELOPMENT	83	0.193079	2.06979	0.00200803	0.0939513	0.996	7352	tags=64%, list=45%, signal=115%		GO_POSITIVE_REGULATION_OF_INTERLEUKIN_8_PRODUCTION	38	-0.232544	-1.721	0.0243446	0.397304	1	3548	tags=45%, list=22%, signal=57%
GO_GLAND_DEVELOPMENT	366	0.0919647	2.06524	0.0020284	0.0951889	0.996	4863	tags=39%, list=30%, signal=53%		GO_TRANSLATIONAL_TERMINATION	90	-0.154335	-1.72048	0.022541	0.393234	1	8636	tags=68%, list=52%, signal=142%
GO_REGULATION_OF_ICOSANOID_SECRETION	19	0.382891	2.06322	0.00387597	0.0953614	0.996	4969	tags=68%, list=30%, signal=98%		GO_REGULATION_OF_ANTIGEN_PROCESSING_AND_PRESENTATION	21	-0.313045	-1.71289	0.0266393	0.40359	1	6616	tags=71%, list=40%, signal=119%
GO_FOREBRAIN_CELL_MIGRATION	59	0.22724	2.06232	0.00792079	0.0946628	0.996	11344	tags=92%, list=69%, signal=293%		GO_GLYCERALDEHYDE_3_PHOSPHATE_METABOLIC_PROCESS	16	-0.353394	-1.70999	0.0238569	0.403998	1	4480	tags=63%, list=27%, signal=86%
GO_REGIONALIZATION	273	0.105337	2.0593	0.00396825	0.0951398	0.996	6920	tags=52%, list=42%, signal=89%		GO_HYPOTHALAMUS_DEVELOPMENT	20	-0.322584	-1.70238	0.027027	0.414964	1	3753	tags=55%, list=23%, signal=71%
GO_MODULATION_OF_SYNAPTIC_TRANSMISSION	285	0.107657	2.05724	0.00199601	0.0950566	0.997	12415	tags=86%, list=75%, signal=343%		GO_REGULATION_OF_INTERLEUKIN_8_SECRETION	15	-0.359283	-1.69809	0.0154185	0.418757	1	6167	tags=73%, list=37%, signal=117%
GO_MODIFIED_AMINO_ACID_TRANSPORT	22	0.363802	2.05517	0.00210526	0.0949355	0.998	6742	tags=77%, list=41%, signal=131%		GO_POSITIVE_REGULATION_OF_CALCIUM_ION_IMPORT	50	-0.20246	-1.6962	0.0176817	0.41791	1	11829	tags=92%, list=72%, signal=325%
GO_ORGANELLE_LOCALIZATION	390	0.0913988	2.05491	0.00838574	0.0938372	0.998	11283	tags=77%, list=69%, signal=240%		GO_MICROTUBULE_BASED_PROCESS	471	-0.0676937	-1.69375	0.0217391	0.41776	1	9863	tags=66%, list=60%, signal=161%
GO_SENSORY_PERCEPTION_OF_CHEMICAL_STIMULUS	115	0.162293	2.04861	0.00195695	0.0963471	0.999	1498	tags=25%, list=9%, signal=28%		GO_NEGATIVE_REGULATION_OF_NUCLEOCYTOPLASMIC_TRANSPORT	65	-0.179931	-1.69331	0.011976	0.413777	1	10732	tags=83%, list=65%, signal=238%
GO_DENDRITE_DEVELOPMENT	78	0.196123	2.04151	0.00609756	0.0991398	1	7553	tags=65%, list=46%, signal=120%		GO_MISMATCH_REPAIR	25	-0.2836	-1.6925	0.0251046	0.41042	1	5878	tags=64%, list=36%, signal=99%
GO_REGULATION_OF_OSSIFICATION	160	0.140347	2.04015	0.004158	0.0986435	1	7489	tags=59%, list=45%, signal=108%		GO_NUCLEIC_ACID_PHOSPHODIESTER_BOND_HYDROLYSIS	227	-0.0971786	-1.69089	0.0342857	0.409098	1	10902	tags=76%, list=66%, signal=221%
GO_DEPHOSPHORYLATION	251	0.112293	2.03748	0.00194553	0.0990929	1	8939	tags=65%, list=54%, signal=141%		GO_INNER_EAR_RECEPTOR_STEREOCILIUM_ORGANIZATION	19	-0.323292	-1.68922	0.0338346	0.407939	1	8552	tags=84%, list=52%, signal=175%
GO_KERATAN_SULFATE_METABOLIC_PROCESS	30	0.309489	2.03668	0	0.0984784	1	9734	tags=90%, list=59%, signal=220%		GO_ACTIN_FILAMENT_BASED_PROCESS	415	-0.0706585	-1.68047	0.024948	0.421126	1	12876	tags=85%, list=78%, signal=380%
GO_REGULATION_OF_CALCIUM_ION_DEPENDENT_EXOCYTOSIS	77	0.198563	2.03387	0.00419287	0.098983	1	11075	tags=87%, list=67%, signal=264%		GO_NEGATIVE_REGULATION_OF_RESPONSE_TO_CYTOKINE_STIMULUS	38	-0.228332	-1.67825	0.0406977	0.421032	1	7518	tags=68%, list=46%, signal=126%
GO_GRANULOCYTE_MIGRATION	57	0.228304	2.0228	0.00614754	0.104643	1	6365	tags=61%, list=39%, signal=100%		GO_IMMUNOGLOBULIN_PRODUCTION	37	-0.225966	-1.66881	0.0338346	0.436491	1	3855	tags=46%, list=23%, signal=60%
GO_CARBOHYDRATE_TRANSPORT	84	0.186762	2.00836	0.00606061	0.112468	1	11448	tags=88%, list=70%, signal=287%		GO_REGULATION_OF_CYTOKINE_PRODUCTION_INVOLVED_IN_INFLAMMATORY_RESPONSE	17	-0.325726	-1.66196	0.0303644	0.445743	1	10143	tags=94%, list=62%, signal=245%
GO_VESICLE_LOCALIZATION	213	0.117199	2.00732	0.00199601	0.111844	1	12012	tags=85%, list=73%, signal=308%		GO_REGULATION_OF_TELOMERE_MAINTENANCE_VIA_TELOMERE_LENGTHENING	48	-0.206263	-1.6602	0.0439771	0.444647	1	8280	tags=71%, list=50%, signal=142%
GO_MYELOID_LEUKOCYTE_MIGRATION	78	0.194875	1.99415	0.00192678	0.119073	1	6940	tags=62%, list=42%, signal=106%		GO_ANTIGEN_PROCESSING_AND_PRESENTATION_OF_PEPTIDE_ANTIGEN_VIA_MHC_CLASS_I	85	-0.152701	-1.65158	0.0449898	0.459031	1	10675	tags=80%, list=65%, signal=226%
GO_EXOCRINE_SYSTEM_DEVELOPMENT	40	0.268761	1.99344	0.00574713	0.118315	1	9171	tags=83%, list=56%, signal=186%		GO_NEGATIVE_REGULATION_OF_BLOOD_VESSEL_ENDOTHELIAL_CELL_MIGRATION	23	-0.286885	-1.65012	0.030303	0.457336	1	6740	tags=70%, list=41%, signal=118%
GO_REGULATION_OF_CARDIAC_MUSCLE_CELL_PROLIFERATION	27	0.313994	1.98864	0	0.120338	1	10086	tags=93%, list=61%, signal=238%		GO_REGULATION_OF_TELOMERASE_RNA_LOCALIZATION_TO_CAJAL_BODY	15	-0.356366	-1.6498	0.0318091	0.453365	1	6215	tags=73%, list=38%, signal=118%
GO_CELLULAR_RESPONSE_TO_STEROID_HORMONE_STIMULUS	199	0.120562	1.98761	0.003861	0.119876	1	7969	tags=60%, list=48%, signal=115%		GO_CELL_REDOX_HOMEOSTASIS	60	-0.179982	-1.64512	0.0325866	0.45926	1	6655	tags=58%, list=40%, signal=98%
GO_SALIVARY_GLAND_DEVELOPMENT	29	0.306567	1.98541	0.00813008	0.12019	1	9157	tags=86%, list=56%, signal=194%		GO_TRANSCRIPTION_FROM_RNA_POLYMERASE_I_PROMOTER	35	-0.233952	-1.64502	0.0366089	0.454718	1	2744	tags=40%, list=17%, signal=48%
GO_CARTILAGE_DEVELOPMENT	135	0.147352	1.98392	0.00397614	0.119999	1	7352	tags=59%, list=45%, signal=106%		GO_RETINOIC_ACID_RECEPTOR_SIGNALING_PATHWAY	17	-0.326509	-1.64391	0.0363636	0.452522	1	5286	tags=65%, list=32%, signal=95%
GO_SPHINGOLIPID_BIOSYNTHETIC_PROCESS	70	0.203754	1.97608	0.00623701	0.124689	1	3716	tags=43%, list=23%, signal=55%		GO_PROTEIN_FOLDING	194	-0.103444	-1.6361	0.0282258	0.465589	1	13429	tags=92%, list=82%, signal=491%
GO_RESPONSE_TO_INSULIN	195	0.122694	1.97471	0.0040568	0.124344	1	9320	tags=69%, list=57%, signal=156%		GO_BILE_ACID_AND_BILE_SALT_TRANSPORT	25	-0.273652	-1.62619	0.0329218	0.48323	1	8018	tags=76%, list=49%, signal=148%
GO_LIPOPROTEIN_BIOSYNTHETIC_PROCESS	83	0.189141	1.97373	0.00200401	0.123852	1	9004	tags=73%, list=55%, signal=161%		GO_POSITIVE_REGULATION_OF_RELEASE_OF_SEQUESTERED_CALCIUM_ION_INTO_CYTOSOL	36	-0.226786	-1.62584	0.04	0.479149	1	11829	tags=94%, list=72%, signal=334%
GO_SPHINGOLIPID_METABOLIC_PROCESS	123	0.154125	1.97358	0	0.122736	1	7790	tags=63%, list=47%, signal=118%		GO_MITOCHONDRIAL_TRANSLATION	103	-0.136763	-1.62308	0.0363289	0.480699	1	8636	tags=66%, list=52%, signal=138%
GO_HEART_MORPHOGENESIS	198	0.120067	1.97343	0.00831601	0.121713	1	6613	tags=52%, list=40%, signal=86%		GO_NEGATIVE_REGULATION_OF_CYTOKINE_PRODUCTION	178	-0.106252	-1.62173	0.0316206	0.479075	1	6690	tags=51%, list=41%, signal=85%
GO_REGULATION_OF_SYNAPSE_ASSEMBLY	68	0.206456	1.97056	0.00377358	0.12261	1	8723	tags=74%, list=53%, signal=156%		GO_HEME_METABOLIC_PROCESS	28	-0.255196	-1.6158	0.0445344	0.488253	1	9334	tags=82%, list=57%, signal=189%
GO_NEUTRAL_AMINO_ACID_TRANSPORT	31	0.297783	1.95661	0.00849257	0.13181	1	8386	tags=81%, list=51%, signal=164%		GO_MAMMARY_GLAND_DUCT_MORPHOGENESIS	27	-0.257556	-1.60979	0.0475248	0.498095	1	9186	tags=81%, list=56%, signal=184%
GO_HYDROGEN_TRANSPORT	125	0.154051	1.95438	0.00582524	0.132289	1	3542	tags=37%, list=22%, signal=47%		GO_NITRIC_OXIDE_MEDIATED_SIGNAL_TRANSDUCTION	17	-0.321393	-1.60845	0.0242915	0.496537	1	6339	tags=71%, list=38%, signal=115%
GO_EMBRYONIC_SKELETAL_SYSTEM_DEVELOPMENT	107	0.158809	1.94239	0.00952381	0.140639	1	6482	tags=55%, list=39%, signal=90%		GO_REGULATION_OF_ENDOCRINE_PROCESS	45	-0.200791	-1.60722	0.037037	0.494521	1	6585	tags=60%, list=40%, signal=100%
GO_SMOOTH_MUSCLE_CELL_DIFFERENTIATION	29	0.301446	1.9419	0	0.139695	1	10945	tags=97%, list=66%, signal=287%		GO_RNA_SECONDARY_STRUCTURE_UNWINDING	38	-0.21961	-1.60377	0.0443548	0.498068	1	9395	tags=79%, list=57%, signal=183%
GO_REGULATION_OF_AXONOGENESIS	163	0.129439	1.94174	0.00411523	0.13854	1	11428	tags=82%, list=69%, signal=266%		GO_MULTICELLULAR_ORGANISMAL_MACROMOLECULE_METABOLIC_PROCESS	70	-0.161542	-1.59697	0.0394477	0.509332	1	7469	tags=61%, list=45%, signal=112%
GO_REGULATION_OF_STEM_CELL_DIFFERENTIATION	104	0.15923	1.94129	0.0123711	0.13769	1	10379	tags=79%, list=63%, signal=212%		GO_TUMOR_NECROSIS_FACTOR_MEDIATED_SIGNALING_PATHWAY	108	-0.134702	-1.59649	0.0518962	0.505846	1	6337	tags=52%, list=38%, signal=84%
GO_REGULATION_OF_ODONTOGENESIS	20	0.355532	1.94128	0.00829876	0.136461	1	4856	tags=65%, list=29%, signal=92%		GO_DNA_REPAIR	425	-0.0672176	-1.58788	0.054326	0.522384	1	5588	tags=40%, list=34%, signal=60%
GO_L_AMINO_ACID_TRANSPORT	54	0.223136	1.94038	0.00616016	0.135844	1	5181	tags=54%, list=31%, signal=78%		GO_NEGATIVE_REGULATION_OF_CATECHOLAMINE_SECRETION	15	-0.345002	-1.58252	0.0517241	0.530563	1	6402	tags=73%, list=39%, signal=120%
GO_WATER_SOLUBLE_VITAMIN_METABOLIC_PROCESS	77	0.184913	1.93533	0.0059761	0.138559	1	8732	tags=71%, list=53%, signal=151%		GO_DNA_SYNTHESIS_INVOLVED_IN_DNA_REPAIR	68	-0.162077	-1.58141	0.0496894	0.528504	1	4851	tags=46%, list=29%, signal=64%
GO_EMBRYONIC_CAMERA_TYPE_EYE_MORPHOGENESIS	21	0.349357	1.93513	0.00773694	0.137475	1	6801	tags=76%, list=41%, signal=130%		GO_IMMUNOGLOBULIN_PRODUCTION_INVOLVED_IN_IMMUNOGLOBULIN_MEDIATED_IMMUNE_RESPONSE	19	-0.301133	-1.5802	0.0608519	0.526656	1	6316	tags=68%, list=38%, signal=111%
GO_REGULATION_OF_PH	84	0.179779	1.93303	0.00406504	0.138045	1	7641	tags=64%, list=46%, signal=119%		GO_MACROMOLECULAR_COMPLEX_DISASSEMBLY	173	-0.105587	-1.57736	0.0367347	0.529435	1	4278	tags=36%, list=26%, signal=49%
GO_REGULATION_OF_DNA_DAMAGE_RESPONSE_SIGNAL_TRANSDUCTION_BY_P53_CLASS_MEDIATOR	27	0.309007	1.92652	0.01002	0.14193	1	4678	tags=59%, list=28%, signal=83%		GO_RNA_LOCALIZATION	167	-0.103138	-1.56975	0.046729	0.543826	1	10746	tags=75%, list=65%, signal=215%
GO_MYD88_INDEPENDENT_TOLL_LIKE_RECEPTOR_SIGNALING_PATHWAY	30	0.285827	1.92266	0.00573614	0.143596	1	7378	tags=73%, list=45%, signal=133%		GO_TRNA_PROCESSING	102	-0.131677	-1.55814	0.0564516	0.568539	1	9956	tags=74%, list=60%, signal=185%
GO_REGULATION_OF_NEURAL_PRECURSOR_CELL_PROLIFERATION	68	0.197899	1.92214	0.00394477	0.142866	1	10801	tags=85%, list=66%, signal=247%		GO_RIBOSOMAL_LARGE_SUBUNIT_ASSEMBLY	22	-0.274507	-1.55677	0.0506329	0.567685	1	9710	tags=86%, list=59%, signal=210%
GO_CONNECTIVE_TISSUE_DEVELOPMENT	180	0.122775	1.92206	0.00984252	0.141728	1	7515	tags=58%, list=46%, signal=105%		GO_REGULATION_OF_INTERLEUKIN_8_PRODUCTION	50	-0.185201	-1.55244	0.0692464	0.574493	1	3548	tags=40%, list=22%, signal=51%
GO_HEART_DEVELOPMENT	435	0.0806297	1.91782	0.00570342	0.144092	1	6695	tags=49%, list=41%, signal=80%		GO_REGULATION_OF_ACTIN_CYTOSKELETON_REORGANIZATION	31	-0.229331	-1.54552	0.0649606	0.588095	1	8982	tags=77%, list=55%, signal=170%
GO_HEART_VALVE_DEVELOPMENT	30	0.286496	1.90602	0.0059761	0.153049	1	10112	tags=90%, list=61%, signal=233%		GO_POSITIVE_REGULATION_OF_TELOMERE_MAINTENANCE_VIA_TELOMERE_LENGTHENING	31	-0.226497	-1.54349	0.0529412	0.588637	1	7966	tags=71%, list=48%, signal=137%
GO_PREASSEMBLY_OF_GPI_ANCHOR_IN_ER_MEMBRANE	15	0.400851	1.90563	0.00609756	0.152215	1	5481	tags=73%, list=33%, signal=110%		GO_POSITIVE_REGULATION_OF_PROTEIN_MODIFICATION_BY_SMALL_PROTEIN_CONJUGATION_OR_REMOVAL	182	-0.0961147	-1.54324	0.0518234	0.584426	1	6399	tags=48%, list=39%, signal=78%
GO_MONOSACCHARIDE_TRANSPORT	48	0.230834	1.89023	0.0114943	0.165088	1	11992	tags=96%, list=73%, signal=351%		GO_TRANSCRIPTION_COUPLED_NUCLEOTIDE_EXCISION_REPAIR	71	-0.156294	-1.53962	0.0647182	0.589291	1	5093	tags=46%, list=31%, signal=67%
GO_PROTEIN_MODIFICATION_BY_SMALL_PROTEIN_REMOVAL	106	0.158376	1.88993	0.0121212	0.16401	1	7973	tags=64%, list=48%, signal=124%		GO_CELL_CELL_RECOGNITION	48	-0.185125	-1.53724	0.0539419	0.591106	1	5539	tags=52%, list=34%, signal=78%
GO_DEFENSE_RESPONSE_TO_OTHER_ORGANISM	364	0.0866747	1.88802	0.0083682	0.164283	1	2992	tags=27%, list=18%, signal=32%		GO_RESPONSE_TO_MERCURY_ION	15	-0.336554	-1.53713	0.0712788	0.586648	1	8737	tags=87%, list=53%, signal=184%
GO_GOLGI_TO_ENDOSOME_TRANSPORT	15	0.400243	1.88757	0.012959	0.163346	1	9883	tags=100%, list=60%, signal=250%		GO_RNA_SPLICING	339	-0.0732268	-1.53701	0.0525253	0.582295	1	13395	tags=88%, list=81%, signal=464%
GO_HYDROGEN_ION_TRANSMEMBRANE_TRANSPORT	95	0.164779	1.885	0.0125523	0.164475	1	3542	tags=38%, list=22%, signal=48%		GO_NUCLEOTIDE_EXCISION_REPAIR_PREINCISION_COMPLEX_STABILIZATION	21	-0.281259	-1.53269	0.0513347	0.589219	1	10276	tags=90%, list=62%, signal=240%
GO_CENTRAL_NERVOUS_SYSTEM_PROJECTION_NEURON_AXONOGENESIS	22	0.333868	1.88409	0.00630252	0.16409	1	7983	tags=82%, list=48%, signal=159%		GO_TRANSCRIPTION_FROM_RNA_POLYMERASE_III_PROMOTER	37	-0.217596	-1.53132	0.0582329	0.588351	1	2212	tags=35%, list=13%, signal=40%
GO_DENDRITIC_SPINE_DEVELOPMENT	18	0.375091	1.88398	0.00608519	0.162954	1	7553	tags=83%, list=46%, signal=154%		GO_SERTOLI_CELL_DIFFERENTIATION	17	-0.307457	-1.52319	0.08413	0.606063	1	2693	tags=47%, list=16%, signal=56%
GO_NEGATIVE_REGULATION_OF_EXOCYTOSIS	24	0.319546	1.87989	0.0108225	0.165589	1	3665	tags=54%, list=22%, signal=70%		GO_REGULATION_OF_CGMP_BIOSYNTHETIC_PROCESS	21	-0.276743	-1.52274	0.0629921	0.602768	1	4076	tags=52%, list=25%, signal=70%
GO_NLS_BEARING_PROTEIN_IMPORT_INTO_NUCLEUS	19	0.364515	1.87848	0.0155945	0.165728	1	7005	tags=79%, list=43%, signal=137%		GO_SPERM_CAPACITATION	15	-0.329626	-1.51863	0.0677966	0.609106	1	6655	tags=73%, list=40%, signal=123%
GO_EMBRYONIC_MORPHOGENESIS	487	0.0739102	1.8777	0.00594059	0.165212	1	5311	tags=39%, list=32%, signal=56%		GO_MICROTUBULE_CYTOSKELETON_ORGANIZATION	314	-0.0720274	-1.51508	0.0629921	0.614016	1	12370	tags=82%, list=75%, signal=324%
GO_REGULATION_OF_RECEPTOR_MEDIATED_ENDOCYTOSIS	75	0.185252	1.87741	0.0059761	0.16414	1	5087	tags=49%, list=31%, signal=71%		GO_TELOMERE_MAINTENANCE_VIA_RECOMBINATION	32	-0.230788	-1.51479	0.0684105	0.610188	1	4957	tags=53%, list=30%, signal=76%
GO_REGULATION_OF_ORGAN_GROWTH	67	0.196437	1.87503	0.00406504	0.165092	1	10297	tags=82%, list=63%, signal=218%		GO_REGULATION_OF_TUMOR_NECROSIS_FACTOR_MEDIATED_SIGNALING_PATHWAY	42	-0.199824	-1.51237	0.0682657	0.612153	1	12404	tags=95%, list=75%, signal=385%
GO_GLYCOLIPID_BIOSYNTHETIC_PROCESS	60	0.206063	1.87495	0.00584795	0.163962	1	8970	tags=75%, list=54%, signal=164%		GO_RNA_CAPPING	34	-0.218881	-1.50817	0.0566038	0.619113	1	1732	tags=32%, list=11%, signal=36%
GO_NEGATIVE_REGULATION_OF_CELL_DEVELOPMENT	278	0.0991115	1.87302	0.00389864	0.164513	1	11428	tags=79%, list=69%, signal=254%		GO_NUCLEOTIDE_EXCISION_REPAIR_DNA_INCISION	39	-0.202272	-1.50637	0.0587045	0.619574	1	9769	tags=79%, list=59%, signal=195%
GO_REGULATION_OF_FILOPODIUM_ASSEMBLY	34	0.268335	1.86535	0.0168421	0.170398	1	10121	tags=88%, list=61%, signal=228%		GO_ANTIGEN_PROCESSING_AND_PRESENTATION	183	-0.0959661	-1.50539	0.0728347	0.617504	1	8158	tags=59%, list=50%, signal=116%
GO_POSITIVE_REGULATION_OF_LEUKOCYTE_APOPTOTIC_PROCESS	23	0.321867	1.8631	0.0136986	0.171596	1	9027	tags=87%, list=55%, signal=192%		GO_POSITIVE_REGULATION_OF_OXIDOREDUCTASE_ACTIVITY	44	-0.189724	-1.5035	0.0741445	0.617992	1	3248	tags=39%, list=20%, signal=48%
GO_ORGANOPHOSPHATE_BIOSYNTHETIC_PROCESS	422	0.0775473	1.86205	0.0199203	0.171274	1	9019	tags=62%, list=55%, signal=134%		GO_NEGATIVE_REGULATION_OF_DEFENSE_RESPONSE	122	-0.117079	-1.50271	0.0556701	0.615617	1	6457	tags=51%, list=39%, signal=83%
GO_REGULATION_OF_CARDIAC_MUSCLE_TISSUE_DEVELOPMENT	45	0.232633	1.8604	0.00408998	0.171527	1	10086	tags=84%, list=61%, signal=217%		GO_RRNA_CATABOLIC_PROCESS	16	-0.310859	-1.49936	0.0522088	0.620255	1	8268	tags=81%, list=50%, signal=163%
GO_REGULATION_OF_NUCLEOSIDE_METABOLIC_PROCESS	45	0.233607	1.85804	0.00391389	0.172495	1	6776	tags=64%, list=41%, signal=109%		GO_RIBONUCLEOPROTEIN_COMPLEX_LOCALIZATION	108	-0.123518	-1.49692	0.0718563	0.622205	1	10485	tags=76%, list=64%, signal=208%
GO_SYNAPTIC_VESICLE_CYCLE	85	0.172137	1.85746	0.00413223	0.171853	1	9967	tags=78%, list=61%, signal=196%		GO_AXONEMAL_DYNEIN_COMPLEX_ASSEMBLY	17	-0.297232	-1.49125	0.07	0.633356	1	9643	tags=88%, list=59%, signal=213%
GO_OLFACTORY_LOBE_DEVELOPMENT	34	0.269248	1.85479	0.0135922	0.173123	1	10106	tags=88%, list=61%, signal=228%		GO_PROTEIN_AUTOPHOSPHORYLATION	187	-0.0942136	-1.49091	0.0806452	0.629836	1	11502	tags=79%, list=70%, signal=259%
GO_DENDRITE_MORPHOGENESIS	41	0.239691	1.85201	0.0155945	0.17463	1	11326	tags=93%, list=69%, signal=296%		GO_CILIUM_ORGANIZATION	166	-0.0992927	-1.48976	0.0598802	0.628906	1	7014	tags=52%, list=43%, signal=90%
GO_POSITIVE_REGULATION_OF_CARDIAC_MUSCLE_TISSUE_DEVELOPMENT	28	0.294012	1.85067	0.00584795	0.174805	1	9282	tags=86%, list=56%, signal=196%		GO_DNA_GEOMETRIC_CHANGE	77	-0.144126	-1.4895	0.0814196	0.625252	1	10686	tags=79%, list=65%, signal=225%
GO_SINGLE_ORGANISM_BEHAVIOR	361	0.0854999	1.84944	0.00766283	0.174798	1	6697	tags=49%, list=41%, signal=81%		GO_DETECTION_OF_ABIOTIC_STIMULUS	105	-0.124036	-1.48251	0.0721248	0.640016	1	9108	tags=68%, list=55%, signal=150%
GO_CENTRAL_NERVOUS_SYSTEM_NEURON_DEVELOPMENT	68	0.190192	1.84268	0.022541	0.180175	1	10443	tags=82%, list=63%, signal=224%		GO_TRNA_MODIFICATION	51	-0.176557	-1.4803	0.0686869	0.642008	1	8728	tags=71%, list=53%, signal=150%
GO_CELLULAR_RESPONSE_TO_ESTROGEN_STIMULUS	36	0.266673	1.83972	0.0203252	0.181737	1	7969	tags=75%, list=48%, signal=145%		GO_POSITIVE_REGULATION_OF_TRANSCRIPTION_INITIATION_FROM_RNA_POLYMERASE_II_PROMOTER	16	-0.304614	-1.47905	0.0763052	0.641153	1	6312	tags=69%, list=38%, signal=111%
GO_EPHRIN_RECEPTOR_SIGNALING_PATHWAY	84	0.168105	1.83662	0.0152672	0.183682	1	9793	tags=76%, list=59%, signal=187%		GO_GLYCOSYL_COMPOUND_CATABOLIC_PROCESS	33	-0.217265	-1.47688	0.0537849	0.642882	1	2918	tags=39%, list=18%, signal=48%
GO_POSITIVE_REGULATION_OF_STEM_CELL_DIFFERENTIATION	46	0.223191	1.83576	0.0195312	0.183433	1	10297	tags=85%, list=63%, signal=226%		GO_REGULATION_OF_DNA_TEMPLATED_TRANSCRIPTION_ELONGATION	37	-0.203353	-1.46549	0.0800821	0.671018	1	5562	tags=54%, list=34%, signal=81%
GO_CELL_DIFFERENTIATION_IN_HINDBRAIN	16	0.374863	1.82945	0.0266393	0.188712	1	10301	tags=100%, list=63%, signal=267%		GO_REGULATION_OF_HYDROGEN_PEROXIDE_INDUCED_CELL_DEATH	17	-0.296595	-1.46511	0.0824742	0.667559	1	6747	tags=71%, list=41%, signal=119%
GO_GLUTAMATE_RECEPTOR_SIGNALING_PATHWAY	37	0.252264	1.8294	0.0207039	0.18756	1	10543	tags=89%, list=64%, signal=247%		GO_REGULATION_OF_CALCIUM_ION_IMPORT	92	-0.12943	-1.46337	0.0850202	0.668052	1	12740	tags=90%, list=77%, signal=396%
GO_INOSITOL_LIPID_MEDIATED_SIGNALING	111	0.150021	1.82784	0.0117647	0.187855	1	11344	tags=84%, list=69%, signal=267%		GO_MYOFIBRIL_ASSEMBLY	44	-0.17997	-1.46152	0.0914397	0.669023	1	9023	tags=73%, list=55%, signal=160%
GO_CYTOSOLIC_TRANSPORT	192	0.112393	1.82654	0.0124224	0.187894	1	11294	tags=80%, list=69%, signal=251%		GO_POSITIVE_REGULATION_OF_ACTIN_FILAMENT_BUNDLE_ASSEMBLY	46	-0.178286	-1.46056	0.0595483	0.667467	1	6740	tags=59%, list=41%, signal=99%
GO_ENDOPLASMIC_RETICULUM_ORGANIZATION	36	0.258093	1.8228	0.0118812	0.190263	1	9025	tags=81%, list=55%, signal=178%		GO_CELLULAR_COMPONENT_ASSEMBLY_INVOLVED_IN_MORPHOGENESIS	219	-0.0844585	-1.46016	0.0881764	0.664332	1	8706	tags=61%, list=53%, signal=128%
GO_NEGATIVE_REGULATION_OF_NEURON_DIFFERENTIATION	180	0.118478	1.82193	0.0162272	0.189925	1	11428	tags=81%, list=69%, signal=262%		GO_MITOTIC_RECOMBINATION	41	-0.190429	-1.45323	0.0849421	0.680175	1	5710	tags=54%, list=35%, signal=82%
GO_MONOVALENT_INORGANIC_CATION_HOMEOSTASIS	115	0.143097	1.82178	0.022449	0.18889	1	3817	tags=37%, list=23%, signal=48%		GO_REGULATION_OF_CELL_CYCLE_PHASE_TRANSITION	305	-0.0720074	-1.45104	0.0766283	0.682408	1	6019	tags=44%, list=37%, signal=67%
GO_MUCOPOLYSACCHARIDE_METABOLIC_PROCESS	102	0.15379	1.82082	0.0123711	0.188747	1	9915	tags=75%, list=60%, signal=189%		GO_VIRAL_GENOME_REPLICATION	18	-0.278021	-1.44916	0.105675	0.683484	1	6407	tags=67%, list=39%, signal=109%
GO_REGULATION_OF_SYNAPTIC_VESICLE_EXOCYTOSIS	20	0.342584	1.81899	0.0159363	0.189505	1	3422	tags=55%, list=21%, signal=69%		GO_RESPONSE_TO_PAIN	27	-0.233412	-1.44857	0.0891473	0.680818	1	4703	tags=52%, list=29%, signal=72%
GO_RESPONSE_TO_BACTERIUM	408	0.0795255	1.81893	0.017341	0.188375	1	5786	tags=43%, list=35%, signal=64%		GO_FATTY_ACID_BETA_OXIDATION	51	-0.170971	-1.44759	0.0736842	0.679637	1	7205	tags=61%, list=44%, signal=108%
GO_FORELIMB_MORPHOGENESIS	32	0.26714	1.81451	0.00998004	0.191725	1	10019	tags=88%, list=61%, signal=223%		GO_RESPONSE_TO_COCAINE	43	-0.18493	-1.44592	0.0988142	0.680335	1	10752	tags=84%, list=65%, signal=241%
GO_OLIGOSACCHARIDE_METABOLIC_PROCESS	63	0.193445	1.80853	0.0165289	0.197007	1	2838	tags=37%, list=17%, signal=44%		GO_DSRNA_FRAGMENTATION	18	-0.281364	-1.4455	0.0850622	0.677254	1	8182	tags=78%, list=50%, signal=154%
GO_PERIPHERAL_NERVOUS_SYSTEM_DEVELOPMENT	60	0.202925	1.80688	0.0166667	0.197417	1	10943	tags=87%, list=66%, signal=257%		GO_ENDODERM_DEVELOPMENT	65	-0.149832	-1.44295	0.0997831	0.680819	1	7425	tags=60%, list=45%, signal=109%
GO_ORGANIC_ACID_BIOSYNTHETIC_PROCESS	241	0.101555	1.8045	0.00824742	0.198993	1	2998	tags=28%, list=18%, signal=34%		GO_POSITIVE_REGULATION_OF_CALCIUM_ION_TRANSPORT_INTO_CYTOSOL	48	-0.178198	-1.44245	0.0878906	0.678175	1	11829	tags=90%, list=72%, signal=317%
GO_RETINAL_GANGLION_CELL_AXON_GUIDANCE	18	0.360017	1.80402	0.0175439	0.198306	1	8716	tags=89%, list=53%, signal=189%		GO_POSITIVE_REGULATION_OF_ACTIN_CYTOSKELETON_REORGANIZATION	16	-0.296638	-1.44031	0.0934394	0.680317	1	8502	tags=81%, list=52%, signal=168%
GO_POSITIVE_REGULATION_OF_SYNAPSE_ASSEMBLY	51	0.216077	1.80353	0.0141129	0.197669	1	8723	tags=75%, list=53%, signal=158%		GO_CELLULAR_RESPONSE_TO_VIRUS	20	-0.267021	-1.43695	0.102857	0.686088	1	6314	tags=65%, list=38%, signal=105%
GO_REGULATION_OF_LIPID_KINASE_ACTIVITY	47	0.227409	1.79714	0.00795229	0.2033	1	9230	tags=79%, list=56%, signal=179%		GO_REGULATION_OF_BLOOD_PRESSURE	158	-0.0975914	-1.43128	0.10559	0.698183	1	4872	tags=39%, list=30%, signal=55%
GO_POSITIVE_REGULATION_OF_LYMPHOCYTE_APOPTOTIC_PROCESS	15	0.39526	1.79513	0.0272374	0.204189	1	8867	tags=93%, list=54%, signal=202%		GO_PORPHYRIN_CONTAINING_COMPOUND_METABOLIC_PROCESS	35	-0.205198	-1.4293	0.0944558	0.69993	1	9334	tags=77%, list=57%, signal=178%
GO_APPENDAGE_DEVELOPMENT	147	0.128619	1.79242	0.0224033	0.206008	1	10112	tags=74%, list=61%, signal=190%		GO_REGULATION_OF_CYTOKINE_PRODUCTION	492	-0.0558275	-1.42832	0.10303	0.698639	1	6641	tags=46%, list=40%, signal=74%
GO_REGULATION_OF_DENDRITE_DEVELOPMENT	115	0.142762	1.79061	0.0115163	0.206924	1	11413	tags=83%, list=69%, signal=270%		GO_ESTABLISHMENT_OF_PROTEIN_LOCALIZATION_TO_ORGANELLE	330	-0.0683283	-1.42422	0.0954274	0.706878	1	11076	tags=74%, list=67%, signal=221%
GO_AMINO_ACID_TRANSMEMBRANE_TRANSPORT	64	0.189289	1.78807	0.0194175	0.208968	1	8474	tags=70%, list=51%, signal=144%		GO_AMINE_BIOSYNTHETIC_PROCESS	18	-0.275954	-1.4232	0.0941884	0.705813	1	6441	tags=67%, list=39%, signal=109%
GO_PHOSPHATIDYLINOSITOL_DEPHOSPHORYLATION	21	0.314921	1.78492	0.011583	0.211311	1	8936	tags=86%, list=54%, signal=187%		GO_NEGATIVE_REGULATION_OF_EPITHELIAL_CELL_MIGRATION	49	-0.171573	-1.42156	0.0985626	0.706661	1	9284	tags=73%, list=56%, signal=168%
GO_MONOCARBOXYLIC_ACID_BIOSYNTHETIC_PROCESS	150	0.125846	1.78123	0.0156863	0.214019	1	2996	tags=31%, list=18%, signal=37%		GO_ORGANELLE_ASSEMBLY	444	-0.0586294	-1.41986	0.117769	0.707708	1	8706	tags=59%, list=53%, signal=121%
GO_REGULATION_OF_HEART_GROWTH	40	0.238131	1.78006	0.0197239	0.214105	1	10086	tags=85%, list=61%, signal=219%		GO_POSITIVE_REGULATION_OF_CHROMOSOME_ORGANIZATION	138	-0.103978	-1.4168	0.102857	0.712924	1	7970	tags=59%, list=48%, signal=113%
GO_HISTONE_MRNA_METABOLIC_PROCESS	28	0.278316	1.77553	0.0283976	0.217988	1	6599	tags=68%, list=40%, signal=113%		GO_REGULATION_OF_GENE_SILENCING	47	-0.173228	-1.4139	0.116935	0.717354	1	6968	tags=60%, list=42%, signal=103%
GO_REGULATION_OF_NUCLEOTIDE_CATABOLIC_PROCESS	33	0.255704	1.7746	0.0198413	0.217771	1	6776	tags=67%, list=41%, signal=113%		GO_NCRNA_CATABOLIC_PROCESS	21	-0.260294	-1.41197	0.107759	0.719	1	8268	tags=76%, list=50%, signal=153%
GO_SMALL_MOLECULE_BIOSYNTHETIC_PROCESS	403	0.076116	1.77396	0.0217391	0.217135	1	3762	tags=30%, list=23%, signal=38%		GO_REGULATION_OF_CALCIUM_ION_TRANSPORT_INTO_CYTOSOL	84	-0.131968	-1.40954	0.103922	0.722383	1	12740	tags=90%, list=77%, signal=397%
GO_PHOSPHOLIPID_DEPHOSPHORYLATION	22	0.321443	1.77386	0.0176125	0.216007	1	8936	tags=86%, list=54%, signal=189%		GO_ACTIN_FILAMENT_ORGANIZATION	156	-0.0974034	-1.40845	0.111546	0.721812	1	12876	tags=88%, list=78%, signal=399%
GO_HIPPOCAMPUS_DEVELOPMENT	72	0.176988	1.7738	0.0215054	0.214855	1	8763	tags=71%, list=53%, signal=151%		GO_MULTICELLULAR_ORGANISM_METABOLIC_PROCESS	82	-0.132596	-1.40717	0.101833	0.721528	1	7469	tags=59%, list=45%, signal=107%
GO_BICARBONATE_TRANSPORT	42	0.229973	1.77326	0.0192308	0.21423	1	1711	tags=33%, list=10%, signal=37%		GO_TRANSLESION_SYNTHESIS	37	-0.194347	-1.40656	0.0990291	0.719431	1	5710	tags=54%, list=35%, signal=83%
GO_EMBRYONIC_DIGESTIVE_TRACT_DEVELOPMENT	30	0.27354	1.77225	0.0176471	0.214159	1	6482	tags=67%, list=39%, signal=110%		GO_POSITIVE_REGULATION_OF_VIRAL_TRANSCRIPTION	35	-0.2012	-1.40535	0.0928854	0.719195	1	11282	tags=89%, list=69%, signal=281%
GO_AMINOGLYCAN_METABOLIC_PROCESS	155	0.121661	1.771	0.00842105	0.21431	1	9915	tags=72%, list=60%, signal=180%		GO_NEGATIVE_REGULATION_OF_VIRAL_PROCESS	73	-0.140802	-1.40523	0.101392	0.715618	1	4912	tags=44%, list=30%, signal=62%
GO_CEREBRAL_CORTEX_RADIALLY_ORIENTED_CELL_MIGRATION	27	0.284984	1.76852	0.0150215	0.215973	1	11173	tags=96%, list=68%, signal=299%		GO_REGULATION_OF_RELEASE_OF_SEQUESTERED_CALCIUM_ION_INTO_CYTOSOL	69	-0.140164	-1.40397	0.0912698	0.715398	1	12740	tags=91%, list=77%, signal=401%
GO_PROTEIN_LOCALIZATION_TO_CELL_PERIPHERY	145	0.126932	1.76828	0.0226337	0.215133	1	11330	tags=81%, list=69%, signal=258%		GO_TRNA_METHYLATION	18	-0.274435	-1.40347	0.100205	0.712939	1	9211	tags=83%, list=56%, signal=189%
GO_CENTRAL_NERVOUS_SYSTEM_NEURON_DIFFERENTIATION	151	0.127299	1.76498	0.0181087	0.217849	1	11992	tags=85%, list=73%, signal=311%		GO_REGULATION_OF_VIRAL_ENTRY_INTO_HOST_CELL	21	-0.254362	-1.39928	0.115163	0.721624	1	6797	tags=67%, list=41%, signal=113%
GO_CELLULAR_CARBOHYDRATE_CATABOLIC_PROCESS	29	0.272374	1.76451	0.018595	0.217303	1	2904	tags=45%, list=18%, signal=54%		GO_COFACTOR_CATABOLIC_PROCESS	17	-0.277328	-1.39807	0.102119	0.72136	1	7064	tags=71%, list=43%, signal=123%
GO_POSITIVE_REGULATION_OF_CELL_CYCLE	299	0.0890922	1.75751	0.0156556	0.224178	1	6931	tags=51%, list=42%, signal=86%		GO_REGULATION_OF_POSTTRANSCRIPTIONAL_GENE_SILENCING	19	-0.261501	-1.39736	0.0974659	0.719648	1	6968	tags=68%, list=42%, signal=118%
GO_LIPOSACCHARIDE_METABOLIC_PROCESS	105	0.146401	1.75388	0.028	0.227333	1	6544	tags=54%, list=40%, signal=90%		GO_POSITIVE_REGULATION_OF_CELL_CYCLE_G2_M_PHASE_TRANSITION	16	-0.292231	-1.39513	0.107692	0.722347	1	4457	tags=56%, list=27%, signal=77%
GO_REGULATION_OF_PROTEIN_EXIT_FROM_ENDOPLASMIC_RETICULUM	18	0.334853	1.75268	0.0208768	0.227452	1	4555	tags=61%, list=28%, signal=84%		GO_DNA_STRAND_ELONGATION	29	-0.213298	-1.39428	0.12233	0.721021	1	6149	tags=59%, list=37%, signal=93%
GO_REGULATION_OF_THYMOCYTE_AGGREGATION	25	0.29643	1.75078	0.0206186	0.228359	1	5665	tags=64%, list=34%, signal=97%		GO_NCRNA_3_END_PROCESSING	18	-0.276137	-1.39417	0.0984252	0.717538	1	8268	tags=78%, list=50%, signal=156%
GO_POSITIVE_REGULATION_OF_OSSIFICATION	77	0.169402	1.7501	0.0215264	0.228009	1	7489	tags=62%, list=45%, signal=114%		GO_MALE_SEX_DIFFERENTIATION	131	-0.105195	-1.39122	0.098081	0.722544	1	5700	tags=45%, list=35%, signal=68%
GO_NUCLEOTIDE_TRANSPORT	23	0.302069	1.74958	0.023622	0.227408	1	4340	tags=57%, list=26%, signal=77%		GO_NEGATIVE_REGULATION_OF_PROTEIN_KINASE_B_SIGNALING	34	-0.200074	-1.38941	0.117988	0.724498	1	5432	tags=53%, list=33%, signal=79%
GO_REGULATION_OF_MITOCHONDRIAL_OUTER_MEMBRANE_PERMEABILIZATION_INVOLVED_IN_APOPTOTIC_SIGNALING_PATHWAY	40	0.231726	1.74859	0.0243408	0.227431	1	7309	tags=68%, list=44%, signal=121%		GO_NEGATIVE_REGULATION_OF_SMOOTHENED_SIGNALING_PATHWAY	25	-0.236364	-1.38709	0.134538	0.727438	1	9290	tags=80%, list=56%, signal=183%
GO_POST_GOLGI_VESICLE_MEDIATED_TRANSPORT	78	0.168774	1.74657	0.0266393	0.228577	1	10324	tags=79%, list=63%, signal=212%		GO_DEOXYRIBOSE_PHOSPHATE_CATABOLIC_PROCESS	21	-0.247874	-1.38613	0.111111	0.726475	1	2198	tags=38%, list=13%, signal=44%
GO_KERATAN_SULFATE_BIOSYNTHETIC_PROCESS	25	0.289365	1.74564	0.0225873	0.228537	1	9734	tags=88%, list=59%, signal=215%		GO_REGULATION_OF_SYSTEMIC_ARTERIAL_BLOOD_PRESSURE_BY_RENIN_ANGIOTENSIN	21	-0.252052	-1.38609	0.10998	0.722883	1	6835	tags=67%, list=41%, signal=114%
GO_KERATINOCYTE_DIFFERENTIATION	63	0.180585	1.74547	0.0239521	0.227549	1	4879	tags=48%, list=30%, signal=67%		GO_POSITIVE_REGULATION_OF_PROTEIN_COMPLEX_ASSEMBLY	175	-0.0909587	-1.38447	0.103004	0.723974	1	13483	tags=91%, list=82%, signal=496%
GO_POSITIVE_REGULATION_OF_RESPONSE_TO_DNA_DAMAGE_STIMULUS	58	0.1932	1.74392	0.0185567	0.228276	1	6767	tags=60%, list=41%, signal=102%		GO_GLUTATHIONE_DERIVATIVE_METABOLIC_PROCESS	20	-0.257173	-1.38306	0.113949	0.724241	1	3182	tags=45%, list=19%, signal=56%
GO_HORMONE_TRANSPORT	67	0.181453	1.74249	0.014	0.228709	1	6118	tags=55%, list=37%, signal=88%		GO_NEGATIVE_REGULATION_OF_ACTIN_FILAMENT_DEPOLYMERIZATION	34	-0.204991	-1.38138	0.132812	0.725544	1	6320	tags=59%, list=38%, signal=95%
GO_DENDRITIC_CELL_CHEMOTAXIS	16	0.360687	1.74186	0.00842105	0.228282	1	4358	tags=63%, list=26%, signal=85%		GO_POSITIVE_REGULATION_OF_CANONICAL_WNT_SIGNALING_PATHWAY	115	-0.113708	-1.38121	0.0903614	0.722285	1	7164	tags=55%, list=43%, signal=96%
GO_EPITHELIAL_CELL_PROLIFERATION	79	0.165632	1.7415	0.0264766	0.227555	1	4164	tags=42%, list=25%, signal=56%		GO_POSITIVE_REGULATION_OF_INSULIN_SECRETION_INVOLVED_IN_CELLULAR_RESPONSE_TO_GLUCOSE_STIMULUS	23	-0.240234	-1.38042	0.128821	0.720845	1	5359	tags=57%, list=33%, signal=84%
GO_POSITIVE_REGULATION_OF_FILOPODIUM_ASSEMBLY	23	0.298889	1.74013	0.0245902	0.228011	1	10121	tags=91%, list=61%, signal=237%		GO_CYTOSKELETON_DEPENDENT_INTRACELLULAR_TRANSPORT	108	-0.116856	-1.38026	0.117202	0.717731	1	8764	tags=65%, list=53%, signal=138%
GO_CELLULAR_RESPONSE_TO_CARBOHYDRATE_STIMULUS	68	0.177523	1.739	0.0359281	0.228357	1	10893	tags=84%, list=66%, signal=247%		GO_SENSORY_PERCEPTION	488	-0.0547335	-1.37656	0.111554	0.725163	1	2535	tags=21%, list=15%, signal=24%
GO_REGULATION_OF_T_CELL_MEDIATED_CYTOTOXICITY	20	0.322736	1.73493	0.0162933	0.232141	1	2925	tags=50%, list=18%, signal=61%		GO_PHOTORECEPTOR_CELL_DEVELOPMENT	36	-0.194171	-1.37122	0.123404	0.737065	1	11450	tags=89%, list=70%, signal=291%
GO_POSITIVE_REGULATION_OF_MRNA_3_END_PROCESSING	16	0.361098	1.73475	0.0263158	0.231249	1	6410	tags=75%, list=39%, signal=123%		GO_POSITIVE_REGULATION_OF_STEROL_TRANSPORT	17	-0.269338	-1.36939	0.105882	0.738966	1	4289	tags=53%, list=26%, signal=72%
GO_POSITIVE_REGULATION_OF_GLYCOPROTEIN_METABOLIC_PROCESS	17	0.355329	1.7336	0.0146138	0.231518	1	3841	tags=59%, list=23%, signal=77%		GO_PEPTIDE_HORMONE_PROCESSING	25	-0.230258	-1.36685	0.132673	0.74315	1	7414	tags=68%, list=45%, signal=123%
GO_CERAMIDE_METABOLIC_PROCESS	71	0.176121	1.7335	0.0293542	0.230534	1	3606	tags=39%, list=22%, signal=50%		GO_PYRIMIDINE_NUCLEOSIDE_CATABOLIC_PROCESS	15	-0.289821	-1.36676	0.12963	0.739829	1	2918	tags=47%, list=18%, signal=57%
GO_REGULATION_OF_VESICLE_MEDIATED_TRANSPORT	426	0.071871	1.73211	0.0141129	0.23106	1	6269	tags=45%, list=38%, signal=71%		GO_RESPONSE_TO_NERVE_GROWTH_FACTOR	36	-0.188238	-1.36536	0.126482	0.740632	1	10175	tags=81%, list=62%, signal=210%
GO_REGULATION_OF_RESPONSE_TO_BIOTIC_STIMULUS	208	0.102199	1.72979	0.0251046	0.232819	1	3088	tags=29%, list=19%, signal=35%		GO_ACTIN_FILAMENT_POLYMERIZATION	20	-0.248419	-1.36456	0.116541	0.739484	1	11561	tags=95%, list=70%, signal=318%
GO_ACIDIC_AMINO_ACID_TRANSPORT	20	0.318207	1.7293	0.0219561	0.232322	1	7117	tags=75%, list=43%, signal=132%		GO_MRNA_PROCESSING	397	-0.0596203	-1.36456	0.129094	0.73595	1	14683	tags=95%, list=89%, signal=854%
GO_SMOOTH_MUSCLE_TISSUE_DEVELOPMENT	18	0.339108	1.72145	0.0217391	0.240585	1	6315	tags=72%, list=38%, signal=117%		GO_POSITIVE_REGULATION_OF_DNA_TEMPLATED_TRANSCRIPTION_ELONGATION	21	-0.255821	-1.36422	0.128898	0.733488	1	6773	tags=67%, list=41%, signal=113%
GO_POSITIVE_REGULATION_OF_EPITHELIAL_TO_MESENCHYMAL_TRANSITION	32	0.252783	1.72085	0.0227704	0.24025	1	10255	tags=88%, list=62%, signal=231%		GO_NUCLEOTIDE_EXCISION_REPAIR_DNA_GAP_FILLING	24	-0.237048	-1.36371	0.122449	0.73143	1	5710	tags=58%, list=35%, signal=89%
GO_REGULATION_OF_PROTEIN_INSERTION_INTO_MITOCHONDRIAL_MEMBRANE_INVOLVED_IN_APOPTOTIC_SIGNALING_PATHWAY	28	0.270909	1.71995	0.0188285	0.24028	1	7309	tags=71%, list=44%, signal=128%		GO_NEGATIVE_REGULATION_OF_NF_KAPPAB_TRANSCRIPTION_FACTOR_ACTIVITY	58	-0.151664	-1.35674	0.129512	0.748204	1	4895	tags=45%, list=30%, signal=64%
GO_SIGNAL_RELEASE	159	0.116518	1.71948	0.0342052	0.239865	1	10943	tags=78%, list=66%, signal=230%		GO_REGULATION_OF_MITOPHAGY	41	-0.179727	-1.35654	0.157895	0.7452	1	4279	tags=44%, list=26%, signal=59%
GO_COCHLEA_DEVELOPMENT	38	0.233155	1.7162	0.024948	0.242949	1	8737	tags=76%, list=53%, signal=162%		GO_RIBONUCLEOSIDE_CATABOLIC_PROCESS	18	-0.265257	-1.35583	0.12	0.743774	1	1127	tags=33%, list=7%, signal=36%
GO_NEGATIVE_REGULATION_OF_CHROMOSOME_SEGREGATION	25	0.292648	1.7155	0.0197628	0.242644	1	6386	tags=68%, list=39%, signal=111%		GO_NEGATIVE_REGULATION_OF_PEPTIDASE_ACTIVITY	185	-0.0880166	-1.3546	0.128898	0.743932	1	6313	tags=47%, list=38%, signal=75%
GO_MEMORY	92	0.155487	1.71547	0.0321361	0.241562	1	10342	tags=78%, list=63%, signal=209%		GO_PRODUCTION_OF_MOLECULAR_MEDIATOR_OF_IMMUNE_RESPONSE	54	-0.155397	-1.35079	0.149805	0.751992	1	3855	tags=39%, list=23%, signal=51%
GO_REGULATION_OF_CARBOHYDRATE_CATABOLIC_PROCESS	39	0.230095	1.71536	0.0306513	0.240564	1	6776	tags=64%, list=41%, signal=109%		GO_VIRAL_LIFE_CYCLE	263	-0.0713399	-1.3487	0.141975	0.754803	1	6297	tags=45%, list=38%, signal=72%
GO_VESICLE_ORGANIZATION	258	0.0912101	1.71508	0.0190114	0.239833	1	12756	tags=86%, list=77%, signal=377%		GO_GLUTATHIONE_METABOLIC_PROCESS	52	-0.157016	-1.34793	0.130019	0.753538	1	3441	tags=37%, list=21%, signal=46%
GO_EPIDERMIS_DEVELOPMENT	201	0.104688	1.71497	0.024952	0.238904	1	4933	tags=40%, list=30%, signal=57%		GO_MITOCHONDRIAL_RESPIRATORY_CHAIN_COMPLEX_I_BIOGENESIS	50	-0.16084	-1.34587	0.113821	0.756425	1	7242	tags=60%, list=44%, signal=107%
GO_REGULATION_OF_SYNAPTIC_VESICLE_TRANSPORT	30	0.259307	1.71133	0.030888	0.242253	1	3422	tags=47%, list=21%, signal=59%		GO_RESPONSE_TO_VIRUS	196	-0.0840768	-1.34484	0.14257	0.755982	1	4851	tags=38%, list=29%, signal=53%
GO_ACID_SECRETION	62	0.186398	1.70819	0.0334728	0.245276	1	4113	tags=44%, list=25%, signal=58%		GO_PEPTIDYL_TYROSINE_AUTOPHOSPHORYLATION	39	-0.183705	-1.34039	0.142857	0.765977	1	5851	tags=54%, list=36%, signal=83%
GO_RESPONSE_TO_MOLECULE_OF_BACTERIAL_ORIGIN	292	0.0888468	1.70739	0.0294118	0.245105	1	6289	tags=47%, list=38%, signal=75%		GO_SERINE_FAMILY_AMINO_ACID_METABOLIC_PROCESS	36	-0.186534	-1.33993	0.140927	0.763858	1	9288	tags=75%, list=56%, signal=172%
GO_ALCOHOL_BIOSYNTHETIC_PROCESS	105	0.143896	1.70391	0.0243902	0.248216	1	7683	tags=61%, list=47%, signal=114%		GO_MITOCHONDRIAL_TRANSMEMBRANE_TRANSPORT	52	-0.154692	-1.33807	0.135354	0.765842	1	6013	tags=52%, list=37%, signal=82%
GO_POSITIVE_REGULATION_OF_TRANSFORMING_GROWTH_FACTOR_BETA_PRODUCTION	15	0.351322	1.70336	0.0201613	0.247696	1	6296	tags=73%, list=38%, signal=119%		GO_REGULATION_OF_RESPONSE_TO_REACTIVE_OXYGEN_SPECIES	31	-0.200383	-1.33206	0.139579	0.780693	1	7864	tags=68%, list=48%, signal=129%
GO_REGULATION_OF_STEM_CELL_POPULATION_MAINTENANCE	16	0.346185	1.70263	0.0311203	0.247562	1	5626	tags=69%, list=34%, signal=104%		GO_REGULATION_OF_TELOMERE_MAINTENANCE	62	-0.145731	-1.32799	0.136622	0.789617	1	7970	tags=63%, list=48%, signal=121%
GO_DOPAMINERGIC_NEURON_DIFFERENTIATION	25	0.284403	1.70243	0.036961	0.246715	1	11792	tags=100%, list=72%, signal=352%		GO_PROTEIN_TARGETING	372	-0.0601057	-1.32547	0.138947	0.794165	1	11076	tags=73%, list=67%, signal=218%
GO_POSITIVE_REGULATION_OF_MUSCLE_TISSUE_DEVELOPMENT	55	0.197137	1.70087	0.0202429	0.247581	1	9939	tags=80%, list=60%, signal=201%		GO_NEGATIVE_REGULATION_OF_TELOMERE_MAINTENANCE	26	-0.21638	-1.32545	0.158203	0.7907	1	10379	tags=85%, list=63%, signal=228%
GO_REGULATION_OF_RESPONSE_TO_INTERFERON_GAMMA	21	0.310796	1.70084	0.0318091	0.246544	1	6651	tags=71%, list=40%, signal=120%		GO_REGULATION_OF_CHOLESTEROL_METABOLIC_PROCESS	22	-0.232413	-1.32378	0.152	0.792285	1	11151	tags=91%, list=68%, signal=281%
GO_POSITIVE_REGULATION_OF_PHOSPHOLIPID_METABOLIC_PROCESS	41	0.220563	1.70011	0.0336634	0.246355	1	9230	tags=78%, list=56%, signal=177%		GO_CELLULAR_PROTEIN_COMPLEX_DISASSEMBLY	118	-0.103574	-1.32311	0.133333	0.790804	1	8636	tags=63%, list=52%, signal=131%
GO_PLACENTA_DEVELOPMENT	129	0.127983	1.69731	0.0291262	0.248796	1	9526	tags=71%, list=58%, signal=166%		GO_REGULATION_OF_RECEPTOR_RECYCLING	19	-0.251109	-1.32104	0.125969	0.793847	1	12340	tags=100%, list=75%, signal=398%
GO_VITAMIN_TRANSPORT	28	0.27239	1.69698	0.0361446	0.248109	1	5520	tags=61%, list=34%, signal=91%		GO_REGULATION_OF_EXCRETION	25	-0.221988	-1.32054	0.160164	0.792002	1	10844	tags=88%, list=66%, signal=257%
GO_CELLULAR_RESPONSE_TO_ESTRADIOL_STIMULUS	27	0.273308	1.69515	0.0184426	0.249351	1	7095	tags=70%, list=43%, signal=123%		GO_DNA_REPLICATION	190	-0.0813494	-1.32049	0.158004	0.788739	1	10379	tags=71%, list=63%, signal=190%
GO_LIPID_MODIFICATION	191	0.104903	1.69272	0.0255906	0.251189	1	9415	tags=68%, list=57%, signal=156%		GO_TUBE_FORMATION	126	-0.09932	-1.31982	0.159509	0.787417	1	11972	tags=83%, list=73%, signal=300%
GO_AMINOGLYCAN_BIOSYNTHETIC_PROCESS	102	0.143925	1.69112	0.0222222	0.251964	1	9915	tags=75%, list=60%, signal=186%		GO_REGULATION_OF_RHO_PROTEIN_SIGNAL_TRANSDUCTION	102	-0.113945	-1.31737	0.136986	0.791685	1	11538	tags=81%, list=70%, signal=270%
GO_RESPONSE_TO_EPINEPHRINE	16	0.352467	1.68931	0.0368932	0.253246	1	6552	tags=75%, list=40%, signal=124%		GO_APOPTOTIC_CELL_CLEARANCE	24	-0.223687	-1.31523	0.139394	0.794947	1	6616	tags=63%, list=40%, signal=104%
GO_POSITIVE_REGULATION_OF_LIPID_KINASE_ACTIVITY	32	0.252517	1.68883	0.0248566	0.252851	1	9230	tags=81%, list=56%, signal=184%		GO_TELOMERE_ORGANIZATION	93	-0.117998	-1.31121	0.149284	0.803952	1	6215	tags=49%, list=38%, signal=79%
GO_CELL_DIVISION	426	0.0714892	1.68429	0.0301205	0.257574	1	7319	tags=51%, list=44%, signal=90%		GO_ACTIN_MYOSIN_FILAMENT_SLIDING	35	-0.186727	-1.30952	0.155556	0.805823	1	5873	tags=54%, list=36%, signal=84%
GO_PROTEIN_HETEROTETRAMERIZATION	32	0.245243	1.67888	0.0303644	0.263668	1	3688	tags=47%, list=22%, signal=60%		GO_HISTONE_H3_DEACETYLATION	22	-0.233469	-1.30751	0.180498	0.808618	1	2150	tags=36%, list=13%, signal=42%
GO_GLYCOSYLATION	233	0.0959466	1.67816	0.0243408	0.263357	1	8620	tags=62%, list=52%, signal=128%		GO_EYE_PHOTORECEPTOR_CELL_DEVELOPMENT	29	-0.201764	-1.30618	0.156448	0.809085	1	11450	tags=90%, list=70%, signal=294%
GO_STEM_CELL_DIVISION	27	0.26972	1.67311	0.0220441	0.268953	1	6544	tags=67%, list=40%, signal=110%		GO_MRNA_TRANSCRIPTION	19	-0.253813	-1.30552	0.150278	0.807656	1	9695	tags=84%, list=59%, signal=204%
GO_PROSTANOID_METABOLIC_PROCESS	26	0.276538	1.67141	0.0315582	0.270075	1	5587	tags=62%, list=34%, signal=93%		GO_NUCLEOTIDE_EXCISION_REPAIR	108	-0.10778	-1.30446	0.163148	0.807496	1	5710	tags=45%, list=35%, signal=69%
GO_ODONTOGENESIS	90	0.150061	1.67031	0.0265306	0.270352	1	9802	tags=74%, list=60%, signal=183%		GO_DNA_MODIFICATION	67	-0.132549	-1.30427	0.148594	0.804694	1	7168	tags=57%, list=44%, signal=100%
GO_REGULATION_OF_CYTOKINE_BIOSYNTHETIC_PROCESS	84	0.151392	1.6701	0.0268595	0.269455	1	4969	tags=45%, list=30%, signal=64%		GO_ENDODERMAL_CELL_DIFFERENTIATION	39	-0.177324	-1.3038	0.156701	0.802747	1	8912	tags=72%, list=54%, signal=156%
GO_CALCIUM_ION_REGULATED_EXOCYTOSIS	73	0.162622	1.66821	0.0366599	0.270838	1	9967	tags=77%, list=61%, signal=193%		GO_SPECIFICATION_OF_SYMMETRY	104	-0.108317	-1.30203	0.162651	0.805146	1	13273	tags=91%, list=81%, signal=468%
GO_POSITIVE_REGULATION_OF_MITOCHONDRIAL_OUTER_MEMBRANE_PERMEABILIZATION_INVOLVED_IN_APOPTOTIC_SIGNALING_PATHWAY	35	0.242392	1.66775	0.0383838	0.27035	1	7309	tags=69%, list=44%, signal=123%		GO_CENTRIOLE_ASSEMBLY	18	-0.260272	-1.30104	0.154618	0.80488	1	12189	tags=100%, list=74%, signal=384%
GO_PROTEIN_K48_LINKED_DEUBIQUITINATION	19	0.314619	1.6672	0.0318091	0.27014	1	6959	tags=74%, list=42%, signal=127%		GO_TETRAPYRROLE_BIOSYNTHETIC_PROCESS	27	-0.211458	-1.30082	0.171717	0.802198	1	9334	tags=78%, list=57%, signal=179%
GO_LUNG_ALVEOLUS_DEVELOPMENT	38	0.234661	1.66683	0.028866	0.269564	1	7412	tags=68%, list=45%, signal=124%		GO_NEURAL_TUBE_FORMATION	93	-0.116213	-1.29986	0.178357	0.801917	1	13151	tags=91%, list=80%, signal=451%
GO_EMBRYONIC_PLACENTA_DEVELOPMENT	76	0.162293	1.6656	0.0252918	0.269917	1	10341	tags=79%, list=63%, signal=211%		GO_NEGATIVE_REGULATION_OF_MULTI_ORGANISM_PROCESS	126	-0.0990752	-1.29951	0.166023	0.799751	1	3741	tags=33%, list=23%, signal=42%
GO_CD4_POSITIVE_ALPHA_BETA_T_CELL_ACTIVATION	30	0.258759	1.66029	0.0344828	0.276328	1	5627	tags=60%, list=34%, signal=91%		GO_DNA_RECOMBINATION	182	-0.0845428	-1.29767	0.144841	0.802301	1	6316	tags=47%, list=38%, signal=75%
GO_CHROMATIN_SILENCING_AT_RDNA	32	0.239772	1.65882	0.0330097	0.277247	1	5322	tags=56%, list=32%, signal=83%		GO_BILE_ACID_METABOLIC_PROCESS	29	-0.203249	-1.29678	0.149225	0.801927	1	8018	tags=69%, list=49%, signal=134%
GO_POSITIVE_REGULATION_OF_ORGANIC_ACID_TRANSPORT	27	0.262665	1.65571	0.0379242	0.280423	1	4830	tags=56%, list=29%, signal=78%		GO_REGULATION_OF_CELLULAR_PROTEIN_CATABOLIC_PROCESS	264	-0.067956	-1.29669	0.167702	0.799013	1	6698	tags=47%, list=41%, signal=79%
GO_POSITIVE_REGULATION_OF_INTERFERON_GAMMA_PRODUCTION	55	0.187866	1.65412	0.0382409	0.281405	1	4701	tags=47%, list=29%, signal=66%		GO_POSITIVE_REGULATION_OF_STEROID_METABOLIC_PROCESS	19	-0.250121	-1.29553	0.162105	0.799371	1	2821	tags=42%, list=17%, signal=51%
GO_NEURON_APOPTOTIC_PROCESS	34	0.231923	1.65331	0.0388548	0.28151	1	7813	tags=71%, list=47%, signal=134%		GO_RESPONSE_TO_AUDITORY_STIMULUS	23	-0.223241	-1.29519	0.159919	0.79715	1	9935	tags=83%, list=60%, signal=208%
GO_OLIGOSACCHARIDE_LIPID_INTERMEDIATE_BIOSYNTHETIC_PROCESS	19	0.309583	1.65295	0.0329457	0.281019	1	6175	tags=68%, list=37%, signal=109%		GO_NEGATIVE_REGULATION_OF_INTERLEUKIN_10_PRODUCTION	15	-0.28265	-1.29295	0.171908	0.800601	1	6330	tags=67%, list=38%, signal=108%
GO_ESTABLISHMENT_OR_MAINTENANCE_OF_CELL_POLARITY	130	0.126071	1.65289	0.0342052	0.280025	1	11115	tags=80%, list=67%, signal=244%		GO_STEROID_CATABOLIC_PROCESS	17	-0.261029	-1.29211	0.157996	0.799944	1	8301	tags=76%, list=50%, signal=154%
GO_POSITIVE_REGULATION_OF_DEVELOPMENTAL_GROWTH	147	0.117017	1.65272	0.0330578	0.279069	1	11982	tags=84%, list=73%, signal=307%		GO_EPIBOLY	18	-0.25778	-1.29209	0.181641	0.796892	1	6740	tags=67%, list=41%, signal=113%
GO_SKIN_EPIDERMIS_DEVELOPMENT	65	0.169357	1.65054	0.0429448	0.28094	1	8623	tags=69%, list=52%, signal=145%		GO_REGULATION_OF_NON_CANONICAL_WNT_SIGNALING_PATHWAY	19	-0.242564	-1.29192	0.152401	0.794296	1	4679	tags=53%, list=28%, signal=73%
GO_COFACTOR_TRANSPORT	25	0.271	1.64392	0.0384615	0.288993	1	6742	tags=68%, list=41%, signal=115%		GO_DNA_ALKYLATION	40	-0.166525	-1.29168	0.171779	0.79193	1	8794	tags=70%, list=53%, signal=150%
GO_CELL_SURFACE_RECEPTOR_SIGNALING_PATHWAY_INVOLVED_IN_HEART_DEVELOPMENT	15	0.348709	1.64012	0.04158	0.293047	1	10731	tags=100%, list=65%, signal=287%		GO_ENERGY_COUPLED_PROTON_TRANSPORT_DOWN_ELECTROCHEMICAL_GRADIENT	21	-0.237105	-1.29015	0.173913	0.793402	1	4728	tags=52%, list=29%, signal=73%
GO_PROTEIN_K48_LINKED_UBIQUITINATION	46	0.204745	1.63956	0.0387755	0.292806	1	2723	tags=37%, list=17%, signal=44%		GO_MACROMOLECULE_METHYLATION	168	-0.0854233	-1.28982	0.150198	0.791322	1	11157	tags=76%, list=68%, signal=234%
GO_REGULATION_OF_NEUROTRANSMITTER_TRANSPORT	60	0.180744	1.63926	0.0456432	0.292101	1	10209	tags=80%, list=62%, signal=210%		GO_BLASTOCYST_DEVELOPMENT	56	-0.144828	-1.28895	0.166667	0.790818	1	6447	tags=54%, list=39%, signal=88%
GO_CELLULAR_RESPONSE_TO_LIPID	415	0.0696521	1.63868	0.0379242	0.291807	1	7969	tags=55%, list=48%, signal=104%		GO_REGULATION_OF_PEPTIDASE_ACTIVITY	318	-0.0613383	-1.28827	0.163107	0.789786	1	6313	tags=44%, list=38%, signal=71%
GO_CELL_CELL_ADHESION_VIA_PLASMA_MEMBRANE_ADHESION_MOLECULES	181	0.106349	1.63748	0.035343	0.292291	1	9368	tags=67%, list=57%, signal=155%		GO_NEGATIVE_REGULATION_OF_ORGANELLE_ASSEMBLY	21	-0.232085	-1.28632	0.17357	0.792668	1	8732	tags=76%, list=53%, signal=162%
GO_REGULATION_OF_TRANSCRIPTION_FROM_RNA_POLYMERASE_II_PROMOTER_IN_RESPONSE_TO_HYPOXIA	29	0.24769	1.63715	0.0346232	0.2916	1	10125	tags=86%, list=61%, signal=223%		GO_REGULATION_OF_CELL_SHAPE	134	-0.0966056	-1.2834	0.156126	0.798427	1	11943	tags=82%, list=73%, signal=296%
GO_REFLEX	20	0.30465	1.63393	0.0289256	0.295051	1	2399	tags=45%, list=15%, signal=53%		GO_REGULATION_OF_CELL_CYCLE_G2_M_PHASE_TRANSITION	55	-0.142398	-1.28213	0.135081	0.799212	1	4551	tags=42%, list=28%, signal=58%
GO_RESPONSE_TO_ZINC_ION	46	0.205198	1.63237	0.0324427	0.29605	1	6296	tags=59%, list=38%, signal=95%		GO_MULTI_ORGANISM_ORGANELLE_ORGANIZATION	21	-0.228724	-1.28108	0.174089	0.799337	1	2513	tags=38%, list=15%, signal=45%
GO_HUMORAL_IMMUNE_RESPONSE	106	0.135744	1.6314	0.0466019	0.296288	1	2439	tags=28%, list=15%, signal=33%		GO_METHYLATION	230	-0.0722184	-1.28057	0.178988	0.797841	1	12219	tags=81%, list=74%, signal=311%
GO_REGULATION_OF_EPITHELIAL_TO_MESENCHYMAL_TRANSITION	61	0.175879	1.62838	0.0415094	0.299666	1	10613	tags=82%, list=64%, signal=230%		GO_REGULATION_OF_MUSCLE_CELL_DIFFERENTIATION	138	-0.0936092	-1.27902	0.161228	0.799689	1	10765	tags=75%, list=65%, signal=214%
GO_ENDOMEMBRANE_SYSTEM_ORGANIZATION	437	0.0690332	1.62784	0.0523256	0.29931	1	11631	tags=77%, list=71%, signal=256%		GO_REGULATION_OF_CYSTEINE_TYPE_ENDOPEPTIDASE_ACTIVITY	192	-0.0798432	-1.27809	0.148438	0.799374	1	12941	tags=86%, list=79%, signal=399%
GO_NEGATIVE_REGULATION_OF_BLOOD_CIRCULATION	33	0.236656	1.6274	0.0403846	0.298789	1	6590	tags=64%, list=40%, signal=106%		GO_SPERM_MOTILITY	37	-0.174677	-1.27804	0.181641	0.796574	1	11820	tags=89%, list=72%, signal=315%
GO_POSITIVE_REGULATION_OF_INTERLEUKIN_6_PRODUCTION	57	0.183997	1.62596	0.0470588	0.29976	1	2758	tags=35%, list=17%, signal=42%		GO_REGULATION_OF_PROTEIN_EXPORT_FROM_NUCLEUS	33	-0.187974	-1.27632	0.184211	0.798909	1	6394	tags=58%, list=39%, signal=94%
GO_HOMEOSTASIS_OF_NUMBER_OF_CELLS	163	0.108539	1.62493	0.0294118	0.300203	1	7525	tags=56%, list=46%, signal=103%		GO_INNATE_IMMUNE_RESPONSE_IN_MUCOSA	15	-0.268672	-1.27427	0.162047	0.802086	1	4364	tags=53%, list=26%, signal=72%
GO_REGULATION_OF_LIPOPOLYSACCHARIDE_MEDIATED_SIGNALING_PATHWAY	16	0.340145	1.62441	0.0476191	0.299769	1	4696	tags=63%, list=29%, signal=87%		GO_SPLICEOSOMAL_SNRNP_ASSEMBLY	36	-0.181027	-1.27407	0.180039	0.799674	1	2516	tags=33%, list=15%, signal=39%
GO_VASCULAR_ENDOTHELIAL_GROWTH_FACTOR_RECEPTOR_SIGNALING_PATHWAY	72	0.161788	1.62353	0.0336842	0.299903	1	11071	tags=83%, list=67%, signal=253%		GO_NEGATIVE_REGULATION_OF_VIRAL_RELEASE_FROM_HOST_CELL	16	-0.268286	-1.27289	0.207819	0.800277	1	4851	tags=56%, list=29%, signal=80%
GO_TISSUE_MORPHOGENESIS	498	0.0643038	1.6205	0.0340681	0.303065	1	12267	tags=81%, list=74%, signal=307%		GO_SYNCYTIUM_FORMATION	23	-0.223125	-1.27247	0.187755	0.798617	1	10653	tags=87%, list=65%, signal=246%
GO_PHOSPHATIDYLINOSITOL_3_KINASE_SIGNALING	22	0.28177	1.61822	0.0456432	0.305028	1	6594	tags=68%, list=40%, signal=114%		GO_NEGATIVE_REGULATION_OF_TRANSCRIPTION_FACTOR_IMPORT_INTO_NUCLEUS	35	-0.1774	-1.27219	0.170082	0.796584	1	10732	tags=83%, list=65%, signal=237%
GO_HYALURONAN_METABOLIC_PROCESS	29	0.249366	1.6171	0.036965	0.305625	1	5554	tags=59%, list=34%, signal=88%		GO_REGULATION_OF_CHROMOSOME_ORGANIZATION	257	-0.0697684	-1.26832	0.167641	0.805215	1	7970	tags=55%, list=48%, signal=105%
GO_ORGANIC_CATION_TRANSPORT	16	0.327322	1.61542	0.0381526	0.30703	1	4907	tags=63%, list=30%, signal=89%		GO_PYRIMIDINE_NUCLEOSIDE_METABOLIC_PROCESS	39	-0.16768	-1.26684	0.180915	0.806798	1	5692	tags=51%, list=35%, signal=78%
GO_LIPOPROTEIN_METABOLIC_PROCESS	114	0.126514	1.61479	0.0509804	0.306962	1	10210	tags=75%, list=62%, signal=195%		GO_RRNA_TRANSCRIPTION	17	-0.248247	-1.26553	0.177551	0.807855	1	4636	tags=53%, list=28%, signal=74%
GO_REGULATION_OF_MRNA_3_END_PROCESSING	26	0.265011	1.61413	0.0376984	0.30684	1	6410	tags=65%, list=39%, signal=107%		GO_REGULATION_OF_OXIDOREDUCTASE_ACTIVITY	83	-0.116695	-1.26535	0.190476	0.805489	1	3248	tags=31%, list=20%, signal=39%
GO_CELLULAR_MONOVALENT_INORGANIC_CATION_HOMEOSTASIS	90	0.147924	1.61336	0.0593047	0.306859	1	7641	tags=61%, list=46%, signal=113%		GO_CENTROSOME_DUPLICATION	31	-0.190061	-1.26519	0.184109	0.803097	1	12284	tags=94%, list=75%, signal=367%
GO_LOCOMOTORY_BEHAVIOR	168	0.106731	1.61315	0.0394477	0.306045	1	6298	tags=49%, list=38%, signal=78%		GO_INTRINSIC_APOPTOTIC_SIGNALING_PATHWAY_IN_RESPONSE_TO_DNA_DAMAGE	68	-0.127223	-1.26234	0.182692	0.808835	1	10509	tags=76%, list=64%, signal=210%
GO_PROTEIN_ACYLATION	141	0.115976	1.61221	0.0337553	0.306379	1	8618	tags=64%, list=52%, signal=133%		GO_NEUROMUSCULAR_JUNCTION_DEVELOPMENT	35	-0.181564	-1.26218	0.191235	0.806369	1	10193	tags=80%, list=62%, signal=209%
GO_REGULATION_OF_CARDIAC_MUSCLE_CELL_CONTRACTION	27	0.25786	1.61175	0.0337302	0.305921	1	8569	tags=78%, list=52%, signal=162%		GO_CILIUM_MOVEMENT	31	-0.187485	-1.25993	0.201597	0.810233	1	4357	tags=45%, list=26%, signal=61%
GO_NEGATIVE_REGULATION_OF_T_CELL_PROLIFERATION	42	0.211816	1.61115	0.0412371	0.305766	1	3970	tags=45%, list=24%, signal=59%		GO_POSITIVE_REGULATION_OF_BLOOD_PRESSURE	34	-0.183972	-1.25976	0.180328	0.807897	1	3759	tags=41%, list=23%, signal=53%
GO_REGULATION_OF_IMMUNE_EFFECTOR_PROCESS	369	0.0717832	1.61105	0.044	0.304815	1	3262	tags=27%, list=20%, signal=33%		GO_POSITIVE_REGULATION_OF_LYASE_ACTIVITY	55	-0.141107	-1.25869	0.189189	0.80828	1	12358	tags=89%, list=75%, signal=356%
GO_EMBRYO_IMPLANTATION	35	0.225729	1.61093	0.0556701	0.303961	1	5230	tags=54%, list=32%, signal=79%		GO_REGULATION_OF_PROTEIN_COMPLEX_DISASSEMBLY	196	-0.076883	-1.25731	0.178197	0.809692	1	10262	tags=70%, list=62%, signal=183%
GO_NEUROBLAST_PROLIFERATION	29	0.252791	1.60941	0.0389105	0.304899	1	11177	tags=93%, list=68%, signal=289%		GO_REGULATION_OF_DNA_BIOSYNTHETIC_PROCESS	89	-0.112263	-1.25687	0.177686	0.808206	1	7970	tags=60%, list=48%, signal=115%
GO_SULFUR_COMPOUND_CATABOLIC_PROCESS	37	0.215886	1.60889	0.0313152	0.304617	1	8470	tags=73%, list=51%, signal=150%		GO_REGULATION_OF_TELOMERE_CAPPING	20	-0.234286	-1.25427	0.179798	0.81332	1	7676	tags=70%, list=47%, signal=131%
GO_INSULIN_RECEPTOR_SIGNALING_PATHWAY	77	0.152522	1.6025	0.0423387	0.313043	1	9263	tags=71%, list=56%, signal=162%		GO_DETOXIFICATION	66	-0.133304	-1.25423	0.182171	0.810629	1	4552	tags=41%, list=28%, signal=56%
GO_DEVELOPMENTAL_MATURATION	177	0.101876	1.60175	0.0421687	0.312931	1	10901	tags=76%, list=66%, signal=223%		GO_REGULATION_OF_INTERLEUKIN_10_PRODUCTION	38	-0.168746	-1.25344	0.205021	0.81037	1	6330	tags=55%, list=38%, signal=90%
GO_TAXIS	408	0.0685671	1.60006	0.0382294	0.314371	1	12219	tags=81%, list=74%, signal=306%		GO_MONOCARBOXYLIC_ACID_CATABOLIC_PROCESS	93	-0.112051	-1.25182	0.220441	0.81247	1	11094	tags=78%, list=67%, signal=239%
GO_LEUKOCYTE_CHEMOTAXIS	94	0.143214	1.59768	0.0363636	0.316797	1	6940	tags=56%, list=42%, signal=97%		GO_REGULATION_OF_APPETITE	19	-0.245514	-1.2467	0.205825	0.824787	1	7231	tags=68%, list=44%, signal=122%
GO_CHROMATIN_SILENCING	75	0.157524	1.59704	0.0371094	0.316581	1	5322	tags=48%, list=32%, signal=71%		GO_TRANSFORMING_GROWTH_FACTOR_BETA_RECEPTOR_SIGNALING_PATHWAY	91	-0.114241	-1.24389	0.191446	0.830382	1	12066	tags=85%, list=73%, signal=315%
GO_TISSUE_REMODELING	84	0.149888	1.59656	0.0525253	0.316258	1	3229	tags=35%, list=20%, signal=43%		GO_METALLO_SULFUR_CLUSTER_ASSEMBLY	18	-0.245016	-1.24286	0.190763	0.830803	1	5120	tags=56%, list=31%, signal=81%
GO_RESPONSE_TO_METAL_ION	306	0.077376	1.59617	0.0342742	0.315766	1	9513	tags=65%, list=58%, signal=152%		GO_FATTY_ACID_CATABOLIC_PROCESS	73	-0.122409	-1.24247	0.193483	0.829075	1	10854	tags=78%, list=66%, signal=228%
GO_POLYOL_CATABOLIC_PROCESS	17	0.322591	1.59379	0.0428571	0.318344	1	2442	tags=47%, list=15%, signal=55%		GO_REGULATION_OF_TRIGLYCERIDE_BIOSYNTHETIC_PROCESS	17	-0.253099	-1.24238	0.221116	0.82654	1	5525	tags=59%, list=34%, signal=88%
GO_SULFUR_COMPOUND_TRANSPORT	30	0.244647	1.59376	0.0315582	0.317306	1	6957	tags=67%, list=42%, signal=115%		GO_DNA_DAMAGE_RESPONSE_DETECTION_OF_DNA_DAMAGE	36	-0.174121	-1.2422	0.206693	0.82432	1	8577	tags=69%, list=52%, signal=145%
GO_ORGAN_GROWTH	62	0.169459	1.59174	0.0248963	0.3192	1	3594	tags=39%, list=22%, signal=49%		GO_REGULATION_OF_DIGESTIVE_SYSTEM_PROCESS	31	-0.189016	-1.23989	0.193684	0.828596	1	6457	tags=58%, list=39%, signal=95%
GO_POSITIVE_REGULATION_OF_DNA_REPAIR	33	0.233597	1.59062	0.0434783	0.319812	1	5143	tags=55%, list=31%, signal=79%		GO_SULFUR_AMINO_ACID_BIOSYNTHETIC_PROCESS	18	-0.240822	-1.23941	0.208835	0.827268	1	9764	tags=83%, list=59%, signal=204%
GO_REGULATION_OF_CELL_DIVISION	243	0.0909115	1.59001	0.0476191	0.31976	1	6386	tags=48%, list=39%, signal=77%		GO_NIK_NF_KAPPAB_SIGNALING	82	-0.116671	-1.23898	0.198413	0.825824	1	6324	tags=50%, list=38%, signal=81%
GO_PANCREAS_DEVELOPMENT	65	0.166413	1.58911	0.0411765	0.320035	1	7151	tags=60%, list=43%, signal=106%		GO_NUCLEOTIDE_PHOSPHORYLATION	54	-0.141204	-1.23631	0.222222	0.831188	1	4698	tags=43%, list=29%, signal=59%
GO_RESPONSE_TO_MANGANESE_ION	17	0.321433	1.58655	0.0693878	0.322916	1	8274	tags=82%, list=50%, signal=165%		GO_MITOCHONDRIAL_RNA_METABOLIC_PROCESS	22	-0.221077	-1.23623	0.206681	0.828683	1	6097	tags=59%, list=37%, signal=94%
GO_REGULATION_OF_SULFUR_METABOLIC_PROCESS	19	0.299028	1.5851	0.0511811	0.324064	1	9816	tags=89%, list=60%, signal=221%		GO_INTRACELLULAR_ESTROGEN_RECEPTOR_SIGNALING_PATHWAY	17	-0.252237	-1.2362	0.223849	0.826083	1	6508	tags=65%, list=40%, signal=107%
GO_CELL_COMMUNICATION_INVOLVED_IN_CARDIAC_CONDUCTION	35	0.222991	1.58493	0.0406504	0.323215	1	8569	tags=74%, list=52%, signal=155%		GO_NEGATIVE_REGULATION_OF_I_KAPPAB_KINASE_NF_KAPPAB_SIGNALING	47	-0.155532	-1.23578	0.19596	0.824641	1	12515	tags=91%, list=76%, signal=380%
GO_CELL_GROWTH	130	0.121151	1.58344	0.0611814	0.324444	1	9295	tags=68%, list=56%, signal=156%		GO_POSITIVE_REGULATION_OF_TELOMERE_MAINTENANCE	42	-0.159414	-1.2345	0.186047	0.825822	1	7970	tags=64%, list=48%, signal=124%
GO_REGULATION_OF_INTERFERON_GAMMA_BIOSYNTHETIC_PROCESS	15	0.341781	1.5824	0.0388548	0.324963	1	6453	tags=73%, list=39%, signal=120%		GO_RENAL_WATER_HOMEOSTASIS	31	-0.186009	-1.23002	0.2	0.836637	1	7569	tags=65%, list=46%, signal=119%
GO_CENTROSOME_LOCALIZATION	17	0.314261	1.58184	0.0472279	0.324676	1	8392	tags=82%, list=51%, signal=168%		GO_REACTIVE_NITROGEN_SPECIES_METABOLIC_PROCESS	16	-0.252826	-1.22916	0.202	0.836467	1	4076	tags=50%, list=25%, signal=66%
GO_MULTICELLULAR_ORGANISMAL_SIGNALING	119	0.123581	1.58131	0.0488798	0.324473	1	9189	tags=68%, list=56%, signal=153%		GO_DEFENSE_RESPONSE_TO_GRAM_NEGATIVE_BACTERIUM	35	-0.17607	-1.22763	0.210526	0.838525	1	5107	tags=49%, list=31%, signal=70%
GO_DIGESTIVE_SYSTEM_DEVELOPMENT	132	0.118394	1.58034	0.0405117	0.324881	1	6674	tags=52%, list=41%, signal=87%		GO_REGULATION_OF_SEQUESTERING_OF_CALCIUM_ION	99	-0.106669	-1.22594	0.198864	0.840963	1	10732	tags=76%, list=65%, signal=216%
GO_SIGNAL_TRANSDUCTION_IN_ABSENCE_OF_LIGAND	32	0.237635	1.57964	0.0669371	0.32489	1	10504	tags=88%, list=64%, signal=241%		GO_RESPONSE_TO_WATER	17	-0.246635	-1.22497	0.205479	0.841143	1	7569	tags=71%, list=46%, signal=130%
GO_CEREBELLAR_CORTEX_MORPHOGENESIS	26	0.259005	1.57911	0.0628571	0.324671	1	10943	tags=92%, list=66%, signal=275%		GO_DNA_METHYLATION_INVOLVED_IN_GAMETE_GENERATION	16	-0.252591	-1.22366	0.223909	0.842344	1	7168	tags=69%, list=44%, signal=122%
GO_SKELETAL_MUSCLE_TISSUE_REGENERATION	21	0.28931	1.57867	0.0578842	0.324312	1	3083	tags=48%, list=19%, signal=59%		GO_MYOBLAST_FUSION	18	-0.242402	-1.22136	0.211155	0.846767	1	10653	tags=89%, list=65%, signal=251%
GO_REGULATION_OF_T_CELL_PROLIFERATION	124	0.122722	1.5782	0.0431211	0.323978	1	3970	tags=36%, list=24%, signal=47%		GO_BLASTOCYST_GROWTH	15	-0.266424	-1.21967	0.236686	0.849146	1	3303	tags=47%, list=20%, signal=58%
GO_CHEMOKINE_MEDIATED_SIGNALING_PATHWAY	53	0.178162	1.5782	0.0467836	0.32295	1	6086	tags=55%, list=37%, signal=87%		GO_NOTCH_RECEPTOR_PROCESSING	16	-0.248313	-1.21827	0.227184	0.850596	1	6209	tags=63%, list=38%, signal=100%
GO_FC_GAMMA_RECEPTOR_SIGNALING_PATHWAY	71	0.159495	1.57709	0.0531496	0.323621	1	9214	tags=72%, list=56%, signal=162%		GO_B_CELL_MEDIATED_IMMUNITY	59	-0.136271	-1.21821	0.205451	0.848104	1	7535	tags=59%, list=46%, signal=109%
GO_POSITIVE_REGULATION_OF_EXCITATORY_POSTSYNAPTIC_POTENTIAL	20	0.291611	1.57629	0.0587084	0.323707	1	8378	tags=80%, list=51%, signal=163%		GO_NEGATIVE_REGULATION_OF_PLATELET_ACTIVATION	16	-0.25509	-1.21791	0.236735	0.846265	1	10215	tags=88%, list=62%, signal=230%
GO_RESPONSE_TO_INORGANIC_SUBSTANCE	443	0.0651804	1.5752	0.0466926	0.324303	1	9513	tags=64%, list=58%, signal=148%		GO_ANTEROGRADE_AXONAL_TRANSPORT	22	-0.218883	-1.21783	0.229862	0.843875	1	8379	tags=73%, list=51%, signal=148%
GO_PLATELET_DERIVED_GROWTH_FACTOR_RECEPTOR_SIGNALING_PATHWAY	34	0.233848	1.57453	0.0460922	0.324317	1	9719	tags=82%, list=59%, signal=200%		GO_PROTEIN_LOCALIZATION_TO_CELL_SURFACE	22	-0.213958	-1.21711	0.224652	0.843107	1	8460	tags=73%, list=51%, signal=149%
GO_MESENCHYMAL_CELL_DIFFERENTIATION	124	0.123936	1.57318	0.0469667	0.325195	1	10060	tags=73%, list=61%, signal=187%		GO_NEGATIVE_REGULATION_OF_HOMEOSTATIC_PROCESS	116	-0.0972513	-1.21625	0.23092	0.843052	1	11189	tags=78%, list=68%, signal=240%
GO_REGULATION_OF_SYNAPSE_ORGANIZATION	101	0.135192	1.57133	0.0491803	0.326841	1	11810	tags=85%, list=72%, signal=299%		GO_REGULATION_OF_UBIQUITIN_PROTEIN_LIGASE_ACTIVITY	17	-0.249584	-1.21518	0.237817	0.843657	1	4614	tags=53%, list=28%, signal=73%
GO_NEURON_MIGRATION	97	0.136732	1.57113	0.035865	0.326165	1	11174	tags=81%, list=68%, signal=252%		GO_POSITIVE_REGULATION_OF_INTRINSIC_APOPTOTIC_SIGNALING_PATHWAY	51	-0.143023	-1.21416	0.21611	0.844138	1	12508	tags=90%, list=76%, signal=374%
GO_NEURON_PROJECTION_GUIDANCE	191	0.0988683	1.56816	0.0491159	0.329688	1	11669	tags=81%, list=71%, signal=273%		GO_RRNA_MODIFICATION	24	-0.206342	-1.21367	0.212551	0.842931	1	6215	tags=58%, list=38%, signal=94%
GO_EMBRYONIC_EYE_MORPHOGENESIS	30	0.239477	1.56804	0.0525253	0.328902	1	7042	tags=67%, list=43%, signal=116%		GO_INTERFERON_GAMMA_MEDIATED_SIGNALING_PATHWAY	53	-0.140549	-1.21362	0.20404	0.840471	1	7327	tags=58%, list=44%, signal=105%
GO_POSITIVE_REGULATION_OF_RESPONSE_TO_BIOTIC_STIMULUS	33	0.229444	1.56585	0.049896	0.331345	1	3714	tags=45%, list=23%, signal=59%		GO_POSITIVE_REGULATION_OF_VIRAL_PROCESS	84	-0.111145	-1.21347	0.198381	0.838322	1	1513	tags=20%, list=9%, signal=22%
GO_EXTRACELLULAR_STRUCTURE_ORGANIZATION	281	0.0800539	1.56273	0.0431211	0.33514	1	1575	tags=17%, list=10%, signal=19%		GO_RESPONSE_TO_ENDOPLASMIC_RETICULUM_STRESS	220	-0.0706853	-1.21307	0.199234	0.836984	1	9483	tags=65%, list=58%, signal=150%
GO_ACUTE_PHASE_RESPONSE	34	0.230466	1.56212	0.0461847	0.335041	1	2024	tags=35%, list=12%, signal=40%		GO_NEUROTRANSMITTER_METABOLIC_PROCESS	23	-0.208253	-1.21135	0.217573	0.839461	1	5885	tags=57%, list=36%, signal=88%
GO_POSITIVE_REGULATION_OF_HEART_RATE	22	0.284323	1.56171	0.0517241	0.334702	1	6552	tags=68%, list=40%, signal=113%		GO_POSITIVE_REGULATION_OF_PROTEIN_MATURATION	15	-0.259678	-1.20966	0.23855	0.841864	1	10002	tags=87%, list=61%, signal=220%
GO_POSITIVE_REGULATION_OF_ORGANELLE_ASSEMBLY	42	0.205416	1.56114	0.0606654	0.334582	1	9173	tags=76%, list=56%, signal=172%		GO_CELL_JUNCTION_ASSEMBLY	122	-0.0936507	-1.20868	0.222222	0.842113	1	8460	tags=61%, list=51%, signal=124%
GO_POSITIVE_REGULATION_OF_OSTEOBLAST_DIFFERENTIATION	57	0.177549	1.55928	0.0517241	0.33638	1	7487	tags=63%, list=45%, signal=115%		GO_POSITIVE_REGULATION_OF_TRIGLYCERIDE_METABOLIC_PROCESS	18	-0.235838	-1.20686	0.225738	0.844789	1	5271	tags=56%, list=32%, signal=82%
GO_PH_REDUCTION	37	0.217081	1.55536	0.045098	0.341376	1	3999	tags=46%, list=24%, signal=61%		GO_REGULATION_OF_LYASE_ACTIVITY	80	-0.11266	-1.20609	0.226337	0.844635	1	10507	tags=75%, list=64%, signal=206%
GO_REGULATION_OF_FATTY_ACID_TRANSPORT	25	0.258632	1.55458	0.049904	0.341563	1	4969	tags=56%, list=30%, signal=80%		GO_CILIUM_MORPHOGENESIS	184	-0.076693	-1.20401	0.242991	0.848327	1	7166	tags=51%, list=44%, signal=89%
GO_STEROL_BIOSYNTHETIC_PROCESS	40	0.208962	1.5545	0.0546559	0.340654	1	7683	tags=68%, list=47%, signal=126%		GO_DETECTION_OF_STIMULUS	257	-0.0649087	-1.20384	0.213552	0.846321	1	2217	tags=20%, list=13%, signal=23%
GO_GLYCOSPHINGOLIPID_METABOLIC_PROCESS	61	0.170211	1.55408	0.0654762	0.340358	1	8006	tags=66%, list=49%, signal=127%		GO_REGULATION_OF_TRANSCRIPTION_INITIATION_FROM_RNA_POLYMERASE_II_PROMOTER	22	-0.214163	-1.20378	0.210832	0.843956	1	7708	tags=68%, list=47%, signal=128%
GO_ACTION_POTENTIAL	90	0.142552	1.55355	0.0650407	0.340154	1	9376	tags=71%, list=57%, signal=164%		GO_REGULATION_OF_CHROMATIN_ORGANIZATION	142	-0.0873881	-1.20299	0.235521	0.843774	1	7853	tags=56%, list=48%, signal=107%
GO_SYNAPTIC_VESICLE_LOCALIZATION	99	0.135528	1.55331	0.0430328	0.339561	1	12753	tags=91%, list=77%, signal=400%		GO_CELLULAR_AMINO_ACID_METABOLIC_PROCESS	310	-0.0585137	-1.2018	0.24717	0.844777	1	5059	tags=36%, list=31%, signal=52%
GO_VENTRICULAR_SEPTUM_DEVELOPMENT	49	0.189149	1.55312	0.0570342	0.338876	1	10674	tags=84%, list=65%, signal=237%		GO_TRICARBOXYLIC_ACID_METABOLIC_PROCESS	37	-0.168863	-1.20107	0.222944	0.84459	1	10135	tags=78%, list=62%, signal=203%
GO_RESPONSE_TO_PROSTAGLANDIN	31	0.237949	1.55153	0.0469388	0.340397	1	4588	tags=52%, list=28%, signal=71%		GO_REGULATION_OF_DOPAMINE_SECRETION	21	-0.217469	-1.20063	0.236735	0.843413	1	10541	tags=86%, list=64%, signal=238%
GO_EMBRYONIC_SKELETAL_SYSTEM_MORPHOGENESIS	82	0.144512	1.55126	0.0509804	0.339885	1	6870	tags=56%, list=42%, signal=96%		GO_CHAPERONE_MEDIATED_PROTEIN_FOLDING	44	-0.152206	-1.20038	0.238	0.841746	1	10602	tags=80%, list=64%, signal=223%
GO_SODIUM_ION_TRANSPORT	126	0.119677	1.55105	0.0340681	0.339222	1	9023	tags=67%, list=55%, signal=146%		GO_RECEPTOR_CATABOLIC_PROCESS	16	-0.249658	-1.19989	0.233918	0.840764	1	9275	tags=81%, list=56%, signal=186%
GO_CELLULAR_RESPONSE_TO_CORTICOSTEROID_STIMULUS	56	0.177279	1.55027	0.0547667	0.339379	1	7677	tags=64%, list=47%, signal=120%		GO_POSITIVE_REGULATION_OF_DNA_BIOSYNTHETIC_PROCESS	56	-0.136047	-1.1992	0.22664	0.840408	1	8944	tags=68%, list=54%, signal=148%
GO_REGULATION_OF_OLIGODENDROCYTE_DIFFERENTIATION	28	0.249431	1.54807	0.0701403	0.341687	1	10015	tags=86%, list=61%, signal=218%		GO_APICAL_JUNCTION_ASSEMBLY	36	-0.171322	-1.19906	0.242545	0.838347	1	7708	tags=64%, list=47%, signal=120%
GO_POSITIVE_REGULATION_OF_CYTOKINE_BIOSYNTHETIC_PROCESS	52	0.179575	1.54583	0.0433925	0.344162	1	4969	tags=48%, list=30%, signal=69%		GO_PROTEIN_HOMOTETRAMERIZATION	58	-0.138017	-1.19833	0.242171	0.837991	1	4835	tags=43%, list=29%, signal=61%
GO_PHOSPHATIDYLCHOLINE_BIOSYNTHETIC_PROCESS	26	0.256848	1.54543	0.0525253	0.343755	1	10345	tags=88%, list=63%, signal=237%		GO_NEGATIVE_REGULATION_OF_BLOOD_PRESSURE	41	-0.160188	-1.19803	0.197652	0.836455	1	4600	tags=44%, list=28%, signal=61%
GO_REGULATION_OF_LYMPHOCYTE_APOPTOTIC_PROCESS	47	0.186744	1.53994	0.0629921	0.351312	1	9197	tags=74%, list=56%, signal=168%		GO_NEGATIVE_REGULATION_OF_HYDROLASE_ACTIVITY	323	-0.0588084	-1.19708	0.239351	0.83674	1	6853	tags=47%, list=42%, signal=80%
GO_POSITIVE_REGULATION_OF_CHEMOKINE_PRODUCTION	44	0.199343	1.53934	0.05	0.351253	1	3088	tags=39%, list=19%, signal=47%		GO_NEGATIVE_REGULATION_OF_RESPONSE_TO_BIOTIC_STIMULUS	26	-0.196836	-1.19659	0.24466	0.835713	1	565	tags=23%, list=3%, signal=24%
GO_ENSHEATHMENT_OF_NEURONS	86	0.140521	1.5392	0.0650096	0.350479	1	10911	tags=80%, list=66%, signal=236%		GO_REGULATION_OF_TRANSCRIPTION_ELONGATION_FROM_RNA_POLYMERASE_II_PROMOTER	20	-0.224468	-1.19539	0.232558	0.83673	1	5367	tags=55%, list=33%, signal=81%
GO_ORGANIC_HYDROXY_COMPOUND_BIOSYNTHETIC_PROCESS	161	0.105919	1.53803	0.062	0.351265	1	7683	tags=57%, list=47%, signal=106%		GO_DNA_LIGATION	16	-0.246232	-1.19471	0.247917	0.836446	1	8302	tags=75%, list=50%, signal=151%
GO_NEGATIVE_REGULATION_OF_MITOTIC_NUCLEAR_DIVISION	31	0.228748	1.53786	0.0603113	0.350527	1	7927	tags=71%, list=48%, signal=137%		GO_NEGATIVE_REGULATION_OF_PROTEOLYSIS	262	-0.0647975	-1.19403	0.258586	0.835932	1	6620	tags=47%, list=40%, signal=77%
GO_REGULATION_OF_PHOSPHATIDYLINOSITOL_3_KINASE_ACTIVITY	39	0.209253	1.53717	0.0638723	0.350637	1	9230	tags=77%, list=56%, signal=175%		GO_OSTEOBLAST_DEVELOPMENT	17	-0.240854	-1.19368	0.220202	0.834597	1	2820	tags=41%, list=17%, signal=50%
GO_POSITIVE_REGULATION_OF_DENDRITE_DEVELOPMENT	62	0.167735	1.53663	0.063655	0.350514	1	11326	tags=85%, list=69%, signal=273%		GO_REGULATION_OF_MACROPHAGE_CHEMOTAXIS	16	-0.2482	-1.1928	0.238189	0.83467	1	9299	tags=81%, list=56%, signal=186%
GO_MUSCLE_ORGAN_MORPHOGENESIS	64	0.164124	1.53655	0.0590476	0.349663	1	4512	tags=44%, list=27%, signal=60%		GO_MEMBRANE_DEPOLARIZATION_DURING_ACTION_POTENTIAL	38	-0.164845	-1.19182	0.231855	0.835102	1	12462	tags=92%, list=76%, signal=378%
GO_RESPONSE_TO_IONIZING_RADIATION	137	0.112557	1.53419	0.0681818	0.352419	1	8259	tags=61%, list=50%, signal=122%		GO_POSITIVE_REGULATION_OF_TOLL_LIKE_RECEPTOR_SIGNALING_PATHWAY	18	-0.23912	-1.19122	0.241379	0.834577	1	6132	tags=61%, list=37%, signal=97%
GO_NEGATIVE_REGULATION_OF_REGULATED_SECRETORY_PATHWAY	18	0.294797	1.53374	0.0553435	0.352096	1	3384	tags=50%, list=21%, signal=63%		GO_NUCLEOSIDE_PHOSPHATE_CATABOLIC_PROCESS	67	-0.126652	-1.19081	0.221053	0.833378	1	8248	tags=63%, list=50%, signal=125%
GO_PHOSPHATIDYLINOSITOL_3_PHOSPHATE_BIOSYNTHETIC_PROCESS	47	0.194946	1.53337	0.0604288	0.3517	1	10464	tags=83%, list=64%, signal=227%		GO_REGULATION_OF_VIRAL_TRANSCRIPTION	55	-0.133686	-1.18759	0.246	0.840591	1	11282	tags=82%, list=69%, signal=259%
GO_DEFENSE_RESPONSE_TO_GRAM_POSITIVE_BACTERIUM	56	0.172355	1.53163	0.0574257	0.353562	1	2758	tags=34%, list=17%, signal=41%		GO_ORGAN_OR_TISSUE_SPECIFIC_IMMUNE_RESPONSE	23	-0.206524	-1.18366	0.252066	0.849891	1	2333	tags=35%, list=14%, signal=40%
GO_EPIDERMAL_GROWTH_FACTOR_RECEPTOR_SIGNALING_PATHWAY	52	0.178146	1.5311	0.0717054	0.353449	1	12594	tags=94%, list=76%, signal=399%		GO_REGULATION_OF_INTRINSIC_APOPTOTIC_SIGNALING_PATHWAY	134	-0.0877405	-1.18292	0.22288	0.849655	1	3607	tags=31%, list=22%, signal=39%
GO_POSITIVE_REGULATION_OF_HEART_GROWTH	26	0.244447	1.53006	0.0568182	0.354013	1	9282	tags=81%, list=56%, signal=185%		GO_GMP_METABOLIC_PROCESS	19	-0.232995	-1.18292	0.24558	0.847281	1	12638	tags=100%, list=77%, signal=429%
GO_REGULATION_OF_GLIOGENESIS	89	0.138266	1.52821	0.057971	0.355983	1	10688	tags=79%, list=65%, signal=223%		GO_PROTEIN_TARGETING_TO_MITOCHONDRION	45	-0.146484	-1.18134	0.241245	0.849608	1	6013	tags=51%, list=37%, signal=80%
GO_PROTEIN_DEPHOSPHORYLATION	175	0.100878	1.52549	0.0480167	0.35947	1	12190	tags=84%, list=74%, signal=320%		GO_REGULATION_OF_EXECUTION_PHASE_OF_APOPTOSIS	24	-0.207376	-1.18034	0.257812	0.850227	1	11688	tags=92%, list=71%, signal=315%
GO_FAT_CELL_DIFFERENTIATION	100	0.128992	1.52548	0.0643863	0.358492	1	7440	tags=58%, list=45%, signal=105%		GO_CARBOHYDRATE_PHOSPHORYLATION	19	-0.222738	-1.17817	0.246939	0.854338	1	5872	tags=58%, list=36%, signal=90%
GO_POSITIVE_REGULATION_OF_NUCLEOSIDE_METABOLIC_PROCESS	22	0.270704	1.52398	0.0623782	0.36011	1	6776	tags=68%, list=41%, signal=116%		GO_REGULATION_OF_CILIUM_ASSEMBLY	47	-0.144898	-1.17814	0.253968	0.852056	1	3929	tags=38%, list=24%, signal=50%
GO_NEGATIVE_REGULATION_OF_GLIOGENESIS	37	0.214641	1.52365	0.0767677	0.359649	1	10271	tags=84%, list=62%, signal=222%		GO_ENDODERM_FORMATION	47	-0.145401	-1.17705	0.250478	0.852867	1	7425	tags=60%, list=45%, signal=108%
GO_ORGAN_FORMATION	32	0.224564	1.52141	0.0496032	0.362373	1	5572	tags=56%, list=34%, signal=85%		GO_POSITIVE_REGULATION_OF_HORMONE_SECRETION	103	-0.0988604	-1.17669	0.24	0.851549	1	6538	tags=50%, list=40%, signal=82%
GO_TISSUE_REGENERATION	44	0.199647	1.52071	0.061144	0.362402	1	3083	tags=39%, list=19%, signal=47%		GO_NEURAL_TUBE_DEVELOPMENT	142	-0.0860606	-1.17569	0.250943	0.852178	1	13442	tags=90%, list=82%, signal=486%
GO_POSITIVE_REGULATION_OF_PROTEIN_OLIGOMERIZATION	17	0.308072	1.52051	0.0709939	0.36172	1	7525	tags=76%, list=46%, signal=141%		GO_RHO_PROTEIN_SIGNAL_TRANSDUCTION	45	-0.148554	-1.17547	0.242915	0.850497	1	11103	tags=82%, list=67%, signal=252%
GO_SYNAPSE_ORGANIZATION	137	0.112383	1.51882	0.0643275	0.363447	1	10546	tags=75%, list=64%, signal=207%		GO_NEGATIVE_REGULATION_OF_PROTEIN_COMPLEX_DISASSEMBLY	157	-0.0798582	-1.17403	0.240481	0.852273	1	11077	tags=75%, list=67%, signal=227%
GO_NEGATIVE_REGULATION_OF_INTERFERON_GAMMA_PRODUCTION	25	0.256832	1.5177	0.0699029	0.364395	1	3681	tags=48%, list=22%, signal=62%		GO_RETINA_VASCULATURE_DEVELOPMENT_IN_CAMERA_TYPE_EYE	16	-0.240542	-1.17399	0.240664	0.850086	1	9425	tags=81%, list=57%, signal=190%
GO_PLASMA_MEMBRANE_ORGANIZATION	195	0.0926055	1.51736	0.0645161	0.363992	1	11330	tags=78%, list=69%, signal=247%		GO_NEGATIVE_REGULATION_OF_RESPONSE_TO_REACTIVE_OXYGEN_SPECIES	17	-0.237711	-1.17289	0.240704	0.85089	1	6747	tags=65%, list=41%, signal=109%
GO_NEGATIVE_REGULATION_OF_ORGAN_GROWTH	20	0.288967	1.51671	0.0775681	0.364091	1	10892	tags=95%, list=66%, signal=280%		GO_REGULATION_OF_TRANSLATIONAL_FIDELITY	15	-0.246369	-1.1722	0.258491	0.850584	1	5829	tags=60%, list=35%, signal=93%
GO_REGULATION_OF_PHOSPHOLIPASE_ACTIVITY	61	0.163203	1.5165	0.0631164	0.363417	1	7041	tags=59%, list=43%, signal=103%		GO_POSITIVE_REGULATION_OF_LIPID_STORAGE	18	-0.228787	-1.17142	0.26506	0.850576	1	7217	tags=67%, list=44%, signal=119%
GO_PROTEOGLYCAN_BIOSYNTHETIC_PROCESS	57	0.170455	1.51557	0.0596708	0.363867	1	9915	tags=77%, list=60%, signal=193%		GO_POSITIVE_REGULATION_OF_MICROTUBULE_POLYMERIZATION_OR_DEPOLYMERIZATION	22	-0.209044	-1.17093	0.262525	0.849731	1	12284	tags=95%, list=75%, signal=375%
GO_SODIUM_ION_TRANSMEMBRANE_TRANSPORT	78	0.14509	1.51545	0.0658436	0.363086	1	9023	tags=69%, list=55%, signal=152%		GO_REGULATION_OF_RENAL_SODIUM_EXCRETION	20	-0.213556	-1.16909	0.24031	0.852688	1	8017	tags=70%, list=49%, signal=136%
GO_RESPONSE_TO_FATTY_ACID	78	0.146915	1.51437	0.0628803	0.363819	1	7515	tags=60%, list=46%, signal=110%		GO_NEUROTROPHIN_TRK_RECEPTOR_SIGNALING_PATHWAY	15	-0.249104	-1.16811	0.241736	0.853185	1	294	tags=27%, list=2%, signal=27%
GO_PRESYNAPTIC_PROCESS_INVOLVED_IN_SYNAPTIC_TRANSMISSION	107	0.12456	1.51405	0.074	0.363409	1	9967	tags=73%, list=61%, signal=183%		GO_MULTI_ORGANISM_MEMBRANE_ORGANIZATION	27	-0.189929	-1.16712	0.280808	0.853779	1	3588	tags=41%, list=22%, signal=52%
GO_NECROPTOTIC_PROCESS	20	0.286687	1.51367	0.0672098	0.362969	1	3518	tags=50%, list=21%, signal=64%		GO_AXO_DENDRITIC_TRANSPORT	33	-0.172786	-1.16408	0.262136	0.860299	1	8640	tags=70%, list=52%, signal=146%
GO_REGULATION_OF_INTERFERON_GAMMA_PRODUCTION	79	0.145589	1.51151	0.0808081	0.365677	1	4701	tags=43%, list=29%, signal=60%		GO_REGULATION_OF_AMINE_TRANSPORT	67	-0.121372	-1.16365	0.262948	0.859235	1	10547	tags=76%, list=64%, signal=211%
GO_SMALL_GTPASE_MEDIATED_SIGNAL_TRANSDUCTION	328	0.0741018	1.51106	0.0750988	0.365421	1	10603	tags=72%, list=64%, signal=197%		GO_MACROMOLECULE_DEACYLATION	65	-0.124033	-1.16289	0.250988	0.859205	1	8355	tags=63%, list=51%, signal=128%
GO_POSITIVE_REGULATION_OF_ENDOTHELIAL_CELL_PROLIFERATION	67	0.15376	1.51053	0.0657084	0.365282	1	8293	tags=66%, list=50%, signal=132%		GO_PTERIDINE_CONTAINING_COMPOUND_BIOSYNTHETIC_PROCESS	16	-0.241924	-1.16135	0.273622	0.861459	1	3226	tags=44%, list=20%, signal=54%
GO_POSITIVE_REGULATION_OF_NEURAL_PRECURSOR_CELL_PROLIFERATION	37	0.208068	1.51033	0.057971	0.364594	1	10379	tags=84%, list=63%, signal=226%		GO_CELL_CELL_JUNCTION_ASSEMBLY	68	-0.119245	-1.16117	0.268	0.85977	1	8460	tags=63%, list=51%, signal=129%
GO_EXOCYTOSIS	284	0.0763397	1.50948	0.0744467	0.365015	1	10014	tags=68%, list=61%, signal=171%		GO_POSITIVE_REGULATION_OF_WNT_SIGNALING_PATHWAY	148	-0.0822112	-1.16054	0.24952	0.859405	1	7228	tags=52%, list=44%, signal=92%
GO_POSITIVE_REGULATION_OF_CYCLIN_DEPENDENT_PROTEIN_KINASE_ACTIVITY	33	0.222873	1.50901	0.0737052	0.364866	1	9312	tags=79%, list=57%, signal=181%		GO_CGMP_METABOLIC_PROCESS	23	-0.199407	-1.16027	0.272374	0.858015	1	10327	tags=83%, list=63%, signal=221%
GO_POSITIVE_REGULATION_OF_REPRODUCTIVE_PROCESS	43	0.193823	1.50803	0.0657084	0.365488	1	12136	tags=93%, list=74%, signal=353%		GO_NEGATIVE_REGULATION_OF_RELEASE_OF_CYTOCHROME_C_FROM_MITOCHONDRIA	16	-0.24213	-1.15958	0.268571	0.857733	1	4252	tags=50%, list=26%, signal=67%
GO_DIVALENT_INORGANIC_CATION_TRANSPORT	248	0.0817687	1.5069	0.0646465	0.366375	1	9564	tags=66%, list=58%, signal=155%		GO_PROTEIN_TRANSPORT_ALONG_MICROTUBULE	26	-0.188397	-1.15875	0.28463	0.857901	1	5138	tags=50%, list=31%, signal=73%
GO_CELLULAR_RESPONSE_TO_TOXIC_SUBSTANCE	24	0.257555	1.50636	0.08	0.366343	1	8802	tags=79%, list=53%, signal=170%		GO_CELL_SEPARATION_AFTER_CYTOKINESIS	15	-0.247706	-1.15803	0.270386	0.857739	1	2513	tags=40%, list=15%, signal=47%
GO_ERYTHROCYTE_HOMEOSTASIS	69	0.156952	1.50605	0.0821053	0.365894	1	9837	tags=75%, list=60%, signal=186%		GO_REGULATION_OF_ACTIN_FILAMENT_DEPOLYMERIZATION	43	-0.151612	-1.1574	0.268859	0.85742	1	6320	tags=53%, list=38%, signal=87%
GO_NEURON_RECOGNITION	33	0.222851	1.50548	0.079922	0.365875	1	7316	tags=67%, list=44%, signal=120%		GO_APOPTOTIC_PROCESS_INVOLVED_IN_DEVELOPMENT	17	-0.230911	-1.15459	0.258755	0.863402	1	11703	tags=94%, list=71%, signal=325%
GO_FATTY_ACID_METABOLIC_PROCESS	268	0.0783398	1.50511	0.0763359	0.365523	1	5920	tags=44%, list=36%, signal=67%		GO_POSITIVE_REGULATION_OF_PROTEIN_POLYMERIZATION	80	-0.10694	-1.15356	0.265226	0.864106	1	13483	tags=93%, list=82%, signal=508%
GO_NEGATIVE_REGULATION_OF_GLIAL_CELL_DIFFERENTIATION	26	0.238394	1.50333	0.064257	0.367439	1	10015	tags=85%, list=61%, signal=216%		GO_PROTEIN_EXIT_FROM_ENDOPLASMIC_RETICULUM	19	-0.216327	-1.14944	0.275574	0.873821	1	8578	tags=74%, list=52%, signal=154%
GO_POSITIVE_REGULATION_OF_T_CELL_MEDIATED_IMMUNITY	28	0.23705	1.50062	0.0718447	0.371155	1	3160	tags=43%, list=19%, signal=53%		GO_TRNA_TRANSPORT	29	-0.175497	-1.14912	0.241935	0.87245	1	10746	tags=83%, list=65%, signal=238%
GO_METANEPHRIC_NEPHRON_DEVELOPMENT	29	0.233827	1.49898	0.0733198	0.372881	1	9785	tags=83%, list=59%, signal=204%		GO_FORMATION_OF_TRANSLATION_PREINITIATION_COMPLEX	19	-0.221877	-1.14649	0.268	0.877857	1	6753	tags=63%, list=41%, signal=107%
GO_REGULATION_OF_DENDRITIC_SPINE_DEVELOPMENT	54	0.171966	1.49863	0.0638298	0.372595	1	12731	tags=94%, list=77%, signal=415%		GO_REGULATION_OF_MITOTIC_CELL_CYCLE	433	-0.0473779	-1.14639	0.315041	0.875915	1	6240	tags=42%, list=38%, signal=67%
GO_TRABECULA_MORPHOGENESIS	35	0.21343	1.49807	0.0515267	0.372662	1	11079	tags=89%, list=67%, signal=270%		GO_REGULATION_OF_ORGAN_MORPHOGENESIS	226	-0.0660148	-1.14594	0.284672	0.875032	1	13431	tags=88%, list=82%, signal=471%
GO_CARDIAC_CHAMBER_DEVELOPMENT	131	0.112956	1.49797	0.0546875	0.371881	1	6577	tags=51%, list=40%, signal=84%		GO_OXIDOREDUCTION_COENZYME_METABOLIC_PROCESS	95	-0.10049	-1.14562	0.281376	0.873739	1	14132	tags=96%, list=86%, signal=671%
GO_CARDIAC_CONDUCTION	79	0.138885	1.49543	0.0591837	0.37498	1	9189	tags=70%, list=56%, signal=157%		GO_DNA_TEMPLATED_TRANSCRIPTION_ELONGATION	85	-0.105635	-1.14475	0.285149	0.874149	1	5827	tags=46%, list=35%, signal=71%
GO_POSITIVE_REGULATION_OF_ADAPTIVE_IMMUNE_RESPONSE	65	0.157747	1.4941	0.0706861	0.376385	1	3239	tags=35%, list=20%, signal=44%		GO_CELLULAR_METABOLIC_COMPOUND_SALVAGE	34	-0.16233	-1.14413	0.270541	0.873692	1	7990	tags=65%, list=49%, signal=125%
GO_REGULATION_OF_RAS_PROTEIN_SIGNAL_TRANSDUCTION	173	0.0983098	1.49396	0.0588235	0.375661	1	13058	tags=89%, list=79%, signal=425%		GO_DETECTION_OF_LIGHT_STIMULUS	49	-0.137852	-1.14273	0.293033	0.875663	1	7821	tags=61%, list=47%, signal=116%
GO_PIGMENTATION	81	0.140663	1.49249	0.0631365	0.377248	1	5827	tags=49%, list=35%, signal=76%		GO_NEGATIVE_REGULATION_OF_INFLAMMATORY_RESPONSE	87	-0.102811	-1.14109	0.287091	0.878287	1	6457	tags=49%, list=39%, signal=81%
GO_MACROPHAGE_ACTIVATION	29	0.234674	1.49082	0.0831683	0.379246	1	10339	tags=86%, list=63%, signal=231%		GO_POSITIVE_REGULATION_OF_DNA_TEMPLATED_TRANSCRIPTION_INITIATION	23	-0.197417	-1.13976	0.291139	0.880072	1	12508	tags=96%, list=76%, signal=397%
GO_CELL_COMMUNICATION_BY_ELECTRICAL_COUPLING	15	0.321726	1.49073	0.0682261	0.378451	1	10077	tags=93%, list=61%, signal=240%		GO_REGULATION_OF_CHROMATIN_SILENCING	19	-0.214148	-1.13965	0.289883	0.878173	1	7747	tags=68%, list=47%, signal=129%
GO_REGULATION_OF_INTERLEUKIN_17_PRODUCTION	20	0.276778	1.4898	0.078	0.378925	1	3681	tags=50%, list=22%, signal=64%		GO_DNA_BIOSYNTHETIC_PROCESS	109	-0.0927385	-1.13939	0.285164	0.876712	1	13896	tags=94%, list=84%, signal=595%
GO_NEGATIVE_REGULATION_OF_RECEPTOR_MEDIATED_ENDOCYTOSIS	16	0.30972	1.48841	0.0750988	0.380335	1	6226	tags=69%, list=38%, signal=110%		GO_INTRINSIC_APOPTOTIC_SIGNALING_PATHWAY_IN_RESPONSE_TO_ENDOPLASMIC_RETICULUM_STRESS	29	-0.181153	-1.13884	0.292181	0.876162	1	10653	tags=83%, list=65%, signal=234%
GO_METANEPHROS_DEVELOPMENT	73	0.150496	1.48743	0.0610998	0.381023	1	12422	tags=90%, list=75%, signal=366%		GO_SOMATIC_DIVERSIFICATION_OF_IMMUNOGLOBULINS	24	-0.200201	-1.13876	0.284047	0.87422	1	6316	tags=58%, list=38%, signal=94%
GO_EPITHELIAL_TO_MESENCHYMAL_TRANSITION	51	0.176177	1.48642	0.0697211	0.381887	1	10024	tags=78%, list=61%, signal=200%		GO_EXECUTION_PHASE_OF_APOPTOSIS	53	-0.132252	-1.13864	0.264188	0.872422	1	10260	tags=75%, list=62%, signal=200%
GO_REGULATION_OF_T_CELL_APOPTOTIC_PROCESS	27	0.239737	1.48642	0.0808679	0.380957	1	8867	tags=78%, list=54%, signal=168%		GO_NEGATIVE_REGULATION_OF_ENDOTHELIAL_CELL_MIGRATION	36	-0.161677	-1.13655	0.291242	0.876433	1	9239	tags=72%, list=56%, signal=164%
GO_NEURAL_PRECURSOR_CELL_PROLIFERATION	68	0.152917	1.48569	0.0734127	0.38139	1	11781	tags=87%, list=72%, signal=304%		GO_POSITIVE_REGULATION_OF_EPIDERMAL_CELL_DIFFERENTIATION	18	-0.224046	-1.13644	0.278788	0.874585	1	2720	tags=39%, list=17%, signal=47%
GO_THYMUS_DEVELOPMENT	43	0.192778	1.48387	0.0759754	0.38336	1	9472	tags=77%, list=58%, signal=180%		GO_REGULATION_OF_MONONUCLEAR_CELL_MIGRATION	15	-0.239319	-1.13547	0.277666	0.875227	1	9239	tags=80%, list=56%, signal=182%
GO_POSITIVE_REGULATION_OF_BINDING	118	0.114651	1.48378	0.0802348	0.382577	1	12361	tags=86%, list=75%, signal=344%		GO_POSITIVE_REGULATION_OF_MYOTUBE_DIFFERENTIATION	27	-0.181536	-1.1348	0.292089	0.874991	1	8606	tags=70%, list=52%, signal=147%
GO_MESODERMAL_CELL_DIFFERENTIATION	24	0.25488	1.48094	0.0775194	0.386323	1	6101	tags=63%, list=37%, signal=99%		GO_REGULATION_OF_DNA_TEMPLATED_TRANSCRIPTION_INITIATION	30	-0.17427	-1.13468	0.293878	0.873217	1	12508	tags=93%, list=76%, signal=387%
GO_MOLTING_CYCLE	73	0.148271	1.47833	0.0708661	0.389775	1	8623	tags=67%, list=52%, signal=140%		GO_NEGATIVE_REGULATION_OF_LEUKOCYTE_DIFFERENTIATION	70	-0.115453	-1.13309	0.275794	0.875639	1	14107	tags=97%, list=86%, signal=674%
GO_GLYCEROLIPID_CATABOLIC_PROCESS	34	0.216723	1.47793	0.0811881	0.389448	1	7094	tags=65%, list=43%, signal=113%		GO_REGULATION_OF_TRANSCRIPTION_FROM_RNA_POLYMERASE_I_PROMOTER	23	-0.191815	-1.13294	0.294118	0.873945	1	3291	tags=39%, list=20%, signal=49%
GO_PROTEIN_LOCALIZATION_TO_NUCLEUS	144	0.10357	1.47747	0.0588235	0.389278	1	12605	tags=87%, list=77%, signal=367%		GO_MAINTENANCE_OF_LOCATION	126	-0.0884204	-1.131	0.3174	0.877393	1	12673	tags=86%, list=77%, signal=369%
GO_T_CELL_ACTIVATION_INVOLVED_IN_IMMUNE_RESPONSE	40	0.200578	1.47597	0.0808271	0.39105	1	10703	tags=85%, list=65%, signal=242%		GO_PEPTIDYL_LYSINE_MODIFICATION	271	-0.0587244	-1.1287	0.290807	0.882083	1	14365	tags=93%, list=87%, signal=716%
GO_CHROMOSOME_SEGREGATION	240	0.0833103	1.47584	0.0917969	0.390317	1	11617	tags=79%, list=71%, signal=263%		GO_SENSORY_PERCEPTION_OF_TEMPERATURE_STIMULUS	19	-0.218099	-1.12839	0.290456	0.880924	1	7682	tags=68%, list=47%, signal=128%
GO_PATTERN_RECOGNITION_RECEPTOR_SIGNALING_PATHWAY	102	0.125474	1.47528	0.0831601	0.390238	1	4727	tags=41%, list=29%, signal=57%		GO_REGULATION_OF_RETINOIC_ACID_RECEPTOR_SIGNALING_PATHWAY	17	-0.229291	-1.12839	0.305051	0.878808	1	9792	tags=82%, list=59%, signal=203%
GO_POSITIVE_REGULATION_OF_OSTEOCLAST_DIFFERENTIATION	20	0.276413	1.4742	0.0866142	0.391051	1	2040	tags=40%, list=12%, signal=46%		GO_REGULATION_OF_SYSTEMIC_ARTERIAL_BLOOD_PRESSURE_BY_HORMONE	33	-0.1636	-1.12823	0.289079	0.877207	1	3301	tags=36%, list=20%, signal=45%
GO_POSITIVE_REGULATION_OF_IMMUNE_RESPONSE	468	0.0588292	1.47363	0.0907217	0.391093	1	4618	tags=34%, list=28%, signal=46%		GO_MITOCHONDRIAL_RESPIRATORY_CHAIN_COMPLEX_ASSEMBLY	62	-0.122102	-1.12601	0.287149	0.881626	1	8889	tags=66%, list=54%, signal=143%
GO_NEGATIVE_REGULATION_OF_IMMUNE_EFFECTOR_PROCESS	82	0.13905	1.4736	0.066	0.390202	1	3545	tags=35%, list=22%, signal=45%		GO_REGULATION_OF_ALPHA_BETA_T_CELL_PROLIFERATION	20	-0.207052	-1.12565	0.284585	0.88063	1	4830	tags=50%, list=29%, signal=71%
GO_EPIDERMIS_MORPHOGENESIS	26	0.243016	1.47037	0.0778443	0.394794	1	9939	tags=85%, list=60%, signal=213%		GO_DNA_STRAND_ELONGATION_INVOLVED_IN_DNA_REPLICATION	25	-0.186999	-1.12528	0.3	0.879577	1	6149	tags=56%, list=37%, signal=89%
GO_POSITIVE_REGULATION_OF_STRIATED_MUSCLE_CELL_DIFFERENTIATION	49	0.176573	1.4699	0.0795918	0.394654	1	12225	tags=92%, list=74%, signal=355%		GO_PURINE_CONTAINING_COMPOUND_CATABOLIC_PROCESS	47	-0.13584	-1.12433	0.291985	0.880142	1	10035	tags=74%, list=61%, signal=190%
GO_RESPONSE_TO_OXYGEN_LEVELS	299	0.0721131	1.46785	0.0914761	0.397361	1	10125	tags=69%, list=61%, signal=175%		GO_SNRNA_PROCESSING	19	-0.215492	-1.12386	0.30754	0.879471	1	1657	tags=32%, list=10%, signal=35%
GO_CORTICAL_CYTOSKELETON_ORGANIZATION	33	0.214378	1.46775	0.0889328	0.396577	1	11448	tags=91%, list=70%, signal=298%		GO_BRANCHED_CHAIN_AMINO_ACID_METABOLIC_PROCESS	23	-0.190697	-1.1195	0.307843	0.889732	1	8322	tags=70%, list=51%, signal=140%
GO_NEGATIVE_REGULATION_OF_CELL_PROJECTION_ORGANIZATION	139	0.105523	1.46594	0.0804598	0.398581	1	11428	tags=80%, list=69%, signal=259%		GO_REGULATION_OF_OXIDATIVE_STRESS_INDUCED_CELL_DEATH	42	-0.146422	-1.1186	0.302457	0.890307	1	7007	tags=57%, list=43%, signal=99%
GO_NEGATIVE_REGULATION_OF_CELL_DIVISION	56	0.168534	1.46404	0.0933852	0.40083	1	6350	tags=55%, list=39%, signal=90%		GO_ARGININE_METABOLIC_PROCESS	17	-0.223399	-1.11813	0.310127	0.889657	1	4076	tags=47%, list=25%, signal=62%
GO_REGULATION_OF_MEMBRANE_PERMEABILITY	67	0.151913	1.46376	0.0794574	0.400408	1	7340	tags=60%, list=45%, signal=107%		GO_REGULATION_OF_MACROPHAGE_ACTIVATION	25	-0.186914	-1.118	0.33	0.88793	1	7468	tags=64%, list=45%, signal=117%
GO_REGULATION_OF_CARDIAC_MUSCLE_CELL_DIFFERENTIATION	19	0.278006	1.46371	0.0792079	0.399542	1	9295	tags=84%, list=56%, signal=193%		GO_CHROMATIN_DISASSEMBLY	15	-0.239745	-1.11736	0.330769	0.887655	1	10330	tags=87%, list=63%, signal=232%
GO_REGULATION_OF_CELLULAR_PH	71	0.145487	1.46304	0.0910931	0.399873	1	7124	tags=58%, list=43%, signal=101%		GO_POSITIVE_REGULATION_OF_CELLULAR_PROTEIN_CATABOLIC_PROCESS	187	-0.0689286	-1.11689	0.300403	0.886922	1	6365	tags=45%, list=39%, signal=73%
GO_POSITIVE_REGULATION_OF_DENDRITIC_SPINE_DEVELOPMENT	34	0.209451	1.46287	0.0828283	0.39919	1	10120	tags=82%, list=61%, signal=213%		GO_NEGATIVE_REGULATION_OF_WNT_SIGNALING_PATHWAY	186	-0.0724935	-1.11684	0.292181	0.884976	1	13431	tags=89%, list=82%, signal=475%
GO_RESPONSE_TO_ISCHEMIA	28	0.233079	1.45968	0.0861423	0.403841	1	7931	tags=71%, list=48%, signal=138%		GO_FAT_SOLUBLE_VITAMIN_METABOLIC_PROCESS	28	-0.177802	-1.11659	0.317427	0.883642	1	6489	tags=57%, list=39%, signal=94%
GO_COCHLEA_MORPHOGENESIS	20	0.269787	1.45911	0.0886598	0.403977	1	8737	tags=80%, list=53%, signal=170%		GO_VASODILATION	25	-0.186476	-1.116	0.3138	0.883291	1	4840	tags=48%, list=29%, signal=68%
GO_POSITIVE_REGULATION_OF_MITOCHONDRION_ORGANIZATION	150	0.101875	1.45892	0.0752475	0.403316	1	7340	tags=55%, list=45%, signal=98%		GO_REGULATION_OF_RENAL_SYSTEM_PROCESS	34	-0.160687	-1.11547	0.314629	0.882669	1	8017	tags=65%, list=49%, signal=126%
GO_CERAMIDE_BIOSYNTHETIC_PROCESS	42	0.186233	1.45806	0.0955166	0.40388	1	3606	tags=40%, list=22%, signal=52%		GO_NEURON_MATURATION	30	-0.174635	-1.11544	0.303748	0.880732	1	11404	tags=87%, list=69%, signal=281%
GO_MITOCHONDRIAL_TRANSPORT	158	0.0995392	1.45692	0.0693277	0.404886	1	7340	tags=54%, list=45%, signal=97%		GO_SNRNA_METABOLIC_PROCESS	73	-0.110134	-1.11534	0.293522	0.878981	1	1805	tags=22%, list=11%, signal=25%
GO_SKELETAL_SYSTEM_MORPHOGENESIS	180	0.0932474	1.45512	0.0838323	0.407174	1	6898	tags=51%, list=42%, signal=87%		GO_ACTIVATION_OF_PROTEIN_KINASE_A_ACTIVITY	16	-0.233446	-1.11155	0.3147	0.888018	1	7483	tags=69%, list=45%, signal=126%
GO_REGULATION_OF_MAST_CELL_ACTIVATION_INVOLVED_IN_IMMUNE_RESPONSE	28	0.226845	1.45462	0.0775047	0.407064	1	12151	tags=96%, list=74%, signal=367%		GO_SOMATIC_DIVERSIFICATION_OF_IMMUNE_RECEPTORS	35	-0.159772	-1.10783	0.330739	0.89692	1	6316	tags=54%, list=38%, signal=88%
GO_GPI_ANCHOR_METABOLIC_PROCESS	33	0.213316	1.45336	0.101338	0.408288	1	8970	tags=76%, list=54%, signal=166%		GO_RECIPROCAL_DNA_RECOMBINATION	34	-0.160648	-1.10665	0.322981	0.898261	1	6080	tags=53%, list=37%, signal=84%
GO_REGULATION_OF_ENDOCYTOSIS	185	0.0921093	1.45326	0.105691	0.407534	1	5087	tags=40%, list=31%, signal=57%		GO_REGULATION_OF_POTASSIUM_ION_TRANSPORT	76	-0.10708	-1.10623	0.292434	0.897347	1	12115	tags=84%, list=74%, signal=317%
GO_REGULATION_OF_ERAD_PATHWAY	27	0.241562	1.4531	0.10084	0.406901	1	3347	tags=44%, list=20%, signal=56%		GO_BASE_EXCISION_REPAIR	39	-0.148888	-1.10578	0.28692	0.896616	1	7690	tags=62%, list=47%, signal=115%
GO_DENDRITIC_CELL_MIGRATION	21	0.265296	1.45274	0.0794297	0.406662	1	3478	tags=48%, list=21%, signal=60%		GO_NUCLEOTIDE_EXCISION_REPAIR_DNA_DUPLEX_UNWINDING	22	-0.19636	-1.10431	0.342308	0.898661	1	11744	tags=91%, list=71%, signal=316%
GO_EXTRINSIC_APOPTOTIC_SIGNALING_PATHWAY	91	0.128166	1.45223	0.107943	0.406617	1	10569	tags=77%, list=64%, signal=214%		GO_POSITIVE_REGULATION_OF_PROTEIN_TARGETING_TO_MEMBRANE	15	-0.235551	-1.10324	0.319527	0.899783	1	11497	tags=93%, list=70%, signal=309%
GO_POSITIVE_REGULATION_OF_RECEPTOR_MEDIATED_ENDOCYTOSIS	45	0.184475	1.45101	0.0831601	0.407927	1	5021	tags=49%, list=30%, signal=70%		GO_CELLULAR_RESPONSE_TO_RETINOIC_ACID	58	-0.1192	-1.1029	0.338742	0.898702	1	11959	tags=84%, list=73%, signal=307%
GO_CARDIAC_EPITHELIAL_TO_MESENCHYMAL_TRANSITION	22	0.259125	1.44872	0.0912621	0.411096	1	9961	tags=86%, list=60%, signal=218%		GO_PROTEIN_TRIMERIZATION	34	-0.156529	-1.10244	0.310891	0.898086	1	10023	tags=76%, list=61%, signal=195%
GO_POSITIVE_REGULATION_OF_T_CELL_PROLIFERATION	82	0.135694	1.44775	0.105372	0.411801	1	3600	tags=35%, list=22%, signal=45%		GO_POSITIVE_REGULATION_OF_CYCLIC_NUCLEOTIDE_METABOLIC_PROCESS	99	-0.0963177	-1.10229	0.307843	0.896498	1	2916	tags=27%, list=18%, signal=33%
GO_SOMATIC_STEM_CELL_DIVISION	20	0.267295	1.44754	0.0745968	0.411212	1	10425	tags=90%, list=63%, signal=245%		GO_ATP_GENERATION_FROM_ADP	35	-0.155304	-1.10171	0.328923	0.896162	1	3566	tags=37%, list=22%, signal=47%
GO_POTASSIUM_ION_IMPORT	27	0.236453	1.44675	0.0763052	0.411557	1	8921	tags=78%, list=54%, signal=169%		GO_RESPONSE_TO_INTERFERON_ALPHA	19	-0.211086	-1.10104	0.328155	0.896056	1	4330	tags=47%, list=26%, signal=64%
GO_REGULATION_OF_NEURON_PROJECTION_REGENERATION	20	0.273161	1.44658	0.0942623	0.410954	1	6211	tags=65%, list=38%, signal=104%		GO_REGULATION_OF_MYOTUBE_DIFFERENTIATION	50	-0.130646	-1.10073	0.307851	0.894944	1	8726	tags=66%, list=53%, signal=140%
GO_CELL_CHEMOTAXIS	134	0.110771	1.44587	0.0909091	0.411306	1	7039	tags=54%, list=43%, signal=93%		GO_RESPONSE_TO_PROTOZOAN	18	-0.211038	-1.09954	0.303263	0.89637	1	6594	tags=61%, list=40%, signal=102%
GO_CELLULAR_RESPONSE_TO_EXTERNAL_STIMULUS	247	0.0794324	1.44278	0.0783505	0.415827	1	11713	tags=79%, list=71%, signal=269%		GO_GLYCOSYL_COMPOUND_BIOSYNTHETIC_PROCESS	104	-0.0921916	-1.09954	0.301282	0.894402	1	5777	tags=44%, list=35%, signal=68%
GO_REGULATION_OF_AMINO_ACID_TRANSPORT	25	0.247747	1.44278	0.108607	0.414904	1	8442	tags=76%, list=51%, signal=156%		GO_REGULATION_OF_WNT_SIGNALING_PATHWAY	293	-0.0552715	-1.0993	0.305182	0.89309	1	8438	tags=57%, list=51%, signal=114%
GO_GAMMA_AMINOBUTYRIC_ACID_SIGNALING_PATHWAY	21	0.259139	1.44264	0.106178	0.414201	1	8285	tags=76%, list=50%, signal=153%		GO_POSITIVE_REGULATION_OF_CIRCADIAN_RHYTHM	19	-0.21569	-1.09868	0.341053	0.892879	1	11189	tags=89%, list=68%, signal=279%
GO_EAR_MORPHOGENESIS	102	0.125392	1.44139	0.100386	0.415409	1	6666	tags=53%, list=40%, signal=88%		GO_REGULATION_OF_MYELOID_CELL_APOPTOTIC_PROCESS	23	-0.190731	-1.09784	0.313278	0.89318	1	4741	tags=48%, list=29%, signal=67%
GO_ESTABLISHMENT_OF_MITOTIC_SPINDLE_LOCALIZATION	22	0.255643	1.43927	0.0929293	0.418183	1	8521	tags=77%, list=52%, signal=160%		GO_POSTTRANSCRIPTIONAL_GENE_SILENCING	37	-0.149653	-1.0971	0.322957	0.893251	1	8225	tags=65%, list=50%, signal=129%
GO_CARBOHYDRATE_DERIVATIVE_TRANSPORT	47	0.175949	1.43897	0.0772201	0.417815	1	8323	tags=68%, list=51%, signal=137%		GO_GLUTAMINE_FAMILY_AMINO_ACID_METABOLIC_PROCESS	61	-0.120909	-1.09489	0.31134	0.897682	1	3687	tags=34%, list=22%, signal=44%
GO_CRANIAL_NERVE_DEVELOPMENT	36	0.202446	1.43739	0.0921569	0.419785	1	2162	tags=33%, list=13%, signal=38%		GO_NEGATIVE_REGULATION_OF_VIRAL_GENOME_REPLICATION	39	-0.148331	-1.09365	0.317308	0.899163	1	4743	tags=44%, list=29%, signal=61%
GO_MYELOID_LEUKOCYTE_ACTIVATION	86	0.130754	1.4371	0.0823045	0.419388	1	10688	tags=78%, list=65%, signal=221%		GO_REGULATION_OF_DOUBLE_STRAND_BREAK_REPAIR_VIA_HOMOLOGOUS_RECOMBINATION	17	-0.220443	-1.0931	0.318786	0.898744	1	2187	tags=35%, list=13%, signal=41%
GO_POSITIVE_REGULATION_OF_CARDIAC_MUSCLE_CELL_PROLIFERATION	18	0.28568	1.43708	0.106339	0.418504	1	9939	tags=89%, list=60%, signal=224%		GO_GLUCOSE_6_PHOSPHATE_METABOLIC_PROCESS	19	-0.204835	-1.09094	0.338809	0.902964	1	3566	tags=42%, list=22%, signal=54%
GO_ESTABLISHMENT_OF_CELL_POLARITY	83	0.132975	1.43491	0.0730689	0.421479	1	11115	tags=81%, list=67%, signal=247%		GO_NEGATIVE_REGULATION_OF_INTRINSIC_APOPTOTIC_SIGNALING_PATHWAY	81	-0.103342	-1.09057	0.326531	0.902027	1	7864	tags=58%, list=48%, signal=111%
GO_MONOCARBOXYLIC_ACID_METABOLIC_PROCESS	444	0.0587483	1.43433	0.10766	0.42167	1	5920	tags=42%, list=36%, signal=63%		GO_DEFENSE_RESPONSE_TO_VIRUS	121	-0.0863247	-1.09038	0.326255	0.900544	1	4851	tags=38%, list=29%, signal=53%
GO_CHROMOSOME_LOCALIZATION	55	0.16378	1.43399	0.0925553	0.421332	1	4198	tags=42%, list=25%, signal=56%		GO_REGULATION_OF_FIBROBLAST_MIGRATION	27	-0.181354	-1.08955	0.347475	0.900946	1	6779	tags=59%, list=41%, signal=101%
GO_POSITIVE_REGULATION_OF_LEUKOCYTE_PROLIFERATION	119	0.11375	1.43374	0.100394	0.420857	1	3260	tags=31%, list=20%, signal=38%		GO_DIENCEPHALON_DEVELOPMENT	70	-0.111533	-1.08902	0.356137	0.900598	1	760	tags=16%, list=5%, signal=16%
GO_POSITIVE_REGULATION_OF_EXOCYTOSIS	74	0.141186	1.43321	0.0897959	0.42078	1	12151	tags=88%, list=74%, signal=333%		GO_REGULATION_OF_RESPONSE_TO_OXIDATIVE_STRESS	58	-0.122885	-1.08635	0.341176	0.906318	1	7923	tags=60%, list=48%, signal=116%
GO_EMBRYONIC_FORELIMB_MORPHOGENESIS	26	0.238151	1.43272	0.11811	0.420744	1	10019	tags=85%, list=61%, signal=216%		GO_CELL_SUBSTRATE_ADHESION	156	-0.0743604	-1.08454	0.342105	0.909704	1	11985	tags=80%, list=73%, signal=291%
GO_MORPHOGENESIS_OF_AN_EPITHELIAL_FOLD	15	0.305682	1.43245	0.0979167	0.420361	1	10341	tags=93%, list=63%, signal=251%		GO_RESPONSE_TO_INTERFERON_GAMMA	111	-0.0892723	-1.08447	0.340594	0.907949	1	5366	tags=41%, list=33%, signal=61%
GO_SECRETION_BY_CELL	438	0.0601921	1.43155	0.0857741	0.421001	1	10014	tags=67%, list=61%, signal=166%		GO_REGULATION_OF_VACUOLE_ORGANIZATION	39	-0.145396	-1.08393	0.360082	0.907578	1	3102	tags=33%, list=19%, signal=41%
GO_REGULATION_OF_BONE_REMODELING	36	0.198673	1.43146	0.0910973	0.420287	1	4969	tags=50%, list=30%, signal=71%		GO_RIBONUCLEOSIDE_TRIPHOSPHATE_BIOSYNTHETIC_PROCESS	42	-0.141927	-1.08201	0.34714	0.911235	1	4728	tags=43%, list=29%, signal=60%
GO_POST_TRANSLATIONAL_PROTEIN_MODIFICATION	29	0.224546	1.43116	0.0888031	0.419912	1	6530	tags=62%, list=40%, signal=103%		GO_NONMOTILE_PRIMARY_CILIUM_ASSEMBLY	22	-0.185074	-1.08033	0.346555	0.914068	1	11181	tags=86%, list=68%, signal=269%
GO_POSITIVE_REGULATION_OF_AXONOGENESIS	68	0.149234	1.42974	0.0901961	0.421384	1	11357	tags=84%, list=69%, signal=269%		GO_ATP_DEPENDENT_CHROMATIN_REMODELING	65	-0.11504	-1.07964	0.345029	0.914076	1	4195	tags=37%, list=25%, signal=49%
GO_REGULATION_OF_TRANSFORMING_GROWTH_FACTOR_BETA_PRODUCTION	24	0.243023	1.42909	0.102515	0.421682	1	6296	tags=63%, list=38%, signal=101%		GO_REGULATION_OF_INTERLEUKIN_12_PRODUCTION	43	-0.13974	-1.07845	0.358149	0.915478	1	6132	tags=51%, list=37%, signal=81%
GO_CELLULAR_RESPONSE_TO_MECHANICAL_STIMULUS	75	0.139347	1.42847	0.0838095	0.421959	1	3424	tags=35%, list=21%, signal=44%		GO_CELLULAR_PROTEIN_COMPLEX_ASSEMBLY	306	-0.0527898	-1.07771	0.330693	0.915657	1	14003	tags=90%, list=85%, signal=591%
GO_BRANCHING_INVOLVED_IN_SALIVARY_GLAND_MORPHOGENESIS	15	0.310909	1.42782	0.0897959	0.422181	1	9157	tags=87%, list=56%, signal=195%		GO_REGULATION_OF_GLUCOSE_IMPORT_IN_RESPONSE_TO_INSULIN_STIMULUS	16	-0.22136	-1.07771	0.351923	0.913708	1	10770	tags=88%, list=65%, signal=253%
GO_REGULATION_OF_DENDRITE_MORPHOGENESIS	71	0.143871	1.42715	0.0951456	0.422412	1	11326	tags=83%, list=69%, signal=265%		GO_NUCLEOTIDE_EXCISION_REPAIR_PREINCISION_COMPLEX_ASSEMBLY	29	-0.172741	-1.07754	0.341651	0.91224	1	5112	tags=48%, list=31%, signal=70%
GO_LEUKOCYTE_ACTIVATION	354	0.0664662	1.42692	0.0936255	0.421915	1	6558	tags=46%, list=40%, signal=75%		GO_REGULATION_OF_STEROID_METABOLIC_PROCESS	63	-0.114933	-1.07619	0.373444	0.914115	1	2821	tags=29%, list=17%, signal=34%
GO_REGULATION_OF_MITOCHONDRIAL_FISSION	16	0.300512	1.42675	0.100971	0.421298	1	2260	tags=44%, list=14%, signal=51%		GO_POSITIVE_REGULATION_OF_CELL_MATRIX_ADHESION	40	-0.141601	-1.07591	0.336614	0.912959	1	6733	tags=55%, list=41%, signal=93%
GO_LONG_TERM_SYNAPTIC_POTENTIATION	38	0.194127	1.4261	0.095723	0.421637	1	11112	tags=87%, list=67%, signal=266%		GO_DNA_TEMPLATED_TRANSCRIPTION_TERMINATION	97	-0.0957328	-1.07532	0.337232	0.912711	1	3018	tags=28%, list=18%, signal=34%
GO_NEUROTRANSMITTER_TRANSPORT	145	0.102749	1.4248	0.0970297	0.422999	1	10021	tags=71%, list=61%, signal=180%		GO_LIPID_OXIDATION	69	-0.111178	-1.07512	0.360947	0.91131	1	7248	tags=55%, list=44%, signal=98%
GO_RESPONSE_TO_STEROID_HORMONE	455	0.058249	1.42428	0.105469	0.42315	1	8007	tags=54%, list=49%, signal=103%		GO_REGULATION_OF_PLATELET_AGGREGATION	15	-0.22674	-1.07495	0.339093	0.909855	1	11642	tags=93%, list=71%, signal=318%
GO_POSITIVE_REGULATION_OF_CELLULAR_COMPONENT_BIOGENESIS	367	0.0637006	1.42152	0.0996016	0.427168	1	11135	tags=74%, list=68%, signal=223%		GO_NADP_METABOLIC_PROCESS	25	-0.183825	-1.07468	0.337526	0.908749	1	3566	tags=40%, list=22%, signal=51%
GO_RESPONSE_TO_XENOBIOTIC_STIMULUS	73	0.140398	1.41993	0.0997963	0.429172	1	4691	tags=42%, list=28%, signal=59%		GO_NOTOCHORD_DEVELOPMENT	17	-0.215351	-1.07449	0.340659	0.907392	1	11959	tags=94%, list=73%, signal=343%
GO_SOMITOGENESIS	60	0.152377	1.41943	0.100418	0.429293	1	4910	tags=45%, list=30%, signal=64%		GO_REGULATION_OF_MRNA_METABOLIC_PROCESS	112	-0.0847772	-1.07415	0.319838	0.906432	1	14496	tags=96%, list=88%, signal=799%
GO_VENTRICULAR_SEPTUM_MORPHOGENESIS	25	0.241934	1.41917	0.0816733	0.42888	1	10514	tags=88%, list=64%, signal=243%		GO_POSITIVE_REGULATION_OF_EXTRINSIC_APOPTOTIC_SIGNALING_PATHWAY	51	-0.127933	-1.07305	0.345041	0.907632	1	11464	tags=82%, list=70%, signal=270%
GO_HEART_TRABECULA_MORPHOGENESIS	23	0.247208	1.41906	0.108571	0.428194	1	10971	tags=91%, list=67%, signal=273%		GO_REGULATION_OF_VASCULAR_PERMEABILITY	29	-0.171166	-1.07304	0.370614	0.905779	1	12521	tags=93%, list=76%, signal=388%
GO_REGULATION_OF_NEURON_APOPTOTIC_PROCESS	177	0.0917676	1.41887	0.096	0.427647	1	11624	tags=80%, list=71%, signal=268%		GO_REGULATION_OF_PROTEIN_KINASE_A_SIGNALING	16	-0.218138	-1.07296	0.356275	0.904159	1	10823	tags=88%, list=66%, signal=255%
GO_PHAGOSOME_MATURATION	37	0.195036	1.41739	0.0996016	0.42955	1	3471	tags=41%, list=21%, signal=51%		GO_NEGATIVE_REGULATION_OF_CELLULAR_CATABOLIC_PROCESS	145	-0.0751967	-1.07273	0.336798	0.902932	1	5475	tags=41%, list=33%, signal=60%
GO_MORPHOGENESIS_OF_AN_EPITHELIUM	372	0.0638558	1.41642	0.0914761	0.430284	1	11235	tags=74%, list=68%, signal=229%		GO_REGULATION_OF_HISTONE_H3_K4_METHYLATION	21	-0.194402	-1.07182	0.369835	0.90364	1	6999	tags=62%, list=42%, signal=108%
GO_REGULATION_OF_ACTIVATED_T_CELL_PROLIFERATION	33	0.206015	1.41477	0.12249	0.432348	1	3600	tags=42%, list=22%, signal=54%		GO_HYDROGEN_PEROXIDE_METABOLIC_PROCESS	27	-0.170285	-1.07131	0.357564	0.903199	1	3301	tags=37%, list=20%, signal=46%
GO_PEPTIDYL_GLUTAMIC_ACID_MODIFICATION	27	0.2325	1.41458	0.0995851	0.43177	1	7766	tags=70%, list=47%, signal=133%		GO_NEGATIVE_REGULATION_OF_CELL_GROWTH	162	-0.0707015	-1.07069	0.364372	0.903039	1	10133	tags=69%, list=62%, signal=176%
GO_REGULATION_OF_MAST_CELL_ACTIVATION	35	0.205467	1.4142	0.0921569	0.431525	1	12151	tags=94%, list=74%, signal=359%		GO_PLATELET_AGGREGATION	35	-0.15128	-1.07053	0.374245	0.901664	1	5985	tags=51%, list=36%, signal=81%
GO_REGULATION_OF_ORGANIC_ACID_TRANSPORT	47	0.179429	1.41251	0.107505	0.433611	1	7565	tags=64%, list=46%, signal=118%		GO_POSITIVE_REGULATION_OF_TOR_SIGNALING	27	-0.175819	-1.07035	0.370445	0.900281	1	11750	tags=89%, list=71%, signal=310%
GO_REGULATION_OF_LEUKOCYTE_APOPTOTIC_PROCESS	70	0.142134	1.41247	0.0946746	0.432799	1	9197	tags=70%, list=56%, signal=158%		GO_ORGANIC_ACID_CATABOLIC_PROCESS	192	-0.0647154	-1.06965	0.325956	0.900441	1	9756	tags=66%, list=59%, signal=159%
GO_NEGATIVE_REGULATION_OF_CELLULAR_RESPONSE_TO_INSULIN_STIMULUS	31	0.21461	1.41216	0.0901639	0.432441	1	9222	tags=77%, list=56%, signal=176%		GO_POSITIVE_REGULATION_OF_NUCLEOTIDE_METABOLIC_PROCESS	121	-0.0821391	-1.06943	0.313402	0.899192	1	2061	tags=21%, list=13%, signal=23%
GO_CELLULAR_RESPONSE_TO_ALCOHOL	107	0.113292	1.4121	0.0853659	0.43166	1	10921	tags=78%, list=66%, signal=229%		GO_DNA_TEMPLATED_TRANSCRIPTION_INITIATION	189	-0.0670282	-1.06936	0.343035	0.897548	1	2744	tags=23%, list=17%, signal=28%
GO_SISTER_CHROMATID_COHESION	98	0.122326	1.41196	0.103792	0.431031	1	10937	tags=79%, list=66%, signal=232%		GO_REGULATION_OF_RESPONSE_TO_FOOD	18	-0.206236	-1.06622	0.349904	0.904208	1	4843	tags=50%, list=29%, signal=71%
GO_STEM_CELL_PROLIFERATION	58	0.158608	1.41165	0.10495	0.430716	1	5063	tags=47%, list=31%, signal=67%		GO_CYTOPLASMIC_SEQUESTERING_OF_TRANSCRIPTION_FACTOR	16	-0.223669	-1.06583	0.382178	0.903505	1	10732	tags=88%, list=65%, signal=251%
GO_REGULATION_OF_EXTENT_OF_CELL_GROWTH	98	0.124394	1.4115	0.114286	0.430102	1	5021	tags=43%, list=30%, signal=61%		GO_MICROTUBULE_ORGANIZING_CENTER_ORGANIZATION	79	-0.102814	-1.06574	0.36646	0.901944	1	12284	tags=85%, list=75%, signal=332%
GO_RNA_POLYADENYLATION	29	0.220349	1.41141	0.0965795	0.429423	1	6599	tags=62%, list=40%, signal=103%		GO_POSITIVE_REGULATION_OF_MONOOXYGENASE_ACTIVITY	26	-0.173867	-1.06551	0.359504	0.900796	1	4110	tags=42%, list=25%, signal=56%
GO_KIDNEY_EPITHELIUM_DEVELOPMENT	116	0.111308	1.41042	0.0989247	0.430251	1	11951	tags=84%, list=73%, signal=303%		GO_ACTOMYOSIN_STRUCTURE_ORGANIZATION	72	-0.105455	-1.06437	0.344423	0.902258	1	9023	tags=65%, list=55%, signal=144%
GO_EMBRYONIC_DIGESTIVE_TRACT_MORPHOGENESIS	16	0.294161	1.40867	0.115538	0.432546	1	6482	tags=69%, list=39%, signal=113%		GO_RIBONUCLEOTIDE_CATABOLIC_PROCESS	27	-0.171319	-1.06378	0.362934	0.902086	1	8774	tags=70%, list=53%, signal=150%
GO_TRANSITION_METAL_ION_TRANSPORT	101	0.120406	1.40839	0.106776	0.432141	1	9606	tags=70%, list=58%, signal=168%		GO_POSITIVE_REGULATION_OF_INSULIN_SECRETION	55	-0.11937	-1.06375	0.346856	0.900353	1	4929	tags=42%, list=30%, signal=59%
GO_REGULATION_OF_MUSCLE_TISSUE_DEVELOPMENT	97	0.12232	1.40824	0.112426	0.431564	1	10561	tags=76%, list=64%, signal=211%		GO_POSITIVE_REGULATION_OF_SEQUENCE_SPECIFIC_DNA_BINDING_TRANSCRIPTION_FACTOR_ACTIVITY	211	-0.0622185	-1.06204	0.352475	0.903439	1	12181	tags=80%, list=74%, signal=304%
GO_NEGATIVE_REGULATION_OF_CALCIUM_MEDIATED_SIGNALING	16	0.291031	1.4069	0.10495	0.433119	1	10651	tags=94%, list=65%, signal=265%		GO_REGULATION_OF_EXTRINSIC_APOPTOTIC_SIGNALING_PATHWAY	142	-0.0757146	-1.06026	0.387097	0.906567	1	13031	tags=87%, list=79%, signal=411%
GO_REGULATION_OF_DEVELOPMENTAL_GROWTH	272	0.0738903	1.40644	0.11546	0.433133	1	12184	tags=81%, list=74%, signal=307%		GO_RESPONSE_TO_ETHANOL	131	-0.0787648	-1.06026	0.359375	0.904775	1	7892	tags=56%, list=48%, signal=106%
GO_LEARNING	124	0.107151	1.40615	0.1002	0.432792	1	12858	tags=89%, list=78%, signal=401%		GO_REGULATION_OF_HEART_RATE_BY_CARDIAC_CONDUCTION	28	-0.172277	-1.06016	0.377907	0.903245	1	12462	tags=93%, list=76%, signal=381%
GO_LABYRINTHINE_LAYER_DEVELOPMENT	40	0.189623	1.40574	0.110887	0.432682	1	7589	tags=65%, list=46%, signal=120%		GO_NEGATIVE_REGULATION_OF_IMMUNE_RESPONSE	97	-0.0892386	-1.05988	0.359841	0.902255	1	6690	tags=49%, list=41%, signal=83%
GO_OVULATION	16	0.290165	1.40521	0.109127	0.432751	1	4489	tags=56%, list=27%, signal=77%		GO_NEGATIVE_REGULATION_OF_LIPID_TRANSPORT	26	-0.175561	-1.05944	0.364919	0.901648	1	6616	tags=58%, list=40%, signal=96%
GO_REGULATION_OF_BONE_RESORPTION	29	0.215861	1.40386	0.114228	0.434428	1	4969	tags=52%, list=30%, signal=74%		GO_GLIAL_CELL_DEVELOPMENT	72	-0.105074	-1.05849	0.366053	0.902514	1	10173	tags=72%, list=62%, signal=188%
GO_CELLULAR_RESPONSE_TO_IONIZING_RADIATION	50	0.164446	1.40326	0.0884774	0.43464	1	8169	tags=66%, list=50%, signal=131%		GO_AUDITORY_RECEPTOR_CELL_DEVELOPMENT	18	-0.203258	-1.0582	0.365805	0.901586	1	8552	tags=72%, list=52%, signal=150%
GO_REGULATION_OF_REPRODUCTIVE_PROCESS	114	0.115226	1.40314	0.118774	0.433983	1	11117	tags=79%, list=67%, signal=241%		GO_POSITIVE_REGULATION_OF_PROTEOLYSIS	339	-0.0502413	-1.05725	0.370079	0.902448	1	6381	tags=44%, list=39%, signal=70%
GO_HISTONE_DEUBIQUITINATION	21	0.255656	1.40152	0.106426	0.436016	1	7558	tags=71%, list=46%, signal=132%		GO_NEGATIVE_REGULATION_OF_CYTOSKELETON_ORGANIZATION	207	-0.064144	-1.05676	0.387352	0.901966	1	11370	tags=75%, list=69%, signal=240%
GO_NEGATIVE_REGULATION_OF_SYNAPTIC_TRANSMISSION	58	0.162774	1.39972	0.0979592	0.43839	1	10106	tags=78%, list=61%, signal=200%		GO_POSITIVE_REGULATION_OF_EPIDERMIS_DEVELOPMENT	27	-0.171684	-1.05651	0.378378	0.900866	1	3278	tags=37%, list=20%, signal=46%
GO_CELLULAR_GLUCOSE_HOMEOSTASIS	67	0.144384	1.39854	0.107143	0.439721	1	10905	tags=81%, list=66%, signal=238%		GO_NUCLEOTIDE_SUGAR_BIOSYNTHETIC_PROCESS	19	-0.197704	-1.05611	0.353556	0.900199	1	5417	tags=53%, list=33%, signal=78%
GO_LEUKOCYTE_DIFFERENTIATION	254	0.077366	1.39835	0.0922747	0.439167	1	5099	tags=39%, list=31%, signal=55%		GO_CYTOLYSIS	18	-0.20423	-1.05605	0.381238	0.898597	1	4876	tags=50%, list=30%, signal=71%
GO_REGULATION_OF_NEURON_MIGRATION	26	0.227827	1.39707	0.116142	0.44051	1	6388	tags=62%, list=39%, signal=100%		GO_ERROR_PRONE_TRANSLESION_SYNTHESIS	19	-0.198807	-1.05535	0.395492	0.898803	1	4532	tags=47%, list=28%, signal=65%
GO_REGULATION_OF_GLYCOPROTEIN_METABOLIC_PROCESS	38	0.193092	1.39657	0.098	0.44058	1	11129	tags=87%, list=68%, signal=267%		GO_POSITIVE_REGULATION_OF_B_CELL_MEDIATED_IMMUNITY	20	-0.196565	-1.05485	0.368973	0.898463	1	4179	tags=45%, list=25%, signal=60%
GO_ATRIOVENTRICULAR_VALVE_DEVELOPMENT	18	0.275164	1.39481	0.0979284	0.442938	1	10112	tags=89%, list=61%, signal=230%		GO_SENSORY_PERCEPTION_OF_TASTE	31	-0.155349	-1.05436	0.370445	0.898046	1	4354	tags=42%, list=26%, signal=57%
GO_MIDBRAIN_DEVELOPMENT	81	0.130291	1.3946	0.109312	0.442489	1	10267	tags=75%, list=62%, signal=199%		GO_CELLULAR_RESPONSE_TO_LITHIUM_ION	17	-0.21686	-1.05269	0.397313	0.901001	1	12903	tags=100%, list=78%, signal=461%
GO_CARDIAC_VENTRICLE_DEVELOPMENT	96	0.122153	1.3937	0.105263	0.443347	1	6577	tags=52%, list=40%, signal=86%		GO_HYPEROSMOTIC_RESPONSE	16	-0.218784	-1.052	0.374517	0.901139	1	1548	tags=31%, list=9%, signal=34%
GO_POSITIVE_REGULATION_OF_HEART_CONTRACTION	34	0.20425	1.39362	0.100213	0.442646	1	7299	tags=65%, list=44%, signal=116%		GO_RRNA_METHYLATION	16	-0.218055	-1.05075	0.362173	0.90284	1	9795	tags=81%, list=59%, signal=200%
GO_REGULATION_OF_DENDRITIC_SPINE_MORPHOGENESIS	30	0.212652	1.39353	0.1167	0.441957	1	11326	tags=90%, list=69%, signal=288%		GO_ADP_METABOLIC_PROCESS	43	-0.136392	-1.05065	0.359596	0.901375	1	6187	tags=51%, list=38%, signal=82%
GO_REGULATION_OF_PROTEIN_OLIGOMERIZATION	29	0.217117	1.39275	0.113636	0.442416	1	7788	tags=69%, list=47%, signal=131%		GO_REGULATION_OF_RECEPTOR_BINDING	16	-0.214462	-1.05048	0.383984	0.900104	1	6766	tags=63%, list=41%, signal=106%
GO_REGULATION_OF_ALTERNATIVE_MRNA_SPLICING_VIA_SPLICEOSOME	34	0.201323	1.39192	0.107843	0.443004	1	10738	tags=85%, list=65%, signal=245%		GO_POSITIVE_REGULATION_OF_PROTEIN_DEACETYLATION	18	-0.207817	-1.05048	0.383333	0.898375	1	12137	tags=94%, list=74%, signal=359%
GO_ISOPRENOID_BIOSYNTHETIC_PROCESS	24	0.243175	1.39167	0.11501	0.442621	1	7666	tags=71%, list=47%, signal=132%		GO_WATER_TRANSPORT	16	-0.223403	-1.0491	0.4	0.900376	1	1472	tags=31%, list=9%, signal=34%
GO_NEGATIVE_REGULATION_OF_STAT_CASCADE	43	0.181025	1.39086	0.116424	0.44331	1	8516	tags=70%, list=52%, signal=144%		GO_HISTONE_MONOUBIQUITINATION	23	-0.180086	-1.04909	0.37251	0.898665	1	4200	tags=43%, list=26%, signal=58%
GO_PEPTIDYL_THREONINE_MODIFICATION	44	0.172695	1.39082	0.0927419	0.442522	1	13258	tags=98%, list=80%, signal=500%		GO_POSITIVE_REGULATION_OF_POTASSIUM_ION_TRANSMEMBRANE_TRANSPORT	24	-0.181412	-1.0489	0.399232	0.897483	1	12115	tags=92%, list=74%, signal=346%
GO_MYELOID_CELL_DIFFERENTIATION	174	0.0915181	1.39026	0.126953	0.442756	1	11854	tags=81%, list=72%, signal=286%		GO_FATTY_ACID_BETA_OXIDATION_USING_ACYL_COA_DEHYDROGENASE	18	-0.202711	-1.04878	0.376258	0.896093	1	7646	tags=67%, list=46%, signal=124%
GO_EMBRYONIC_HEART_TUBE_DEVELOPMENT	66	0.144726	1.38822	0.120408	0.445519	1	6359	tags=53%, list=39%, signal=86%		GO_REGULATION_OF_NECROTIC_CELL_DEATH	25	-0.176868	-1.04865	0.385659	0.89476	1	4998	tags=48%, list=30%, signal=69%
GO_SPINDLE_LOCALIZATION	36	0.194566	1.38757	0.118421	0.445861	1	11899	tags=92%, list=72%, signal=330%		GO_SOMATIC_RECOMBINATION_OF_IMMUNOGLOBULIN_GENE_SEGMENTS	19	-0.195749	-1.04818	0.383984	0.894431	1	6316	tags=58%, list=38%, signal=94%
GO_REGULATION_OF_KERATINOCYTE_PROLIFERATION	26	0.227967	1.38561	0.112903	0.448644	1	9553	tags=81%, list=58%, signal=192%		GO_CHROMOSOME_ORGANIZATION_INVOLVED_IN_MEIOTIC_CELL_CYCLE	40	-0.136108	-1.04671	0.395349	0.896712	1	12176	tags=88%, list=74%, signal=335%
GO_POSITIVE_REGULATION_OF_ACTIN_NUCLEATION	16	0.287734	1.38513	0.11306	0.448634	1	4529	tags=56%, list=27%, signal=78%		GO_REGULATION_OF_MULTICELLULAR_ORGANISM_GROWTH	61	-0.112926	-1.04578	0.376471	0.897602	1	12728	tags=89%, list=77%, signal=388%
GO_ESTROGEN_METABOLIC_PROCESS	20	0.265137	1.38434	0.0916179	0.44922	1	1402	tags=35%, list=9%, signal=38%		GO_MAINTENANCE_OF_LOCATION_IN_CELL	88	-0.0947437	-1.04383	0.390342	0.901224	1	12673	tags=86%, list=77%, signal=373%
GO_NEURON_FATE_COMMITMENT	58	0.150861	1.38347	0.105477	0.449934	1	6326	tags=53%, list=38%, signal=86%		GO_INTRINSIC_APOPTOTIC_SIGNALING_PATHWAY	144	-0.0741149	-1.04054	0.381423	0.908476	1	10686	tags=72%, list=65%, signal=204%
GO_REGULATION_OF_TRANSLATION_IN_RESPONSE_TO_STRESS	18	0.261853	1.3834	0.129555	0.44919	1	8501	tags=78%, list=52%, signal=161%		GO_RESPONSE_TO_FOOD	18	-0.204534	-1.03996	0.385396	0.90828	1	1211	tags=28%, list=7%, signal=30%
GO_POSITIVE_REGULATION_OF_MITOTIC_NUCLEAR_DIVISION	45	0.171568	1.38279	0.122807	0.449569	1	1939	tags=29%, list=12%, signal=33%		GO_ERAD_PATHWAY	72	-0.105302	-1.0362	0.397233	0.916714	1	9483	tags=68%, list=58%, signal=160%
GO_POSITIVE_REGULATION_OF_MESENCHYMAL_CELL_PROLIFERATION	27	0.221006	1.38219	0.116601	0.449794	1	9785	tags=81%, list=59%, signal=200%		GO_SUPEROXIDE_METABOLIC_PROCESS	28	-0.162024	-1.03372	0.405567	0.921824	1	5572	tags=50%, list=34%, signal=75%
GO_CELLULAR_RESPONSE_TO_STARVATION	107	0.115854	1.38146	0.109533	0.450221	1	11033	tags=79%, list=67%, signal=236%		GO_POSTREPLICATION_REPAIR	49	-0.123124	-1.03134	0.393375	0.926604	1	5710	tags=47%, list=35%, signal=72%
GO_REGULATION_OF_PEPTIDYL_THREONINE_PHOSPHORYLATION	34	0.203416	1.38034	0.125	0.451414	1	2953	tags=38%, list=18%, signal=46%		GO_POSITIVE_REGULATION_OF_CELL_JUNCTION_ASSEMBLY	24	-0.174845	-1.03064	0.414634	0.926928	1	6733	tags=58%, list=41%, signal=99%
GO_WNT_SIGNALING_PATHWAY_CALCIUM_MODULATING_PATHWAY	35	0.195219	1.37955	0.119374	0.452006	1	6202	tags=57%, list=38%, signal=91%		GO_PYRIMIDINE_CONTAINING_COMPOUND_CATABOLIC_PROCESS	26	-0.169311	-1.03037	0.423828	0.925929	1	2918	tags=35%, list=18%, signal=42%
GO_MRNA_SPLICE_SITE_SELECTION	25	0.230234	1.37933	0.123862	0.451535	1	8730	tags=76%, list=53%, signal=161%		GO_REGULATION_OF_SUPEROXIDE_METABOLIC_PROCESS	21	-0.189695	-1.02967	0.40592	0.926065	1	3155	tags=38%, list=19%, signal=47%
GO_REGULATION_OF_SYNAPTIC_TRANSMISSION_GABAERGIC	29	0.215852	1.37918	0.115152	0.45094	1	6105	tags=59%, list=37%, signal=93%		GO_PITUITARY_GLAND_DEVELOPMENT	37	-0.143428	-1.02799	0.395062	0.92886	1	760	tags=19%, list=5%, signal=20%
GO_NEURON_NEURON_SYNAPTIC_TRANSMISSION	51	0.164909	1.37852	0.135135	0.451381	1	10209	tags=78%, list=62%, signal=206%		GO_ACTIN_CYTOSKELETON_REORGANIZATION	53	-0.120711	-1.02748	0.389899	0.928512	1	12314	tags=87%, list=75%, signal=343%
GO_TRANSMEMBRANE_RECEPTOR_PROTEIN_SERINE_THREONINE_KINASE_SIGNALING_PATHWAY	176	0.0890825	1.37829	0.128571	0.450973	1	12678	tags=86%, list=77%, signal=369%		GO_ALPHA_AMINO_ACID_CATABOLIC_PROCESS	86	-0.0942908	-1.0247	0.410463	0.934361	1	4393	tags=36%, list=27%, signal=49%
GO_CAMP_BIOSYNTHETIC_PROCESS	17	0.279709	1.37823	0.126252	0.450259	1	6054	tags=65%, list=37%, signal=102%		GO_REGULATION_OF_PROTEIN_ACETYLATION	60	-0.113803	-1.02467	0.40501	0.932701	1	9388	tags=68%, list=57%, signal=158%
GO_CENTROSOME_CYCLE	44	0.174363	1.37735	0.114053	0.451047	1	11359	tags=86%, list=69%, signal=278%		GO_DEOXYRIBONUCLEOSIDE_TRIPHOSPHATE_METABOLIC_PROCESS	16	-0.208597	-1.02467	0.399247	0.930989	1	10980	tags=88%, list=67%, signal=262%
GO_EMBRYONIC_DIGIT_MORPHOGENESIS	53	0.155503	1.37716	0.116601	0.45063	1	6458	tags=55%, list=39%, signal=90%		GO_NEGATIVE_REGULATION_OF_SEQUENCE_SPECIFIC_DNA_BINDING_TRANSCRIPTION_FACTOR_ACTIVITY	119	-0.0802489	-1.02459	0.405458	0.929491	1	4917	tags=38%, list=30%, signal=54%
GO_MYELOID_LEUKOCYTE_MEDIATED_IMMUNITY	36	0.192862	1.37567	0.118712	0.452537	1	3692	tags=42%, list=22%, signal=54%		GO_ESTABLISHMENT_OF_LOCALIZATION_BY_MOVEMENT_ALONG_MICROTUBULE	89	-0.0943248	-1.02459	0.387097	0.927788	1	5488	tags=43%, list=33%, signal=64%
GO_POSITIVE_REGULATION_OF_NUCLEAR_DIVISION	54	0.160514	1.37558	0.117188	0.451847	1	1939	tags=28%, list=12%, signal=31%		GO_ACTIVATION_OF_JUN_KINASE_ACTIVITY	30	-0.156144	-1.02452	0.42887	0.926289	1	8414	tags=67%, list=51%, signal=136%
GO_REGULATION_OF_HORMONE_METABOLIC_PROCESS	24	0.233142	1.37484	0.122699	0.452381	1	7831	tags=71%, list=48%, signal=135%		GO_POSITIVE_REGULATION_OF_MICROTUBULE_POLYMERIZATION	18	-0.198882	-1.02436	0.405882	0.925044	1	12284	tags=94%, list=75%, signal=371%
GO_REGULATION_OF_LEUKOCYTE_MEDIATED_CYTOTOXICITY	44	0.176555	1.37404	0.116371	0.452974	1	3088	tags=36%, list=19%, signal=45%		GO_POSITIVE_REGULATION_OF_CYTOSKELETON_ORGANIZATION	163	-0.0680215	-1.02413	0.399225	0.923997	1	13543	tags=89%, list=82%, signal=496%
GO_REGULATION_OF_CARDIAC_CONDUCTION	62	0.148531	1.37337	0.124748	0.453269	1	8719	tags=68%, list=53%, signal=143%		GO_MULTICELLULAR_ORGANISMAL_MOVEMENT	40	-0.13553	-1.02391	0.395349	0.922924	1	13009	tags=93%, list=79%, signal=439%
GO_REGULATION_OF_TRANSMEMBRANE_TRANSPORT	394	0.0591088	1.37142	0.14553	0.455969	1	12091	tags=79%, list=73%, signal=291%		GO_NEGATIVE_REGULATION_OF_OSTEOBLAST_DIFFERENTIATION	36	-0.144852	-1.0233	0.408333	0.922903	1	7228	tags=58%, list=44%, signal=104%
GO_NEURON_DEATH	45	0.174368	1.3713	0.121212	0.455345	1	8115	tags=67%, list=49%, signal=131%		GO_REGULATION_OF_PROTEIN_BINDING	163	-0.0711385	-1.02245	0.417355	0.923607	1	13088	tags=87%, list=79%, signal=417%
GO_DNA_DOUBLE_STRAND_BREAK_PROCESSING	18	0.267141	1.37029	0.129098	0.456365	1	4754	tags=56%, list=29%, signal=78%		GO_POSITIVE_REGULATION_OF_INTERLEUKIN_1_BETA_PRODUCTION	23	-0.178904	-1.02184	0.419753	0.923432	1	639	tags=22%, list=4%, signal=23%
GO_GLYCOSPHINGOLIPID_BIOSYNTHETIC_PROCESS	24	0.238204	1.3694	0.118236	0.457111	1	8434	tags=75%, list=51%, signal=153%		GO_CELL_RECOGNITION	109	-0.0836763	-1.02153	0.42515	0.922606	1	3165	tags=28%, list=19%, signal=34%
GO_ESTABLISHMENT_OF_SPINDLE_ORIENTATION	24	0.236152	1.36912	0.110883	0.45677	1	11899	tags=96%, list=72%, signal=345%		GO_REGULATION_OF_PLATELET_ACTIVATION	29	-0.155543	-1.01977	0.411273	0.925653	1	11642	tags=86%, list=71%, signal=294%
GO_SIALYLATION	21	0.25008	1.36859	0.10978	0.456899	1	8434	tags=76%, list=51%, signal=156%		GO_PROTEIN_DESTABILIZATION	33	-0.152489	-1.01956	0.423868	0.924576	1	10970	tags=82%, list=67%, signal=245%
GO_PHOSPHATIDYLCHOLINE_METABOLIC_PROCESS	59	0.149854	1.36837	0.131313	0.456509	1	8985	tags=69%, list=55%, signal=152%		GO_POSITIVE_REGULATION_OF_CELL_CYCLE_PHASE_TRANSITION	64	-0.109937	-1.01946	0.38523	0.923129	1	5403	tags=44%, list=33%, signal=65%
GO_MITOCHONDRIAL_ATP_SYNTHESIS_COUPLED_PROTON_TRANSPORT	17	0.275963	1.36829	0.136735	0.45583	1	4178	tags=53%, list=25%, signal=71%		GO_NUCLEOTIDE_SUGAR_METABOLIC_PROCESS	33	-0.15042	-1.01892	0.413174	0.922895	1	11004	tags=82%, list=67%, signal=246%
GO_REGULATION_OF_ARP2_3_COMPLEX_MEDIATED_ACTIN_NUCLEATION	15	0.28818	1.36807	0.122244	0.455425	1	2943	tags=47%, list=18%, signal=57%		GO_REGULATION_OF_DEFENSE_RESPONSE_TO_VIRUS_BY_VIRUS	29	-0.161868	-1.01801	0.422925	0.923806	1	11538	tags=86%, list=70%, signal=287%
GO_NEUTRAL_LIPID_CATABOLIC_PROCESS	23	0.239494	1.36728	0.139265	0.456065	1	3937	tags=48%, list=24%, signal=63%		GO_CELLULAR_IRON_ION_HOMEOSTASIS	43	-0.132513	-1.01641	0.402542	0.926416	1	10847	tags=79%, list=66%, signal=231%
GO_CEREBELLAR_CORTEX_FORMATION	18	0.269025	1.36662	0.14553	0.456388	1	9298	tags=83%, list=56%, signal=191%		GO_POSITIVE_REGULATION_OF_PROTEIN_ACETYLATION	35	-0.145378	-1.0164	0.417671	0.924794	1	9376	tags=71%, list=57%, signal=165%
GO_CELL_ACTIVATION	499	0.0539142	1.3664	0.116466	0.455955	1	4980	tags=35%, list=30%, signal=49%		GO_CELL_PROJECTION_ASSEMBLY	242	-0.0564314	-1.01438	0.414286	0.928639	1	7048	tags=48%, list=43%, signal=83%
GO_NEGATIVE_REGULATION_OF_B_CELL_ACTIVATION	27	0.22131	1.36247	0.146293	0.462669	1	9170	tags=78%, list=56%, signal=175%		GO_PROTEIN_MATURATION	232	-0.0571154	-1.01392	0.442827	0.928175	1	11923	tags=78%, list=72%, signal=279%
GO_MESENCHYME_DEVELOPMENT	169	0.0890489	1.36204	0.126953	0.462707	1	10437	tags=72%, list=63%, signal=195%		GO_NUCLEAR_EXPORT	135	-0.074625	-1.0123	0.415822	0.930928	1	10860	tags=73%, list=66%, signal=214%
GO_REGULATION_OF_FATTY_ACID_BIOSYNTHETIC_PROCESS	32	0.197302	1.35953	0.121514	0.466521	1	2932	tags=38%, list=18%, signal=46%		GO_NEGATIVE_REGULATION_OF_BEHAVIOR	17	-0.204304	-1.01201	0.422505	0.93009	1	5359	tags=53%, list=33%, signal=78%
GO_REGULATION_OF_INSULIN_RECEPTOR_SIGNALING_PATHWAY	43	0.174862	1.35907	0.123457	0.46649	1	4787	tags=47%, list=29%, signal=65%		GO_POSITIVE_REGULATION_OF_INFLAMMATORY_RESPONSE	96	-0.0869595	-1.0109	0.437262	0.931471	1	3724	tags=31%, list=23%, signal=40%
GO_POSITIVE_REGULATION_OF_HEMOPOIESIS	141	0.0979969	1.35789	0.125245	0.467795	1	3772	tags=33%, list=23%, signal=42%		GO_VIRION_ASSEMBLY	34	-0.147134	-1.01083	0.451404	0.929984	1	1458	tags=24%, list=9%, signal=26%
GO_NEGATIVE_REGULATION_OF_HEART_CONTRACTION	20	0.257082	1.3575	0.147177	0.467738	1	7299	tags=70%, list=44%, signal=126%		GO_RETROGRADE_PROTEIN_TRANSPORT_ER_TO_CYTOSOL	15	-0.216408	-1.01056	0.413655	0.929004	1	4126	tags=47%, list=25%, signal=62%
GO_CELLULAR_RESPONSE_TO_ANTIBIOTIC	16	0.278283	1.35738	0.133745	0.467125	1	8802	tags=81%, list=53%, signal=174%		GO_INNATE_IMMUNE_RESPONSE_ACTIVATING_CELL_SURFACE_RECEPTOR_SIGNALING_PATHWAY	101	-0.0862878	-1.01005	0.419878	0.928621	1	13754	tags=92%, list=84%, signal=555%
GO_PROTEIN_PALMITOYLATION	23	0.242328	1.35674	0.146245	0.4675	1	8903	tags=78%, list=54%, signal=170%		GO_INNER_EAR_RECEPTOR_CELL_DEVELOPMENT	33	-0.147776	-1.00946	0.417769	0.928536	1	8552	tags=67%, list=52%, signal=138%
GO_RHYTHMIC_BEHAVIOR	18	0.262035	1.35647	0.139918	0.467169	1	5753	tags=61%, list=35%, signal=94%		GO_POSITIVE_REGULATION_OF_AMINE_TRANSPORT	29	-0.157627	-1.00753	0.406814	0.932002	1	9336	tags=72%, list=57%, signal=167%
GO_RESPONSE_TO_PEPTIDE	376	0.0605198	1.35639	0.126273	0.466523	1	4588	tags=34%, list=28%, signal=46%		GO_NEGATIVE_REGULATION_OF_HEMOPOIESIS	111	-0.0804896	-1.00744	0.40873	0.930612	1	14264	tags=95%, list=87%, signal=701%
GO_POSITIVE_REGULATION_OF_LEUKOCYTE_DIFFERENTIATION	113	0.107941	1.35616	0.139344	0.466159	1	3772	tags=34%, list=23%, signal=43%		GO_ADHERENS_JUNCTION_ASSEMBLY	33	-0.145575	-1.00577	0.431102	0.933407	1	13080	tags=94%, list=79%, signal=455%
GO_NEGATIVE_REGULATION_OF_MUSCLE_CONTRACTION	20	0.251702	1.35583	0.130435	0.465975	1	6564	tags=65%, list=40%, signal=108%		GO_REGULATION_OF_ANOIKIS	22	-0.174694	-1.00488	0.419878	0.934095	1	12849	tags=95%, list=78%, signal=434%
GO_REGULATION_OF_TRANSCRIPTION_INVOLVED_IN_G1_S_TRANSITION_OF_MITOTIC_CELL_CYCLE	24	0.228977	1.35474	0.136187	0.467262	1	9272	tags=79%, list=56%, signal=181%		GO_PLATELET_ACTIVATION	135	-0.0734007	-1.00482	0.420719	0.932657	1	7708	tags=54%, list=47%, signal=101%
GO_PHENOL_CONTAINING_COMPOUND_METABOLIC_PROCESS	70	0.136951	1.35386	0.136456	0.468058	1	5988	tags=50%, list=36%, signal=78%		GO_NEGATIVE_REGULATION_OF_BINDING	120	-0.0796024	-1.00298	0.432049	0.935817	1	12699	tags=85%, list=77%, signal=369%
GO_SULFUR_COMPOUND_METABOLIC_PROCESS	327	0.0662616	1.35378	0.131274	0.467388	1	14392	tags=94%, list=87%, signal=729%		GO_REGULATION_OF_TYPE_I_INTERFERON_PRODUCTION	103	-0.0850563	-1.00291	0.439604	0.934359	1	5005	tags=39%, list=30%, signal=55%
GO_GANGLIOSIDE_METABOLIC_PROCESS	26	0.227439	1.35363	0.130693	0.466857	1	12729	tags=100%, list=77%, signal=440%		GO_REGULATION_OF_MICROTUBULE_POLYMERIZATION	31	-0.149505	-1.00231	0.44732	0.934336	1	13482	tags=97%, list=82%, signal=532%
GO_SEGMENTATION	86	0.127102	1.35265	0.133595	0.467796	1	5194	tags=44%, list=32%, signal=64%		GO_B_CELL_RECEPTOR_SIGNALING_PATHWAY	33	-0.143512	-1.00221	0.436735	0.932969	1	8123	tags=64%, list=49%, signal=125%
GO_PROSTATE_GLAND_DEVELOPMENT	40	0.182167	1.35242	0.125506	0.467384	1	3594	tags=40%, list=22%, signal=51%		GO_C21_STEROID_HORMONE_METABOLIC_PROCESS	21	-0.181939	-1.00183	0.448692	0.932333	1	7204	tags=62%, list=44%, signal=110%
GO_BRANCH_ELONGATION_OF_AN_EPITHELIUM	17	0.276853	1.35223	0.130081	0.466886	1	6101	tags=65%, list=37%, signal=103%		GO_REGULATION_OF_PROTEIN_LOCALIZATION_TO_NUCLEUS	200	-0.0606177	-1.00138	0.447266	0.931902	1	8485	tags=58%, list=52%, signal=117%
GO_REGULATION_OF_NUCLEAR_DIVISION	149	0.0962966	1.35088	0.140496	0.468565	1	6386	tags=48%, list=39%, signal=78%		GO_POSITIVE_REGULATION_OF_POTASSIUM_ION_TRANSMEMBRANE_TRANSPORTER_ACTIVITY	15	-0.213127	-1.00127	0.421782	0.930577	1	10768	tags=87%, list=65%, signal=250%
GO_CELL_CYCLE_G2_M_PHASE_TRANSITION	133	0.101414	1.35053	0.145455	0.46845	1	11221	tags=78%, list=68%, signal=243%		GO_REGULATION_OF_LAMELLIPODIUM_ORGANIZATION	33	-0.148296	-0.999702	0.426386	0.933121	1	11538	tags=85%, list=70%, signal=283%
GO_REGULATION_OF_ESTABLISHMENT_OF_PROTEIN_LOCALIZATION_TO_MITOCHONDRION	118	0.107782	1.35004	0.127237	0.468528	1	7309	tags=55%, list=44%, signal=98%		GO_NEGATIVE_REGULATION_OF_GTPASE_ACTIVITY	40	-0.134175	-0.999353	0.450413	0.932467	1	8502	tags=65%, list=52%, signal=134%
GO_HINDBRAIN_MORPHOGENESIS	35	0.193072	1.3497	0.138614	0.468361	1	10943	tags=86%, list=66%, signal=255%		GO_RETROGRADE_VESICLE_MEDIATED_TRANSPORT_GOLGI_TO_ER	72	-0.101674	-0.999117	0.422131	0.931458	1	8170	tags=60%, list=50%, signal=118%
GO_NEGATIVE_REGULATION_OF_PROTEIN_LOCALIZATION_TO_CELL_PERIPHERY	19	0.260813	1.34807	0.145833	0.470631	1	8711	tags=79%, list=53%, signal=167%		GO_RNA_3_END_PROCESSING	94	-0.0873931	-0.999036	0.431138	0.930073	1	14339	tags=96%, list=87%, signal=736%
GO_RESPONSE_TO_CORTICOSTEROID	164	0.0895892	1.34806	0.11336	0.469831	1	7677	tags=55%, list=47%, signal=103%		GO_NEGATIVE_REGULATION_OF_PROTEIN_TYROSINE_KINASE_ACTIVITY	19	-0.185601	-0.998764	0.429134	0.929248	1	11684	tags=89%, list=71%, signal=308%
GO_TELENCEPHALON_GLIAL_CELL_MIGRATION	18	0.26629	1.34778	0.139721	0.469527	1	11173	tags=94%, list=68%, signal=293%		GO_CHROMATIN_MODIFICATION	483	-0.0399603	-0.998411	0.461977	0.928566	1	13377	tags=85%, list=81%, signal=440%
GO_RESPONSE_TO_WOUNDING	495	0.0526334	1.34749	0.141975	0.469243	1	5114	tags=36%, list=31%, signal=51%		GO_NEGATIVE_REGULATION_OF_DEFENSE_RESPONSE_TO_VIRUS	17	-0.201258	-0.99814	0.450207	0.927686	1	565	tags=24%, list=3%, signal=24%
GO_ESTABLISHMENT_OR_MAINTENANCE_OF_EPITHELIAL_CELL_APICAL_BASAL_POLARITY	25	0.22824	1.34603	0.138067	0.471174	1	11398	tags=92%, list=69%, signal=298%		GO_REGULATION_OF_ENDOTHELIAL_CELL_APOPTOTIC_PROCESS	34	-0.140244	-0.997608	0.456067	0.927442	1	8353	tags=65%, list=51%, signal=131%
GO_POSITIVE_REGULATION_OF_I_KAPPAB_KINASE_NF_KAPPAB_SIGNALING	164	0.0909144	1.34573	0.126214	0.4709	1	5446	tags=42%, list=33%, signal=62%		GO_POSITIVE_REGULATION_OF_CYTOKINE_PRODUCTION_INVOLVED_IN_IMMUNE_RESPONSE	28	-0.157715	-0.996827	0.428858	0.928002	1	3290	tags=36%, list=20%, signal=45%
GO_NEGATIVE_CHEMOTAXIS	39	0.178289	1.34541	0.134809	0.470677	1	11428	tags=87%, list=69%, signal=284%		GO_RESPONSE_TO_DIETARY_EXCESS	21	-0.182182	-0.995899	0.445545	0.928964	1	7200	tags=62%, list=44%, signal=110%
GO_MICROTUBULE_ANCHORING	17	0.269466	1.34476	0.139535	0.471152	1	9129	tags=82%, list=55%, signal=185%		GO_HISTONE_METHYLATION	70	-0.101307	-0.995432	0.44466	0.928593	1	12692	tags=87%, list=77%, signal=378%
GO_CALCIUM_INDEPENDENT_CELL_CELL_ADHESION_VIA_PLASMA_MEMBRANE_CELL_ADHESION_MOLECULES	21	0.247258	1.34453	0.130435	0.470701	1	4559	tags=52%, list=28%, signal=72%		GO_REGULATION_OF_PROTEIN_CATABOLIC_PROCESS	371	-0.0445195	-0.994372	0.413934	0.92988	1	6698	tags=45%, list=41%, signal=74%
GO_REGULATED_EXOCYTOSIS	202	0.0810374	1.3443	0.116466	0.470362	1	10014	tags=69%, list=61%, signal=173%		GO_GUANOSINE_CONTAINING_COMPOUND_METABOLIC_PROCESS	42	-0.127396	-0.993016	0.446985	0.931783	1	8496	tags=64%, list=52%, signal=132%
GO_REGULATION_OF_CIRCADIAN_RHYTHM	96	0.115923	1.34324	0.11828	0.471647	1	6679	tags=52%, list=41%, signal=87%		GO_CELLULAR_KETONE_METABOLIC_PROCESS	58	-0.110226	-0.993007	0.468041	0.930232	1	14378	tags=98%, list=87%, signal=771%
GO_MESODERM_MORPHOGENESIS	62	0.146188	1.34309	0.124514	0.471158	1	6101	tags=52%, list=37%, signal=82%		GO_NEGATIVE_REGULATION_OF_MYOBLAST_DIFFERENTIATION	22	-0.173566	-0.992803	0.444444	0.929222	1	9873	tags=77%, list=60%, signal=193%
GO_RESPONSE_TO_KETONE	171	0.0878194	1.34208	0.128302	0.472296	1	7525	tags=54%, list=46%, signal=99%		GO_REGULATION_OF_B_CELL_MEDIATED_IMMUNITY	31	-0.150447	-0.989953	0.443299	0.935238	1	3372	tags=35%, list=20%, signal=45%
GO_REGULATION_OF_MESENCHYMAL_CELL_PROLIFERATION	34	0.190164	1.3414	0.11022	0.472738	1	10437	tags=82%, list=63%, signal=224%		GO_GLOMERULUS_DEVELOPMENT	48	-0.119512	-0.988532	0.472527	0.937463	1	10734	tags=77%, list=65%, signal=221%
GO_T_CELL_HOMEOSTASIS	33	0.19398	1.34056	0.15222	0.473503	1	4796	tags=48%, list=29%, signal=68%		GO_MAMMARY_GLAND_MORPHOGENESIS	39	-0.134947	-0.986378	0.469136	0.941671	1	9186	tags=69%, list=56%, signal=156%
GO_POSITIVE_REGULATION_OF_PHOSPHOLIPASE_ACTIVITY	51	0.161169	1.3398	0.136821	0.474111	1	7041	tags=59%, list=43%, signal=102%		GO_MUSCLE_CELL_PROLIFERATION	16	-0.199845	-0.986189	0.465587	0.940608	1	11124	tags=88%, list=68%, signal=269%
GO_RESPIRATORY_GASEOUS_EXCHANGE	42	0.178754	1.33953	0.125	0.473802	1	6866	tags=60%, list=42%, signal=102%		GO_POSITIVE_REGULATION_OF_LIPASE_ACTIVITY	62	-0.106262	-0.986167	0.459016	0.939081	1	12071	tags=84%, list=73%, signal=313%
GO_POSITIVE_REGULATION_OF_NATURAL_KILLER_CELL_ACTIVATION	16	0.276042	1.33918	0.145791	0.473685	1	3692	tags=50%, list=22%, signal=64%		GO_NEGATIVE_REGULATION_OF_CELLULAR_PROTEIN_CATABOLIC_PROCESS	60	-0.105515	-0.986054	0.430556	0.937834	1	1838	tags=22%, list=11%, signal=24%
GO_AXONAL_FASCICULATION	20	0.248237	1.33747	0.141454	0.476021	1	6621	tags=65%, list=40%, signal=109%		GO_CELL_SUBSTRATE_ADHERENS_JUNCTION_ASSEMBLY	23	-0.172174	-0.985453	0.462451	0.937858	1	11491	tags=87%, list=70%, signal=287%
GO_EMBRYONIC_CAMERA_TYPE_EYE_DEVELOPMENT	31	0.200287	1.33707	0.139059	0.475972	1	6801	tags=61%, list=41%, signal=104%		GO_NEGATIVE_REGULATION_OF_EPITHELIAL_CELL_DIFFERENTIATION	34	-0.143448	-0.984831	0.452191	0.937954	1	2003	tags=26%, list=12%, signal=30%
GO_RESPONSE_TO_FIBROBLAST_GROWTH_FACTOR	110	0.11143	1.33704	0.129293	0.47522	1	9705	tags=70%, list=59%, signal=169%		GO_SENSORY_PERCEPTION_OF_LIGHT_STIMULUS	189	-0.0628428	-0.984821	0.453799	0.936419	1	3335	tags=26%, list=20%, signal=33%
GO_MODULATION_OF_EXCITATORY_POSTSYNAPTIC_POTENTIAL	28	0.213634	1.33695	0.133065	0.474635	1	11780	tags=93%, list=72%, signal=326%		GO_REGULATION_OF_RHODOPSIN_MEDIATED_SIGNALING_PATHWAY	23	-0.167582	-0.982704	0.475104	0.940493	1	7270	tags=61%, list=44%, signal=109%
GO_CHROMOSOME_CONDENSATION	29	0.207012	1.33639	0.136821	0.4749	1	9090	tags=76%, list=55%, signal=169%		GO_NEGATIVE_REGULATION_OF_ADHERENS_JUNCTION_ORGANIZATION	15	-0.21106	-0.981739	0.474576	0.941413	1	8606	tags=73%, list=52%, signal=153%
GO_POSITIVE_REGULATION_OF_GROWTH	223	0.0769917	1.33634	0.128773	0.474194	1	12190	tags=82%, list=74%, signal=310%		GO_REGULATION_OF_AUTOPHAGOSOME_ASSEMBLY	33	-0.145343	-0.979119	0.463415	0.946756	1	3102	tags=33%, list=19%, signal=41%
GO_REGULATION_OF_LEUKOCYTE_DEGRANULATION	38	0.18365	1.3354	0.131213	0.475229	1	12151	tags=92%, list=74%, signal=350%		GO_REGULATION_OF_ANDROGEN_RECEPTOR_SIGNALING_PATHWAY	22	-0.173555	-0.978719	0.445972	0.946257	1	6130	tags=55%, list=37%, signal=87%
GO_REGULATION_OF_MITOCHONDRIAL_MEMBRANE_PERMEABILITY_INVOLVED_IN_APOPTOTIC_PROCESS	22	0.238299	1.3353	0.1409	0.47463	1	7309	tags=68%, list=44%, signal=122%		GO_NEGATIVE_REGULATION_OF_TELOMERE_MAINTENANCE_VIA_TELOMERE_LENGTHENING	17	-0.198444	-0.977745	0.448	0.947302	1	13206	tags=100%, list=80%, signal=504%
GO_REGULATION_OF_GLIAL_CELL_DIFFERENTIATION	58	0.148939	1.33496	0.148976	0.474454	1	10901	tags=81%, list=66%, signal=239%		GO_REGULATION_OF_BEHAVIOR	63	-0.10304	-0.976723	0.44636	0.94839	1	5369	tags=43%, list=33%, signal=63%
GO_CARDIAC_ATRIUM_DEVELOPMENT	26	0.223374	1.33464	0.129845	0.474212	1	10262	tags=85%, list=62%, signal=224%		GO_DEFENSE_RESPONSE_TO_FUNGUS	26	-0.15894	-0.974924	0.461089	0.95175	1	3722	tags=38%, list=23%, signal=50%
GO_SYNAPTIC_TRANSMISSION_GLUTAMATERGIC	21	0.240588	1.33378	0.150301	0.475054	1	10943	tags=90%, list=66%, signal=269%		GO_HEME_BIOSYNTHETIC_PROCESS	20	-0.183556	-0.974806	0.455769	0.950547	1	9334	tags=75%, list=57%, signal=173%
GO_REGULATION_OF_PHOSPHOPROTEIN_PHOSPHATASE_ACTIVITY	53	0.153997	1.33173	0.122881	0.47819	1	8658	tags=68%, list=53%, signal=143%		GO_POSTTRANSCRIPTIONAL_REGULATION_OF_GENE_EXPRESSION	408	-0.0415614	-0.974206	0.484211	0.950529	1	14108	tags=90%, list=86%, signal=610%
GO_NEGATIVE_REGULATION_OF_NEURAL_PRECURSOR_CELL_PROLIFERATION	20	0.244438	1.33155	0.132937	0.477759	1	10801	tags=90%, list=66%, signal=261%		GO_PHOTOTRANSDUCTION	36	-0.136607	-0.973741	0.478846	0.9501	1	7821	tags=61%, list=47%, signal=116%
GO_REGULATION_OF_LEUKOCYTE_PROLIFERATION	174	0.0868756	1.3313	0.157795	0.477388	1	3600	tags=30%, list=22%, signal=39%		GO_PROTEIN_TETRAMERIZATION	124	-0.0763391	-0.973569	0.480076	0.949048	1	4863	tags=37%, list=30%, signal=52%
GO_POSITIVE_REGULATION_OF_LYMPHOCYTE_MEDIATED_IMMUNITY	59	0.142773	1.33029	0.154562	0.478522	1	3239	tags=34%, list=20%, signal=42%		GO_AEROBIC_RESPIRATION	49	-0.11474	-0.972642	0.476744	0.950039	1	12234	tags=86%, list=74%, signal=332%
GO_NEGATIVE_REGULATION_OF_NOTCH_SIGNALING_PATHWAY	25	0.227461	1.32988	0.142562	0.478519	1	10752	tags=88%, list=65%, signal=253%		GO_IRE1_MEDIATED_UNFOLDED_PROTEIN_RESPONSE	53	-0.110688	-0.97256	0.475309	0.948718	1	9371	tags=68%, list=57%, signal=157%
GO_REGULATION_OF_DEFENSE_RESPONSE_TO_VIRUS_BY_HOST	118	0.104575	1.32968	0.130435	0.478108	1	2895	tags=28%, list=18%, signal=34%		GO_REGULATION_OF_HORMONE_SECRETION	233	-0.0544203	-0.971958	0.450397	0.948782	1	4843	tags=35%, list=29%, signal=49%
GO_NERVE_DEVELOPMENT	60	0.146405	1.32905	0.14597	0.478538	1	13243	tags=95%, list=80%, signal=483%		GO_REGULATION_OF_CGMP_METABOLIC_PROCESS	27	-0.160251	-0.971672	0.493648	0.948016	1	4076	tags=41%, list=25%, signal=54%
GO_NEGATIVE_REGULATION_OF_STEM_CELL_PROLIFERATION	16	0.281915	1.32905	0.15444	0.47778	1	10801	tags=94%, list=66%, signal=272%		GO_REGULATION_OF_MICROTUBULE_POLYMERIZATION_OR_DEPOLYMERIZATION	164	-0.0666768	-0.971491	0.471483	0.946935	1	10262	tags=69%, list=62%, signal=181%
GO_BLOOD_VESSEL_REMODELING	31	0.198323	1.32891	0.130693	0.477245	1	6302	tags=58%, list=38%, signal=94%		GO_NEGATIVE_REGULATION_OF_LIPID_BIOSYNTHETIC_PROCESS	41	-0.128406	-0.971395	0.459959	0.945686	1	13558	tags=95%, list=82%, signal=537%
GO_KIDNEY_MESENCHYME_DEVELOPMENT	16	0.281147	1.32857	0.139676	0.477186	1	11843	tags=100%, list=72%, signal=356%		GO_CELLULAR_RESPONSE_TO_TOPOLOGICALLY_INCORRECT_PROTEIN	114	-0.0777729	-0.971132	0.488506	0.944827	1	9420	tags=65%, list=57%, signal=151%
GO_MYELOID_CELL_HOMEOSTASIS	83	0.125515	1.32846	0.141372	0.476631	1	7467	tags=58%, list=45%, signal=105%		GO_REGULATION_OF_VIRAL_GENOME_REPLICATION	63	-0.103815	-0.969547	0.473461	0.947392	1	912	tags=16%, list=6%, signal=17%
GO_B_CELL_DIFFERENTIATION	69	0.132646	1.32774	0.150198	0.47716	1	7610	tags=59%, list=46%, signal=110%		GO_HYDROGEN_PEROXIDE_CATABOLIC_PROCESS	17	-0.194468	-0.969481	0.463366	0.946043	1	4552	tags=47%, list=28%, signal=65%
GO_SULFUR_COMPOUND_BIOSYNTHETIC_PROCESS	188	0.085077	1.32772	0.139579	0.476437	1	9915	tags=69%, list=60%, signal=170%		GO_DIGESTIVE_SYSTEM_PROCESS	55	-0.112536	-0.969058	0.497041	0.945634	1	6239	tags=49%, list=38%, signal=79%
GO_CARDIAC_MUSCLE_TISSUE_MORPHOGENESIS	48	0.163965	1.32689	0.132937	0.477162	1	4512	tags=44%, list=27%, signal=60%		GO_NEGATIVE_REGULATION_OF_RESPONSE_TO_EXTRACELLULAR_STIMULUS	31	-0.14904	-0.969	0.486434	0.944247	1	4989	tags=45%, list=30%, signal=65%
GO_CELLULAR_RESPONSE_TO_OXIDATIVE_STRESS	173	0.0849019	1.3258	0.139216	0.478384	1	8802	tags=62%, list=53%, signal=131%		GO_ER_ASSOCIATED_UBIQUITIN_DEPENDENT_PROTEIN_CATABOLIC_PROCESS	59	-0.10526	-0.968376	0.48583	0.944324	1	6369	tags=49%, list=39%, signal=80%
GO_REGULATION_OF_SMALL_GTPASE_MEDIATED_SIGNAL_TRANSDUCTION	262	0.0715578	1.32496	0.145098	0.479069	1	13109	tags=87%, list=80%, signal=418%		GO_SMALL_MOLECULE_CATABOLIC_PROCESS	302	-0.0481754	-0.968003	0.48008	0.943742	1	8057	tags=54%, list=49%, signal=103%
GO_FACE_DEVELOPMENT	48	0.161156	1.32448	0.141372	0.47923	1	9705	tags=75%, list=59%, signal=182%		GO_VASCULOGENESIS	55	-0.107834	-0.967721	0.482422	0.942937	1	926	tags=16%, list=6%, signal=17%
GO_GLAND_MORPHOGENESIS	90	0.116178	1.32348	0.139344	0.480295	1	12553	tags=88%, list=76%, signal=367%		GO_REGULATION_OF_PROTEIN_COMPLEX_ASSEMBLY	342	-0.0456871	-0.967063	0.467327	0.943081	1	12941	tags=83%, list=79%, signal=380%
GO_PROTEOGLYCAN_METABOLIC_PROCESS	80	0.123536	1.32318	0.147059	0.480054	1	9915	tags=73%, list=60%, signal=181%		GO_MORPHOGENESIS_OF_AN_ENDOTHELIUM	16	-0.200301	-0.966051	0.494297	0.94418	1	6999	tags=63%, list=42%, signal=109%
GO_ESTABLISHMENT_OF_MITOTIC_SPINDLE_ORIENTATION	18	0.260637	1.32317	0.159664	0.479308	1	8521	tags=78%, list=52%, signal=161%		GO_NEGATIVE_REGULATION_OF_INTRACELLULAR_PROTEIN_TRANSPORT	86	-0.0900027	-0.966002	0.484496	0.942808	1	8485	tags=60%, list=52%, signal=124%
GO_CARBOHYDRATE_HOMEOSTASIS	149	0.0937767	1.32283	0.172345	0.479207	1	4548	tags=37%, list=28%, signal=51%		GO_NUCLEAR_ENVELOPE_REASSEMBLY	17	-0.194125	-0.96575	0.464427	0.941963	1	2620	tags=35%, list=16%, signal=42%
GO_REGULATION_OF_WATER_LOSS_VIA_SKIN	17	0.266674	1.32263	0.144374	0.478812	1	3362	tags=47%, list=20%, signal=59%		GO_REGULATION_OF_SKELETAL_MUSCLE_CELL_DIFFERENTIATION	15	-0.202795	-0.965723	0.496894	0.940546	1	10938	tags=87%, list=66%, signal=258%
GO_ENDOCRINE_SYSTEM_DEVELOPMENT	108	0.109828	1.32156	0.134737	0.480001	1	5217	tags=43%, list=32%, signal=62%		GO_POSITIVE_REGULATION_OF_CHROMATIN_MODIFICATION	80	-0.0915955	-0.965238	0.453815	0.940226	1	7970	tags=58%, list=48%, signal=111%
GO_PROSTATE_GLAND_MORPHOGENESIS	22	0.230224	1.32052	0.158537	0.481136	1	11185	tags=91%, list=68%, signal=283%		GO_SMOOTHENED_SIGNALING_PATHWAY	68	-0.100095	-0.9641	0.481766	0.941693	1	13376	tags=91%, list=81%, signal=483%
GO_POSITIVE_REGULATION_OF_FATTY_ACID_METABOLIC_PROCESS	29	0.206924	1.32048	0.162	0.480479	1	4548	tags=48%, list=28%, signal=67%		GO_SYNAPTONEMAL_COMPLEX_ORGANIZATION	19	-0.184017	-0.963889	0.488	0.940713	1	6509	tags=58%, list=40%, signal=96%
GO_CHONDROCYTE_DEVELOPMENT	20	0.241854	1.32025	0.133333	0.480152	1	5079	tags=55%, list=31%, signal=79%		GO_POSITIVE_REGULATION_OF_PEPTIDE_SECRETION	79	-0.0912704	-0.963782	0.477459	0.939515	1	9346	tags=66%, list=57%, signal=151%
GO_XENOPHAGY	94	0.112357	1.31914	0.168724	0.481577	1	3065	tags=30%, list=19%, signal=36%		GO_DNA_METHYLATION_OR_DEMETHYLATION	51	-0.114218	-0.963444	0.5	0.938937	1	7168	tags=55%, list=44%, signal=97%
GO_NUCLEOTIDE_BINDING_DOMAIN_LEUCINE_RICH_REPEAT_CONTAINING_RECEPTOR_SIGNALING_PATHWAY	27	0.211032	1.31757	0.154618	0.483654	1	6289	tags=59%, list=38%, signal=96%		GO_NEGATIVE_REGULATION_OF_MRNA_METABOLIC_PROCESS	34	-0.138219	-0.962626	0.488593	0.939506	1	12746	tags=91%, list=77%, signal=402%
GO_EMBRYONIC_HEMOPOIESIS	16	0.274736	1.31726	0.133333	0.483472	1	7831	tags=75%, list=48%, signal=143%		GO_SPLICEOSOMAL_COMPLEX_ASSEMBLY	50	-0.116577	-0.962436	0.48996	0.938558	1	10604	tags=76%, list=64%, signal=213%
GO_POSITIVE_REGULATION_OF_PATHWAY_RESTRICTED_SMAD_PROTEIN_PHOSPHORYLATION	46	0.164677	1.31714	0.136735	0.48298	1	10900	tags=83%, list=66%, signal=244%		GO_GLUCOSAMINE_CONTAINING_COMPOUND_METABOLIC_PROCESS	23	-0.163601	-0.962083	0.491124	0.938025	1	11632	tags=87%, list=71%, signal=296%
GO_EPIDERMAL_CELL_DIFFERENTIATION	102	0.112889	1.31545	0.139165	0.485392	1	4933	tags=41%, list=30%, signal=58%		GO_PROTEIN_POLYMERIZATION	59	-0.105797	-0.961293	0.479675	0.938546	1	13339	tags=92%, list=81%, signal=480%
GO_REGULATION_OF_RNA_SPLICING	90	0.115324	1.31509	0.140756	0.4853	1	9822	tags=71%, list=60%, signal=175%		GO_POSITIVE_REGULATION_OF_CAMP_METABOLIC_PROCESS	80	-0.0905659	-0.960538	0.483168	0.93904	1	12722	tags=86%, list=77%, signal=377%
GO_PHAGOCYTOSIS	150	0.0924755	1.31416	0.168378	0.486293	1	7164	tags=53%, list=43%, signal=92%		GO_REGULATION_OF_NUCLEASE_ACTIVITY	22	-0.169056	-0.960416	0.509018	0.937919	1	6204	tags=55%, list=38%, signal=87%
GO_HEAD_MORPHOGENESIS	35	0.182503	1.31363	0.160643	0.486476	1	9705	tags=77%, list=59%, signal=187%		GO_TETRAHYDROFOLATE_METABOLIC_PROCESS	19	-0.187258	-0.960082	0.470348	0.937267	1	4722	tags=47%, list=29%, signal=66%
GO_WOUND_HEALING	411	0.0557911	1.31298	0.141975	0.486833	1	5114	tags=36%, list=31%, signal=52%		GO_TETRAPYRROLE_METABOLIC_PROCESS	51	-0.113459	-0.95982	0.50099	0.936487	1	9764	tags=71%, list=59%, signal=173%
GO_PSEUDOURIDINE_SYNTHESIS	17	0.259852	1.31227	0.163534	0.487452	1	10256	tags=88%, list=62%, signal=234%		GO_CIRCADIAN_RHYTHM	130	-0.0729875	-0.959555	0.490835	0.935715	1	1849	tags=18%, list=11%, signal=21%
GO_POSITIVE_REGULATION_OF_EXTRINSIC_APOPTOTIC_SIGNALING_PATHWAY_VIA_DEATH_DOMAIN_RECEPTORS	16	0.276384	1.31123	0.158095	0.488734	1	10892	tags=94%, list=66%, signal=277%		GO_PROTEIN_LOCALIZATION_TO_MITOCHONDRION	63	-0.103614	-0.958912	0.49187	0.935932	1	12941	tags=89%, list=79%, signal=413%
GO_RESPONSE_TO_STARVATION	142	0.0954431	1.311	0.141667	0.488363	1	11663	tags=80%, list=71%, signal=273%		GO_REGULATION_OF_MITOCHONDRION_ORGANIZATION	195	-0.0584095	-0.958055	0.491159	0.936624	1	4287	tags=32%, list=26%, signal=42%
GO_METANEPHRIC_NEPHRON_MORPHOGENESIS	19	0.252616	1.31055	0.146091	0.488438	1	7979	tags=74%, list=48%, signal=143%		GO_KETONE_BIOSYNTHETIC_PROCESS	21	-0.176424	-0.958025	0.492929	0.93526	1	2589	tags=33%, list=16%, signal=40%
GO_MUSCLE_TISSUE_DEVELOPMENT	254	0.0700378	1.3094	0.149893	0.489881	1	6385	tags=46%, list=39%, signal=73%		GO_NEGATIVE_REGULATION_OF_T_CELL_DIFFERENTIATION	28	-0.151624	-0.956538	0.488798	0.937617	1	13978	tags=100%, list=85%, signal=660%
GO_ANTIGEN_PROCESSING_AND_PRESENTATION_OF_PEPTIDE_OR_POLYSACCHARIDE_ANTIGEN_VIA_MHC_CLASS_II	82	0.121728	1.30911	0.163743	0.489707	1	13269	tags=93%, list=81%, signal=475%		GO_DETECTION_OF_VISIBLE_LIGHT	36	-0.133899	-0.955323	0.483431	0.939209	1	7408	tags=58%, list=45%, signal=106%
GO_CARDIAC_MUSCLE_TISSUE_DEVELOPMENT	132	0.0978978	1.30906	0.157258	0.489086	1	6385	tags=48%, list=39%, signal=79%		GO_INTERMEDIATE_FILAMENT_BASED_PROCESS	37	-0.132678	-0.955192	0.495902	0.938088	1	5388	tags=46%, list=33%, signal=68%
GO_REGULATION_OF_STRIATED_MUSCLE_CELL_DIFFERENTIATION	79	0.127216	1.30829	0.171053	0.489794	1	12299	tags=87%, list=75%, signal=343%		GO_CELLULAR_AMINO_ACID_BIOSYNTHETIC_PROCESS	86	-0.0876962	-0.954494	0.495108	0.93843	1	3735	tags=31%, list=23%, signal=40%
GO_POSITIVE_REGULATION_OF_ORGAN_GROWTH	34	0.186588	1.30791	0.147573	0.489741	1	11949	tags=91%, list=73%, signal=331%		GO_PROTEIN_LOCALIZATION_TO_CILIUM	25	-0.16152	-0.954077	0.509842	0.938086	1	9862	tags=76%, list=60%, signal=189%
GO_REGULATION_OF_TUMOR_NECROSIS_FACTOR_BIOSYNTHETIC_PROCESS	15	0.27949	1.30782	0.166976	0.489159	1	5282	tags=60%, list=32%, signal=88%		GO_MRNA_CIS_SPLICING_VIA_SPLICEOSOME	16	-0.196404	-0.953487	0.46988	0.938073	1	12210	tags=94%, list=74%, signal=362%
GO_RESPONSE_TO_CARBOHYDRATE	154	0.0890481	1.3064	0.145315	0.490991	1	9027	tags=64%, list=55%, signal=139%		GO_REGULATION_OF_ION_HOMEOSTASIS	184	-0.0608885	-0.953481	0.504115	0.936674	1	12436	tags=82%, list=76%, signal=329%
GO_LONG_TERM_MEMORY	28	0.207587	1.30449	0.135135	0.493792	1	10703	tags=86%, list=65%, signal=244%		GO_CELLULAR_RESPONSE_TO_INTERLEUKIN_6	21	-0.172056	-0.952221	0.507663	0.938323	1	11288	tags=86%, list=69%, signal=272%
GO_NEGATIVE_REGULATION_OF_FIBROBLAST_PROLIFERATION	26	0.208297	1.30412	0.165692	0.493705	1	9243	tags=77%, list=56%, signal=175%		GO_CELLULAR_RESPONSE_TO_HEAT	31	-0.14476	-0.951507	0.491124	0.938645	1	13560	tags=97%, list=82%, signal=547%
GO_REGULATION_OF_FATTY_ACID_METABOLIC_PROCESS	76	0.128993	1.30333	0.166976	0.494514	1	6336	tags=51%, list=38%, signal=83%		GO_AMINO_SUGAR_METABOLIC_PROCESS	37	-0.131941	-0.951093	0.498039	0.938269	1	11632	tags=84%, list=71%, signal=285%
GO_TOLL_LIKE_RECEPTOR_4_SIGNALING_PATHWAY	17	0.26247	1.30121	0.150407	0.497723	1	4400	tags=53%, list=27%, signal=72%		GO_REGULATION_OF_CYTOKINE_PRODUCTION_INVOLVED_IN_IMMUNE_RESPONSE	48	-0.115531	-0.949724	0.489712	0.940272	1	1535	tags=21%, list=9%, signal=23%
GO_CELLULAR_SODIUM_ION_HOMEOSTASIS	18	0.259543	1.30053	0.164706	0.498247	1	7624	tags=72%, list=46%, signal=134%		GO_POSITIVE_REGULATION_OF_REACTIVE_OXYGEN_SPECIES_METABOLIC_PROCESS	81	-0.0896333	-0.949089	0.519841	0.940448	1	10732	tags=74%, list=65%, signal=212%
GO_VESICLE_TARGETING	75	0.128942	1.29934	0.158	0.499825	1	11061	tags=80%, list=67%, signal=242%		GO_RESPONSE_TO_ORGANOPHOSPHORUS	132	-0.0696841	-0.948709	0.481482	0.939981	1	5725	tags=42%, list=35%, signal=63%
GO_RESPONSE_TO_X_RAY	30	0.198844	1.29808	0.138196	0.50161	1	8259	tags=70%, list=50%, signal=140%		GO_REGULATION_OF_PLASMA_LIPOPROTEIN_PARTICLE_LEVELS	42	-0.121082	-0.947253	0.515385	0.942241	1	9384	tags=69%, list=57%, signal=160%
GO_B_CELL_HOMEOSTASIS	21	0.234552	1.29747	0.160643	0.501974	1	4768	tags=52%, list=29%, signal=74%		GO_MISFOLDED_OR_INCOMPLETELY_SYNTHESIZED_PROTEIN_CATABOLIC_PROCESS	16	-0.200848	-0.947085	0.508032	0.941228	1	6990	tags=63%, list=42%, signal=108%
GO_CELLULAR_RESPONSE_TO_INORGANIC_SUBSTANCE	139	0.094697	1.29663	0.154762	0.502778	1	9472	tags=67%, list=58%, signal=156%		GO_REGULATION_OF_POTASSIUM_ION_TRANSMEMBRANE_TRANSPORTER_ACTIVITY	37	-0.130343	-0.946924	0.51938	0.940192	1	10768	tags=78%, list=65%, signal=226%
GO_NUCLEUS_ORGANIZATION	120	0.100535	1.29638	0.156309	0.502576	1	4257	tags=36%, list=26%, signal=48%		GO_REACTIVE_OXYGEN_SPECIES_METABOLIC_PROCESS	86	-0.087973	-0.946164	0.489066	0.940701	1	4305	tags=35%, list=26%, signal=47%
GO_POSITIVE_REGULATION_OF_BIOMINERAL_TISSUE_DEVELOPMENT	33	0.189854	1.29618	0.138132	0.502237	1	5862	tags=55%, list=36%, signal=85%		GO_NEGATIVE_REGULATION_OF_GENE_SILENCING	18	-0.188305	-0.946001	0.502994	0.93973	1	6968	tags=61%, list=42%, signal=106%
GO_PROTEIN_K63_LINKED_DEUBIQUITINATION	23	0.22049	1.29615	0.134146	0.501538	1	7830	tags=70%, list=48%, signal=132%		GO_PYRIMIDINE_NUCLEOSIDE_BIOSYNTHETIC_PROCESS	26	-0.154707	-0.945744	0.500949	0.938956	1	5692	tags=50%, list=35%, signal=76%
GO_VENTRICULAR_CARDIAC_MUSCLE_CELL_DIFFERENTIATION	15	0.27086	1.2954	0.180723	0.502234	1	5424	tags=60%, list=33%, signal=89%		GO_POSITIVE_REGULATION_OF_REACTIVE_OXYGEN_SPECIES_BIOSYNTHETIC_PROCESS	45	-0.120487	-0.94547	0.496078	0.938234	1	5708	tags=47%, list=35%, signal=71%
GO_REGULATION_OF_DEFENSE_RESPONSE_TO_VIRUS	171	0.0837184	1.29409	0.168067	0.503865	1	3065	tags=27%, list=19%, signal=33%		GO_NEGATIVE_REGULATION_OF_CANONICAL_WNT_SIGNALING_PATHWAY	157	-0.0662986	-0.943861	0.542914	0.940825	1	13711	tags=90%, list=83%, signal=531%
GO_REGULATION_OF_RESPONSE_TO_DNA_DAMAGE_STIMULUS	134	0.096591	1.2938	0.158513	0.503687	1	6779	tags=51%, list=41%, signal=86%		GO_NEGATIVE_REGULATION_OF_GROWTH	216	-0.0568629	-0.943633	0.494949	0.939972	1	10133	tags=67%, list=62%, signal=172%
GO_NEURON_FATE_SPECIFICATION	24	0.220038	1.29366	0.160569	0.503213	1	6674	tags=63%, list=41%, signal=105%		GO_ANTIGEN_RECEPTOR_MEDIATED_SIGNALING_PATHWAY	158	-0.0643178	-0.943628	0.50503	0.938587	1	13754	tags=90%, list=84%, signal=540%
GO_MICROTUBULE_POLYMERIZATION	27	0.212309	1.2935	0.164557	0.502737	1	7488	tags=67%, list=45%, signal=122%		GO_REGULATION_OF_CYSTEINE_TYPE_ENDOPEPTIDASE_ACTIVITY_INVOLVED_IN_APOPTOTIC_SIGNALING_PATHWAY	20	-0.177325	-0.942864	0.506098	0.939186	1	6966	tags=60%, list=42%, signal=104%
GO_EMBRYONIC_HINDLIMB_MORPHOGENESIS	23	0.226786	1.29321	0.180435	0.502551	1	4146	tags=48%, list=25%, signal=64%		GO_POSITIVE_REGULATION_OF_INTERLEUKIN_12_PRODUCTION	29	-0.145245	-0.942144	0.518	0.939553	1	6132	tags=52%, list=37%, signal=82%
GO_POSITIVE_REGULATION_OF_NIK_NF_KAPPAB_SIGNALING	27	0.208356	1.29255	0.151767	0.503007	1	3893	tags=44%, list=24%, signal=58%		GO_NEGATIVE_REGULATION_OF_EMBRYONIC_DEVELOPMENT	24	-0.163976	-0.939511	0.51272	0.944457	1	13088	tags=96%, list=79%, signal=466%
GO_ALPHA_BETA_T_CELL_DIFFERENTIATION	41	0.169204	1.29167	0.162	0.50399	1	5655	tags=51%, list=34%, signal=78%		GO_REGULATION_OF_ADHERENS_JUNCTION_ORGANIZATION	49	-0.114146	-0.938602	0.5	0.945317	1	12916	tags=90%, list=78%, signal=415%
GO_ATRIOVENTRICULAR_VALVE_MORPHOGENESIS	16	0.261228	1.29144	0.166316	0.503664	1	10112	tags=88%, list=61%, signal=226%		GO_REGULATION_OF_OXIDATIVE_STRESS_INDUCED_INTRINSIC_APOPTOTIC_SIGNALING_PATHWAY	27	-0.152466	-0.938495	0.525562	0.944199	1	7864	tags=63%, list=48%, signal=120%
GO_RESPONSE_TO_INTERLEUKIN_1	97	0.112087	1.29138	0.154455	0.503025	1	3767	tags=34%, list=23%, signal=44%		GO_AMEBOIDAL_TYPE_CELL_MIGRATION	141	-0.0686874	-0.937845	0.502075	0.944438	1	12546	tags=83%, list=76%, signal=345%
GO_MESODERM_DEVELOPMENT	106	0.106442	1.29005	0.159509	0.504788	1	10532	tags=75%, list=64%, signal=205%		GO_POSITIVE_REGULATION_OF_INTERLEUKIN_1_PRODUCTION	28	-0.147749	-0.936425	0.510549	0.946719	1	1101	tags=21%, list=7%, signal=23%
GO_POSITIVE_REGULATION_OF_KINASE_ACTIVITY	446	0.0532836	1.28963	0.161826	0.504859	1	12107	tags=79%, list=74%, signal=289%		GO_NEGATIVE_REGULATION_OF_AMINE_TRANSPORT	24	-0.159248	-0.936262	0.530242	0.945733	1	11107	tags=83%, list=67%, signal=256%
GO_NEURAL_NUCLEUS_DEVELOPMENT	59	0.139776	1.28912	0.14425	0.505139	1	10267	tags=76%, list=62%, signal=202%		GO_REGULATION_OF_VIRAL_RELEASE_FROM_HOST_CELL	30	-0.146959	-0.936251	0.509615	0.944374	1	10212	tags=77%, list=62%, signal=201%
GO_PROTEIN_LOCALIZATION_TO_LYSOSOME	17	0.260693	1.28896	0.169697	0.504724	1	11211	tags=94%, list=68%, signal=294%		GO_NEGATIVE_REGULATION_OF_CELLULAR_PROTEIN_LOCALIZATION	123	-0.0726485	-0.936149	0.514228	0.943272	1	8990	tags=62%, list=55%, signal=135%
GO_PHAGOSOME_ACIDIFICATION	26	0.212605	1.28875	0.170082	0.504355	1	3471	tags=42%, list=21%, signal=54%		GO_PROTEIN_LOCALIZATION_TO_MEMBRANE	362	-0.0425107	-0.935707	0.546	0.942943	1	11464	tags=74%, list=70%, signal=237%
GO_STEM_CELL_DIFFERENTIATION	176	0.0840556	1.28802	0.175889	0.504983	1	10514	tags=72%, list=64%, signal=197%		GO_POSITIVE_REGULATION_OF_MYOBLAST_DIFFERENTIATION	19	-0.175385	-0.934607	0.535497	0.944214	1	6651	tags=58%, list=40%, signal=97%
GO_MYELOID_CELL_ACTIVATION_INVOLVED_IN_IMMUNE_RESPONSE	38	0.170905	1.28766	0.172485	0.504993	1	3692	tags=39%, list=22%, signal=51%		GO_B_CELL_ACTIVATION	108	-0.0762743	-0.933877	0.522358	0.944647	1	4853	tags=37%, list=29%, signal=52%
GO_POSITIVE_REGULATION_OF_ACTIVATED_T_CELL_PROLIFERATION	23	0.223847	1.28747	0.146881	0.504676	1	1330	tags=30%, list=8%, signal=33%		GO_ACTIVATION_OF_MAPK_ACTIVITY	127	-0.070792	-0.933263	0.526214	0.944741	1	7922	tags=55%, list=48%, signal=105%
GO_POSITIVE_REGULATION_OF_ALPHA_BETA_T_CELL_ACTIVATION	48	0.156817	1.28723	0.164683	0.504423	1	3600	tags=38%, list=22%, signal=48%		GO_POSITIVE_REGULATION_OF_PRODUCTION_OF_MOLECULAR_MEDIATOR_OF_IMMUNE_RESPONSE	56	-0.104229	-0.930451	0.545635	0.95026	1	3290	tags=30%, list=20%, signal=38%
GO_NEGATIVE_REGULATION_OF_PROTEIN_MATURATION	28	0.207856	1.28707	0.168279	0.503998	1	3640	tags=43%, list=22%, signal=55%		GO_NEGATIVE_REGULATION_OF_MYOTUBE_DIFFERENTIATION	15	-0.203768	-0.930167	0.525617	0.949581	1	8726	tags=73%, list=53%, signal=156%
GO_RESPONSE_TO_TESTOSTERONE	35	0.182224	1.28646	0.170431	0.504427	1	5945	tags=54%, list=36%, signal=85%		GO_REGULATION_OF_METANEPHROS_DEVELOPMENT	22	-0.166497	-0.929291	0.509881	0.950377	1	8492	tags=68%, list=52%, signal=141%
GO_UNSATURATED_FATTY_ACID_BIOSYNTHETIC_PROCESS	48	0.15649	1.28387	0.189189	0.508767	1	5321	tags=48%, list=32%, signal=71%		GO_REGULATION_OF_RNA_STABILITY	134	-0.0697443	-0.928136	0.561753	0.951769	1	13488	tags=89%, list=82%, signal=486%
GO_CELL_CYCLE_G1_S_PHASE_TRANSITION	105	0.108847	1.28238	0.140496	0.5108	1	13276	tags=91%, list=81%, signal=468%		GO_METHIONINE_METABOLIC_PROCESS	18	-0.181133	-0.927984	0.51503	0.95079	1	8001	tags=67%, list=49%, signal=130%
GO_SPINDLE_CHECKPOINT	23	0.223397	1.28153	0.164927	0.511587	1	6350	tags=61%, list=39%, signal=99%		GO_MULTICELLULAR_ORGANISMAL_WATER_HOMEOSTASIS	52	-0.109327	-0.927704	0.508065	0.950102	1	7708	tags=58%, list=47%, signal=108%
GO_REGULATION_OF_NATURAL_KILLER_CELL_ACTIVATION	22	0.230628	1.28108	0.178295	0.511712	1	3692	tags=45%, list=22%, signal=59%		GO_STRAND_DISPLACEMENT	25	-0.155792	-0.926825	0.529293	0.950844	1	10615	tags=80%, list=64%, signal=225%
GO_INSULIN_SECRETION	33	0.191005	1.2795	0.177215	0.514059	1	10834	tags=85%, list=66%, signal=247%		GO_DNA_REPLICATION_INDEPENDENT_NUCLEOSOME_ORGANIZATION	45	-0.11519	-0.926555	0.531568	0.950114	1	4331	tags=38%, list=26%, signal=51%
GO_REGULATION_OF_SYSTEMIC_ARTERIAL_BLOOD_PRESSURE	78	0.124076	1.27933	0.167677	0.513639	1	5989	tags=49%, list=36%, signal=76%		GO_NEGATIVE_REGULATION_OF_RESPONSE_TO_OXIDATIVE_STRESS	33	-0.136134	-0.925985	0.533589	0.950147	1	6747	tags=55%, list=41%, signal=92%
GO_REGULATION_OF_TRANSPORTER_ACTIVITY	183	0.0830724	1.27883	0.166667	0.513892	1	8096	tags=57%, list=49%, signal=112%		GO_RESPONSE_TO_UV_B	16	-0.193137	-0.923871	0.52505	0.954	1	1970	tags=31%, list=12%, signal=35%
GO_NEUROMUSCULAR_SYNAPTIC_TRANSMISSION	24	0.221513	1.27879	0.193206	0.513226	1	10081	tags=83%, list=61%, signal=215%		GO_NEGATIVE_REGULATION_OF_ENDOTHELIAL_CELL_APOPTOTIC_PROCESS	22	-0.161821	-0.92369	0.533589	0.953082	1	6323	tags=55%, list=38%, signal=88%
GO_NEGATIVE_REGULATION_OF_ERBB_SIGNALING_PATHWAY	43	0.165197	1.27865	0.161491	0.512754	1	8776	tags=70%, list=53%, signal=149%		GO_ASPARTATE_FAMILY_AMINO_ACID_METABOLIC_PROCESS	51	-0.10797	-0.922114	0.555102	0.955581	1	5010	tags=41%, list=30%, signal=59%
GO_REGULATION_OF_INSULIN_LIKE_GROWTH_FACTOR_RECEPTOR_SIGNALING_PATHWAY	21	0.232016	1.27737	0.174349	0.514516	1	5594	tags=57%, list=34%, signal=86%		GO_REGULATION_OF_BLOOD_VESSEL_ENDOTHELIAL_CELL_MIGRATION	50	-0.111169	-0.920874	0.528626	0.957285	1	6740	tags=52%, list=41%, signal=88%
GO_NEGATIVE_REGULATION_OF_PHOSPHORYLATION	395	0.0554049	1.27641	0.149028	0.51558	1	7531	tags=51%, list=46%, signal=92%		GO_REGULATION_OF_CELL_JUNCTION_ASSEMBLY	66	-0.0950156	-0.918636	0.541426	0.961404	1	12916	tags=88%, list=78%, signal=406%
GO_PEPTIDE_SECRETION	53	0.151168	1.27619	0.205645	0.515274	1	11812	tags=87%, list=72%, signal=306%		GO_NEUROTROPHIN_SIGNALING_PATHWAY	23	-0.156341	-0.916828	0.542094	0.964372	1	294	tags=17%, list=2%, signal=18%
GO_APOPTOTIC_MITOCHONDRIAL_CHANGES	54	0.147356	1.27566	0.173828	0.515563	1	7340	tags=59%, list=45%, signal=107%		GO_ASTROCYTE_DEVELOPMENT	19	-0.173258	-0.916817	0.567073	0.963026	1	6686	tags=58%, list=41%, signal=97%
GO_ENDOCRINE_PANCREAS_DEVELOPMENT	34	0.185364	1.27556	0.160853	0.515059	1	7125	tags=62%, list=43%, signal=109%		GO_REGULATION_OF_RELEASE_OF_CYTOCHROME_C_FROM_MITOCHONDRIA	42	-0.123161	-0.916649	0.541176	0.962062	1	4252	tags=38%, list=26%, signal=51%
GO_ACTIVATION_OF_NF_KAPPAB_INDUCING_KINASE_ACTIVITY	16	0.263826	1.27413	0.163148	0.517107	1	3893	tags=50%, list=24%, signal=65%		GO_PHOTORECEPTOR_CELL_DIFFERENTIATION	47	-0.111866	-0.916238	0.546169	0.961678	1	11480	tags=81%, list=70%, signal=266%
GO_REGULATION_OF_LYMPHOCYTE_MEDIATED_IMMUNITY	90	0.115018	1.27347	0.199161	0.517708	1	3239	tags=31%, list=20%, signal=39%		GO_NEGATIVE_REGULATION_OF_ORGANELLE_ORGANIZATION	360	-0.0410614	-0.916036	0.549587	0.960808	1	13339	tags=85%, list=81%, signal=437%
GO_MEMBRANE_BIOGENESIS	29	0.198117	1.27276	0.208333	0.518408	1	2989	tags=38%, list=18%, signal=46%		GO_ENDOCYTOSIS	440	-0.0389625	-0.915773	0.537698	0.960085	1	14162	tags=90%, list=86%, signal=624%
GO_ACUTE_INFLAMMATORY_RESPONSE	61	0.14102	1.27181	0.194118	0.519503	1	2545	tags=30%, list=15%, signal=35%		GO_NITROGEN_CYCLE_METABOLIC_PROCESS	15	-0.197204	-0.915672	0.550321	0.95897	1	5540	tags=53%, list=34%, signal=80%
GO_REGULATION_OF_HEART_MORPHOGENESIS	26	0.205602	1.2713	0.198646	0.519711	1	6120	tags=58%, list=37%, signal=92%		GO_CHROMOSOME_SEPARATION	16	-0.18962	-0.915452	0.525912	0.958158	1	13351	tags=100%, list=81%, signal=528%
GO_REGULATION_OF_VOLTAGE_GATED_CALCIUM_CHANNEL_ACTIVITY	24	0.219886	1.27082	0.180723	0.519874	1	8049	tags=71%, list=49%, signal=138%		GO_REGULATION_OF_CATION_TRANSMEMBRANE_TRANSPORT	194	-0.0570855	-0.915386	0.545455	0.956943	1	12146	tags=79%, list=74%, signal=299%
GO_ANDROGEN_METABOLIC_PROCESS	25	0.210958	1.27041	0.162887	0.519899	1	5753	tags=56%, list=35%, signal=86%		GO_BLOOD_VESSEL_ENDOTHELIAL_CELL_MIGRATION	24	-0.155205	-0.914884	0.565558	0.956801	1	12546	tags=92%, list=76%, signal=384%
GO_CELLULAR_RESPONSE_TO_ORGANIC_CYCLIC_COMPOUND	428	0.0531968	1.26934	0.178707	0.521303	1	12768	tags=83%, list=78%, signal=358%		GO_RESPONSE_TO_TRANSFORMING_GROWTH_FACTOR_BETA	138	-0.0665139	-0.914606	0.56213	0.956145	1	12401	tags=82%, list=75%, signal=329%
GO_REGULATION_OF_SENSORY_PERCEPTION	31	0.192573	1.26834	0.166667	0.522437	1	12772	tags=97%, list=78%, signal=430%		GO_PROTEIN_SUMOYLATION	105	-0.0768714	-0.91443	0.539683	0.955207	1	13017	tags=87%, list=79%, signal=411%
GO_REGULATION_OF_T_CELL_MEDIATED_IMMUNITY	42	0.165641	1.26746	0.200405	0.523427	1	3160	tags=36%, list=19%, signal=44%		GO_POSITIVE_REGULATION_OF_CHROMOSOME_SEGREGATION	23	-0.163487	-0.914026	0.543021	0.954804	1	4473	tags=43%, list=27%, signal=60%
GO_CELLULAR_RESPONSE_TO_PEPTIDE	257	0.0685382	1.26624	0.185804	0.524992	1	9526	tags=65%, list=58%, signal=151%		GO_NEGATIVE_REGULATION_OF_CYSTEINE_TYPE_ENDOPEPTIDASE_ACTIVITY	77	-0.0889745	-0.913978	0.56917	0.953601	1	11804	tags=81%, list=72%, signal=283%
GO_REGULATION_OF_ORGAN_FORMATION	27	0.206775	1.26596	0.191406	0.524794	1	6359	tags=59%, list=39%, signal=96%		GO_CELLULAR_RESPONSE_TO_CAMP	48	-0.114564	-0.912814	0.549603	0.955106	1	4639	tags=40%, list=28%, signal=55%
GO_CELLULAR_RESPONSE_TO_BIOTIC_STIMULUS	147	0.0896681	1.26565	0.168582	0.524655	1	5818	tags=44%, list=35%, signal=68%		GO_LYMPHOCYTE_MEDIATED_IMMUNITY	91	-0.0814739	-0.91278	0.552301	0.953847	1	7535	tags=54%, list=46%, signal=99%
GO_DERMATAN_SULFATE_PROTEOGLYCAN_METABOLIC_PROCESS	16	0.263333	1.265	0.200772	0.525159	1	9048	tags=81%, list=55%, signal=180%		GO_MRNA_CLEAVAGE	17	-0.180729	-0.910795	0.537402	0.957314	1	10591	tags=82%, list=64%, signal=230%
GO_MICROVILLUS_ORGANIZATION	19	0.243943	1.26456	0.179134	0.525255	1	6388	tags=63%, list=39%, signal=103%		GO_LYMPHOCYTE_ACTIVATION_INVOLVED_IN_IMMUNE_RESPONSE	73	-0.0894793	-0.910485	0.532787	0.956723	1	6656	tags=49%, list=40%, signal=82%
GO_NEUTROPHIL_MEDIATED_IMMUNITY	16	0.255964	1.26435	0.170588	0.524973	1	2993	tags=44%, list=18%, signal=53%		GO_NEGATIVE_REGULATION_OF_CARBOHYDRATE_METABOLIC_PROCESS	43	-0.116106	-0.910009	0.541667	0.956565	1	2690	tags=28%, list=16%, signal=33%
GO_NEUROMUSCULAR_PROCESS	88	0.113589	1.26408	0.18319	0.524734	1	2630	tags=27%, list=16%, signal=32%		GO_GASTRULATION_WITH_MOUTH_FORMING_SECOND	25	-0.152679	-0.90962	0.523715	0.95617	1	8031	tags=64%, list=49%, signal=125%
GO_ALPHA_BETA_T_CELL_ACTIVATION	48	0.157045	1.26403	0.162887	0.524095	1	5655	tags=50%, list=34%, signal=76%		GO_ALPHA_AMINO_ACID_METABOLIC_PROCESS	210	-0.0549376	-0.909425	0.558648	0.955326	1	3735	tags=28%, list=23%, signal=36%
GO_MITOCHONDRIAL_ELECTRON_TRANSPORT_CYTOCHROME_C_TO_OXYGEN	15	0.266241	1.26358	0.169591	0.524197	1	4402	tags=53%, list=27%, signal=73%		GO_NUCLEOTIDE_EXCISION_REPAIR_DNA_DAMAGE_RECOGNITION	23	-0.157293	-0.909001	0.578431	0.954973	1	13884	tags=100%, list=84%, signal=636%
GO_REGULATION_OF_PHOSPHATIDYLINOSITOL_3_KINASE_SIGNALING	132	0.0954635	1.2623	0.218	0.525942	1	11790	tags=81%, list=72%, signal=283%		GO_GLYCOSYL_COMPOUND_METABOLIC_PROCESS	325	-0.0439974	-0.908897	0.54845	0.953899	1	7551	tags=50%, list=46%, signal=91%
GO_NEUROMUSCULAR_PROCESS_CONTROLLING_POSTURE	15	0.266181	1.26042	0.177866	0.528958	1	3305	tags=47%, list=20%, signal=58%		GO_REGULATION_OF_MICROTUBULE_BASED_MOVEMENT	16	-0.185137	-0.908794	0.560327	0.952837	1	11366	tags=88%, list=69%, signal=282%
GO_REGULATION_OF_HEART_CONTRACTION	208	0.0759622	1.26038	0.206226	0.528304	1	9295	tags=64%, list=56%, signal=145%		GO_CEREBELLAR_PURKINJE_CELL_LAYER_DEVELOPMENT	23	-0.154718	-0.90851	0.551181	0.952168	1	11062	tags=83%, list=67%, signal=251%
GO_SKIN_DEVELOPMENT	167	0.0835514	1.26033	0.191358	0.527695	1	3568	tags=30%, list=22%, signal=38%		GO_THYMIC_T_CELL_SELECTION	18	-0.176331	-0.908152	0.539877	0.95167	1	3505	tags=39%, list=21%, signal=49%
GO_TRABECULA_FORMATION	20	0.234103	1.26025	0.187633	0.52711	1	10971	tags=90%, list=67%, signal=269%		GO_GLIAL_CELL_DIFFERENTIATION	128	-0.0704397	-0.907876	0.566474	0.951027	1	10173	tags=69%, list=62%, signal=178%
GO_REGULATION_OF_PATHWAY_RESTRICTED_SMAD_PROTEIN_PHOSPHORYLATION	56	0.142185	1.25978	0.176125	0.527276	1	10900	tags=80%, list=66%, signal=237%		GO_ESTROUS_CYCLE	18	-0.17937	-0.907387	0.554672	0.950887	1	6200	tags=56%, list=38%, signal=89%
GO_POSITIVE_REGULATION_OF_NUCLEOCYTOPLASMIC_TRANSPORT	112	0.100561	1.25961	0.191721	0.52687	1	3795	tags=33%, list=23%, signal=43%		GO_NEGATIVE_REGULATION_OF_G_PROTEIN_COUPLED_RECEPTOR_PROTEIN_SIGNALING_PATHWAY	37	-0.125149	-0.907216	0.551935	0.949993	1	6402	tags=51%, list=39%, signal=84%
GO_NEGATIVE_REGULATION_OF_INTRINSIC_APOPTOTIC_SIGNALING_PATHWAY_IN_RESPONSE_TO_DNA_DAMAGE	25	0.207698	1.25959	0.190291	0.526193	1	4489	tags=48%, list=27%, signal=66%		GO_REGULATION_OF_GLIAL_CELL_PROLIFERATION	21	-0.159767	-0.907027	0.561404	0.949142	1	8353	tags=67%, list=51%, signal=135%
GO_ESTABLISHMENT_OR_MAINTENANCE_OF_BIPOLAR_CELL_POLARITY	32	0.183249	1.25944	0.172345	0.525791	1	11398	tags=88%, list=69%, signal=284%		GO_ESTABLISHMENT_OF_MITOCHONDRION_LOCALIZATION	15	-0.192586	-0.905913	0.596774	0.950437	1	13302	tags=100%, list=81%, signal=519%
GO_RESPONSE_TO_PROSTAGLANDIN_E	23	0.219318	1.25912	0.178715	0.525749	1	5701	tags=57%, list=35%, signal=86%		GO_REGULATION_OF_CANONICAL_WNT_SIGNALING_PATHWAY	226	-0.0523711	-0.905759	0.54326	0.949501	1	13434	tags=87%, list=82%, signal=464%
GO_POSITIVE_REGULATION_OF_CELL_DIVISION	113	0.10458	1.25836	0.210317	0.526582	1	6159	tags=48%, list=37%, signal=76%		GO_POSITIVE_REGULATION_OF_STAT_CASCADE	59	-0.100506	-0.904436	0.554192	0.951264	1	10076	tags=71%, list=61%, signal=183%
GO_CELLULAR_RESPONSE_TO_FATTY_ACID	50	0.15056	1.25768	0.167619	0.527148	1	6750	tags=56%, list=41%, signal=95%		GO_MUSCLE_CELL_DEVELOPMENT	117	-0.0704505	-0.903938	0.60355	0.951156	1	8562	tags=59%, list=52%, signal=122%
GO_REGULATION_OF_ACTIN_FILAMENT_BASED_MOVEMENT	31	0.189694	1.25766	0.188	0.52647	1	8569	tags=71%, list=52%, signal=148%		GO_REGULATION_OF_SEQUENCE_SPECIFIC_DNA_BINDING_TRANSCRIPTION_FACTOR_ACTIVITY	329	-0.0424436	-0.903813	0.547862	0.950137	1	13383	tags=85%, list=81%, signal=447%
GO_REGULATION_OF_DNA_TEMPLATED_TRANSCRIPTION_IN_RESPONSE_TO_STRESS	62	0.135137	1.25761	0.186858	0.525848	1	10267	tags=76%, list=62%, signal=201%		GO_CELLULAR_RESPONSE_TO_GLUCAGON_STIMULUS	36	-0.123646	-0.902941	0.562241	0.950899	1	8034	tags=61%, list=49%, signal=119%
GO_SINGLE_ORGANISM_MEMBRANE_BUDDING	70	0.128301	1.25746	0.169355	0.525399	1	12012	tags=86%, list=73%, signal=315%		GO_POSITIVE_REGULATION_OF_CATION_TRANSMEMBRANE_TRANSPORT	88	-0.0808357	-0.902922	0.546185	0.949656	1	13088	tags=88%, list=79%, signal=424%
GO_RESPONSE_TO_GONADOTROPIN	26	0.206454	1.25719	0.200397	0.525221	1	6106	tags=58%, list=37%, signal=92%		GO_REGULATION_OF_TUMOR_NECROSIS_FACTOR_SUPERFAMILY_CYTOKINE_PRODUCTION	89	-0.0807115	-0.901324	0.560706	0.952049	1	5711	tags=43%, list=35%, signal=65%
GO_CELLULAR_RESPONSE_TO_PROSTAGLANDIN_STIMULUS	23	0.219318	1.25399	0.197239	0.530546	1	5701	tags=57%, list=35%, signal=86%		GO_POSITIVE_REGULATION_OF_TELOMERASE_ACTIVITY	26	-0.14646	-0.900374	0.56262	0.952983	1	7728	tags=62%, list=47%, signal=116%
GO_DEVELOPMENTAL_GROWTH_INVOLVED_IN_MORPHOGENESIS	102	0.107883	1.25385	0.176238	0.530128	1	4692	tags=39%, list=28%, signal=54%		GO_REGULATION_OF_B_CELL_DIFFERENTIATION	22	-0.158743	-0.900226	0.583955	0.95205	1	13860	tags=100%, list=84%, signal=630%
GO_FC_RECEPTOR_SIGNALING_PATHWAY	179	0.0812279	1.25315	0.190661	0.530802	1	9257	tags=64%, list=56%, signal=145%		GO_BLASTOCYST_FORMATION	27	-0.142675	-0.899691	0.575875	0.95202	1	12295	tags=89%, list=75%, signal=350%
GO_CELLULAR_MODIFIED_AMINO_ACID_BIOSYNTHETIC_PROCESS	49	0.153154	1.25226	0.196429	0.531768	1	5551	tags=49%, list=34%, signal=74%		GO_REGULATION_OF_VESICLE_FUSION	57	-0.0992409	-0.899457	0.565476	0.951301	1	4729	tags=39%, list=29%, signal=54%
GO_AMINOGLYCAN_CATABOLIC_PROCESS	61	0.136145	1.25178	0.184314	0.531966	1	5865	tags=49%, list=36%, signal=76%		GO_REGULATION_OF_SMOOTHENED_SIGNALING_PATHWAY	61	-0.0961058	-0.898901	0.562376	0.95138	1	13544	tags=92%, list=82%, signal=515%
GO_FATTY_ACID_DERIVATIVE_BIOSYNTHETIC_PROCESS	38	0.176152	1.25141	0.202405	0.53202	1	7940	tags=66%, list=48%, signal=127%		GO_REGULATION_OF_GLUCOSE_IMPORT	54	-0.102705	-0.897344	0.58034	0.953657	1	755	tags=15%, list=5%, signal=15%
GO_RESPONSE_TO_CALCIUM_ION	108	0.100079	1.25052	0.183521	0.533059	1	8274	tags=60%, list=50%, signal=120%		GO_LEUKOTRIENE_METABOLIC_PROCESS	26	-0.149271	-0.897083	0.554217	0.953001	1	12116	tags=88%, list=74%, signal=334%
GO_SENSORY_ORGAN_MORPHOGENESIS	216	0.0729205	1.25008	0.190099	0.533197	1	8650	tags=60%, list=53%, signal=124%		GO_TERMINATION_OF_RNA_POLYMERASE_II_TRANSCRIPTION	61	-0.0970199	-0.895812	0.566316	0.954724	1	14339	tags=97%, list=87%, signal=745%
GO_NEUTRAL_LIPID_METABOLIC_PROCESS	74	0.12341	1.24996	0.177914	0.532696	1	5988	tags=49%, list=36%, signal=76%		GO_CELLULAR_ALDEHYDE_METABOLIC_PROCESS	75	-0.0874779	-0.895541	0.576375	0.954064	1	7790	tags=56%, list=47%, signal=106%
GO_CHONDROCYTE_DIFFERENTIATION	56	0.138368	1.24993	0.205714	0.532034	1	9198	tags=70%, list=56%, signal=157%		GO_REGULATION_OF_PROTEIN_SUMOYLATION	19	-0.175222	-0.894877	0.556225	0.954325	1	4920	tags=47%, list=30%, signal=67%
GO_NEGATIVE_REGULATION_OF_ANTIGEN_RECEPTOR_MEDIATED_SIGNALING_PATHWAY	17	0.251211	1.2488	0.220807	0.533653	1	11367	tags=94%, list=69%, signal=303%		GO_ENDOCRINE_PROCESS	41	-0.117	-0.893359	0.591549	0.956618	1	3301	tags=32%, list=20%, signal=40%
GO_EXTRACELLULAR_MATRIX_ASSEMBLY	16	0.260955	1.24836	0.204641	0.533791	1	5999	tags=63%, list=36%, signal=98%		GO_SENSORY_PERCEPTION_OF_PAIN	69	-0.0915533	-0.892743	0.572301	0.956731	1	409	tags=12%, list=2%, signal=12%
GO_EXCRETION	39	0.16834	1.24798	0.203125	0.53384	1	2723	tags=33%, list=17%, signal=40%		GO_REGULATION_OF_CAMP_MEDIATED_SIGNALING	22	-0.156427	-0.8914	0.561728	0.958642	1	7909	tags=64%, list=48%, signal=122%
GO_ODONTOGENESIS_OF_DENTIN_CONTAINING_TOOTH	63	0.135474	1.24707	0.194726	0.53492	1	9802	tags=73%, list=60%, signal=180%		GO_STRIATED_MUSCLE_CONTRACTION	90	-0.0789988	-0.891339	0.576238	0.957497	1	14445	tags=96%, list=88%, signal=773%
GO_REGULATION_OF_FAT_CELL_DIFFERENTIATION	95	0.110917	1.24571	0.208163	0.536854	1	11012	tags=78%, list=67%, signal=234%		GO_FLUID_TRANSPORT	22	-0.156377	-0.891021	0.571138	0.956964	1	11653	tags=86%, list=71%, signal=295%
GO_REGULATION_OF_CELLULAR_COMPONENT_SIZE	314	0.0607935	1.24526	0.183716	0.536982	1	11448	tags=75%, list=70%, signal=243%		GO_CELLULAR_RESPONSE_TO_INTERFERON_GAMMA	91	-0.0816048	-0.890454	0.57485	0.956975	1	5180	tags=40%, list=31%, signal=57%
GO_REGULATION_OF_NEURON_DEATH	232	0.0713354	1.24489	0.190184	0.537006	1	12471	tags=83%, list=76%, signal=336%		GO_HORMONE_METABOLIC_PROCESS	136	-0.0651528	-0.890306	0.577778	0.956082	1	7414	tags=51%, list=45%, signal=93%
GO_REGULATION_OF_DNA_REPAIR	68	0.129385	1.24484	0.184676	0.536408	1	5143	tags=44%, list=31%, signal=64%		GO_REGULATION_OF_SPINDLE_ORGANIZATION	18	-0.171469	-0.890157	0.56962	0.955161	1	2670	tags=33%, list=16%, signal=40%
GO_ARTERY_MORPHOGENESIS	47	0.15114	1.24482	0.177778	0.535724	1	10833	tags=81%, list=66%, signal=236%		GO_NEGATIVE_REGULATION_OF_EXTRINSIC_APOPTOTIC_SIGNALING_PATHWAY_VIA_DEATH_DOMAIN_RECEPTORS	30	-0.135766	-0.888954	0.598712	0.956666	1	12043	tags=87%, list=73%, signal=322%
GO_POSITIVE_REGULATION_OF_EPITHELIAL_CELL_PROLIFERATION	144	0.0905152	1.24441	0.171206	0.535781	1	5155	tags=40%, list=31%, signal=58%		GO_RESPONSE_TO_INTERFERON_BETA	20	-0.16538	-0.888578	0.603516	0.956257	1	4692	tags=45%, list=28%, signal=63%
GO_REGULATION_OF_NEUROTRANSMITTER_LEVELS	176	0.0798014	1.24383	0.209256	0.536224	1	10209	tags=70%, list=62%, signal=182%		GO_POSITIVE_REGULATION_OF_ALPHA_BETA_T_CELL_PROLIFERATION	17	-0.177572	-0.88838	0.586207	0.955451	1	4830	tags=47%, list=29%, signal=67%
GO_IRON_ION_TRANSPORT	52	0.147308	1.24371	0.202312	0.535762	1	9933	tags=75%, list=60%, signal=188%		GO_POSITIVE_REGULATION_OF_MULTICELLULAR_ORGANISM_GROWTH	29	-0.137543	-0.887542	0.602911	0.956137	1	11370	tags=83%, list=69%, signal=267%
GO_ORGANELLE_MEMBRANE_FUSION	87	0.116285	1.24318	0.2	0.536093	1	10967	tags=78%, list=67%, signal=233%		GO_CHROMATIN_REMODELING	137	-0.0646955	-0.887337	0.6	0.955361	1	6999	tags=49%, list=42%, signal=84%
GO_LIMBIC_SYSTEM_DEVELOPMENT	95	0.110624	1.24236	0.186235	0.537001	1	8763	tags=64%, list=53%, signal=136%		GO_RESPONSE_TO_OXYGEN_RADICAL	17	-0.177815	-0.886044	0.587084	0.957043	1	4826	tags=47%, list=29%, signal=66%
GO_NEGATIVE_REGULATION_OF_NUCLEAR_DIVISION	42	0.162423	1.24206	0.185114	0.536948	1	6350	tags=55%, list=39%, signal=89%		GO_BICELLULAR_TIGHT_JUNCTION_ASSEMBLY	28	-0.140159	-0.885913	0.582505	0.956067	1	1814	tags=25%, list=11%, signal=28%
GO_REGULATION_OF_CALCINEURIN_NFAT_SIGNALING_CASCADE	16	0.255584	1.24118	0.208171	0.53795	1	5058	tags=56%, list=31%, signal=81%		GO_T_CELL_RECEPTOR_SIGNALING_PATHWAY	130	-0.0654835	-0.882301	0.581574	0.963122	1	13754	tags=90%, list=84%, signal=541%
GO_POSITIVE_REGULATION_OF_SMOOTH_MUSCLE_CELL_MIGRATION	30	0.191241	1.23897	0.198783	0.541646	1	698	tags=23%, list=4%, signal=24%		GO_REGULATION_OF_LIPID_STORAGE	38	-0.118533	-0.882137	0.599244	0.962278	1	13223	tags=92%, list=80%, signal=466%
GO_POSITIVE_REGULATION_OF_VIRAL_GENOME_REPLICATION	29	0.191766	1.2389	0.191406	0.541081	1	6501	tags=59%, list=39%, signal=97%		GO_REGULATION_OF_SYNAPTIC_TRANSMISSION_DOPAMINERGIC	17	-0.182556	-0.881901	0.595238	0.961567	1	4748	tags=47%, list=29%, signal=66%
GO_SOMITE_DEVELOPMENT	75	0.122354	1.23759	0.19057	0.542938	1	12267	tags=87%, list=74%, signal=338%		GO_PTERIDINE_CONTAINING_COMPOUND_METABOLIC_PROCESS	34	-0.127983	-0.881655	0.580838	0.960878	1	3226	tags=32%, list=20%, signal=40%
GO_REGULATION_OF_CARTILAGE_DEVELOPMENT	55	0.142918	1.23728	0.203522	0.542866	1	7535	tags=60%, list=46%, signal=110%		GO_LEUKOCYTE_APOPTOTIC_PROCESS	20	-0.165046	-0.88138	0.605825	0.960255	1	5521	tags=50%, list=34%, signal=75%
GO_NUCLEAR_CHROMOSOME_SEGREGATION	197	0.077246	1.23702	0.194617	0.542656	1	11617	tags=78%, list=71%, signal=262%		GO_CELLULAR_COMPONENT_DISASSEMBLY	473	-0.0358839	-0.881308	0.601179	0.959204	1	10465	tags=67%, list=64%, signal=179%
GO_INTRACELLULAR_LIPID_TRANSPORT	20	0.231672	1.23688	0.215686	0.542252	1	11011	tags=90%, list=67%, signal=271%		GO_RECEPTOR_MEDIATED_ENDOCYTOSIS	187	-0.0550165	-0.880419	0.611765	0.960049	1	9498	tags=63%, list=58%, signal=147%
GO_SISTER_CHROMATID_SEGREGATION	157	0.0855884	1.23535	0.188034	0.544535	1	10457	tags=72%, list=63%, signal=195%		GO_MRNA_3_END_PROCESSING	71	-0.0875715	-0.879783	0.573359	0.960175	1	14339	tags=96%, list=87%, signal=737%
GO_GOLGI_VESICLE_TRANSPORT	295	0.06474	1.23342	0.218688	0.547601	1	12072	tags=80%, list=73%, signal=293%		GO_MACROMOLECULAR_COMPLEX_REMODELING	21	-0.161486	-0.879418	0.600823	0.959787	1	9109	tags=71%, list=55%, signal=160%
GO_REGULATION_OF_CYCLIN_DEPENDENT_PROTEIN_KINASE_ACTIVITY	91	0.110718	1.23301	0.210634	0.547682	1	7235	tags=55%, list=44%, signal=97%		GO_MONOSACCHARIDE_CATABOLIC_PROCESS	53	-0.103266	-0.879397	0.611452	0.958583	1	2967	tags=28%, list=18%, signal=34%
GO_REGULATION_OF_CHROMATIN_BINDING	15	0.257551	1.23275	0.201597	0.54753	1	11133	tags=93%, list=68%, signal=288%		GO_DOUBLE_STRAND_BREAK_REPAIR	148	-0.0623102	-0.87925	0.614314	0.95766	1	5661	tags=41%, list=34%, signal=61%
GO_MYELOID_LEUKOCYTE_DIFFERENTIATION	86	0.114183	1.23248	0.195312	0.547395	1	10768	tags=77%, list=65%, signal=221%		GO_BETA_CATENIN_DESTRUCTION_COMPLEX_DISASSEMBLY	21	-0.161373	-0.87832	0.617021	0.95853	1	12248	tags=90%, list=74%, signal=352%
GO_LYMPHOCYTE_MIGRATION	36	0.166697	1.23245	0.182711	0.546745	1	1377	tags=25%, list=8%, signal=27%		GO_RNA_PHOSPHODIESTER_BOND_HYDROLYSIS_EXONUCLEOLYTIC	33	-0.128352	-0.877649	0.597959	0.958837	1	12864	tags=91%, list=78%, signal=414%
GO_PHENOL_CONTAINING_COMPOUND_BIOSYNTHETIC_PROCESS	29	0.188425	1.23232	0.193294	0.54631	1	5988	tags=55%, list=36%, signal=87%		GO_ERROR_FREE_TRANSLESION_SYNTHESIS	18	-0.169523	-0.87728	0.63301	0.958446	1	4532	tags=44%, list=28%, signal=61%
GO_INTERACTION_WITH_HOST	118	0.0974037	1.2318	0.188	0.546635	1	3431	tags=31%, list=21%, signal=38%		GO_CYTOKINE_MEDIATED_SIGNALING_PATHWAY	379	-0.0385925	-0.876001	0.611328	0.960097	1	5377	tags=36%, list=33%, signal=53%
GO_REGULATION_OF_CYTOKINESIS	56	0.137535	1.23125	0.216667	0.547008	1	10094	tags=75%, list=61%, signal=193%		GO_NEGATIVE_REGULATION_OF_VIRAL_ENTRY_INTO_HOST_CELL	15	-0.187542	-0.875703	0.607692	0.959523	1	6797	tags=60%, list=41%, signal=102%
GO_REGULATION_OF_CELLULAR_AMIDE_METABOLIC_PROCESS	313	0.0596722	1.22977	0.2	0.549157	1	14242	tags=92%, list=86%, signal=670%		GO_STRIATUM_DEVELOPMENT	16	-0.177571	-0.87563	0.60161	0.958444	1	7373	tags=63%, list=45%, signal=113%
GO_OSSIFICATION	241	0.0679655	1.22971	0.221774	0.54858	1	2313	tags=21%, list=14%, signal=24%		GO_SUBPALLIUM_DEVELOPMENT	21	-0.160705	-0.875411	0.589178	0.957741	1	12259	tags=90%, list=74%, signal=353%
GO_REGULATION_OF_CHEMOKINE_PRODUCTION	56	0.137635	1.22926	0.212245	0.548828	1	3622	tags=36%, list=22%, signal=46%		GO_NEGATIVE_REGULATION_OF_STRIATED_MUSCLE_CELL_APOPTOTIC_PROCESS	15	-0.180188	-0.87536	0.608871	0.956647	1	3624	tags=40%, list=22%, signal=51%
GO_ANTIMICROBIAL_HUMORAL_RESPONSE	29	0.186844	1.22824	0.215606	0.550117	1	6014	tags=55%, list=37%, signal=87%		GO_SARCOMERE_ORGANIZATION	23	-0.148075	-0.87507	0.602083	0.956004	1	9023	tags=70%, list=55%, signal=154%
GO_PROSTANOID_BIOSYNTHETIC_PROCESS	18	0.241065	1.22801	0.201452	0.549885	1	5183	tags=56%, list=31%, signal=81%		GO_ANATOMICAL_STRUCTURE_HOMEOSTASIS	246	-0.0479687	-0.874721	0.621569	0.955546	1	4378	tags=31%, list=27%, signal=42%
GO_POSITIVE_REGULATION_OF_PROTEIN_IMPORT	95	0.10698	1.22771	0.207547	0.54979	1	3795	tags=34%, list=23%, signal=44%		GO_LYMPHOCYTE_APOPTOTIC_PROCESS	17	-0.177947	-0.873864	0.577002	0.956253	1	3855	tags=41%, list=23%, signal=54%
GO_ORGANOPHOSPHATE_ESTER_TRANSPORT	80	0.116626	1.22702	0.20082	0.550466	1	7146	tags=55%, list=43%, signal=97%		GO_REGULATION_OF_RESPONSE_TO_CYTOKINE_STIMULUS	118	-0.0700863	-0.873842	0.665272	0.955077	1	4438	tags=34%, list=27%, signal=46%
GO_REGULATION_OF_MULTI_ORGANISM_PROCESS	409	0.0533813	1.22628	0.197239	0.551339	1	3088	tags=24%, list=19%, signal=29%		GO_POSITIVE_REGULATION_OF_POTASSIUM_ION_TRANSPORT	35	-0.121883	-0.872489	0.588745	0.956971	1	12115	tags=86%, list=74%, signal=323%
GO_CELLULAR_PROTEIN_COMPLEX_LOCALIZATION	22	0.212797	1.22478	0.202105	0.553584	1	10723	tags=86%, list=65%, signal=247%		GO_POSITIVE_REGULATION_OF_COAGULATION	24	-0.153168	-0.872387	0.603516	0.955985	1	2972	tags=33%, list=18%, signal=41%
GO_AMIDE_TRANSPORT	87	0.111825	1.22463	0.207243	0.553247	1	6118	tags=48%, list=37%, signal=76%		GO_REGULATION_OF_GENE_EXPRESSION_BY_GENETIC_IMPRINTING	15	-0.189486	-0.872197	0.614481	0.955146	1	11157	tags=87%, list=68%, signal=268%
GO_RESPONSE_TO_SALT	15	0.260893	1.22421	0.204	0.553411	1	7784	tags=73%, list=47%, signal=139%		GO_DETECTION_OF_BIOTIC_STIMULUS	20	-0.160851	-0.870664	0.590814	0.957352	1	5590	tags=50%, list=34%, signal=76%
GO_REGULATION_OF_CELL_SIZE	164	0.0834781	1.22378	0.223092	0.553542	1	12095	tags=82%, list=73%, signal=305%		GO_GLANDULAR_EPITHELIAL_CELL_DIFFERENTIATION	32	-0.125662	-0.870508	0.612576	0.956526	1	13376	tags=94%, list=81%, signal=498%
GO_INOSITOL_PHOSPHATE_MEDIATED_SIGNALING	17	0.239495	1.21892	0.244618	0.562575	1	4778	tags=53%, list=29%, signal=74%		GO_BLASTODERM_SEGMENTATION	15	-0.185232	-0.870421	0.61144	0.955518	1	4639	tags=47%, list=28%, signal=65%
GO_ETHANOLAMINE_CONTAINING_COMPOUND_METABOLIC_PROCESS	80	0.117671	1.2189	0.221797	0.561924	1	8570	tags=64%, list=52%, signal=132%		GO_PEPTIDYL_LYSINE_METHYLATION	59	-0.0941917	-0.870095	0.625	0.955037	1	12692	tags=86%, list=77%, signal=375%
GO_ONE_CARBON_METABOLIC_PROCESS	33	0.181912	1.21871	0.214829	0.56159	1	2998	tags=36%, list=18%, signal=44%		GO_POSITIVE_REGULATION_OF_PROTEIN_CATABOLIC_PROCESS	249	-0.0480621	-0.869407	0.611328	0.955376	1	6365	tags=43%, list=39%, signal=70%
GO_MONOCARBOXYLIC_ACID_TRANSPORT	108	0.0996516	1.21856	0.20911	0.561189	1	4621	tags=38%, list=28%, signal=52%		GO_NUCLEOBASE_CONTAINING_SMALL_MOLECULE_INTERCONVERSION	21	-0.157778	-0.867709	0.601156	0.957913	1	9170	tags=71%, list=56%, signal=161%
GO_HETEROPHILIC_CELL_CELL_ADHESION_VIA_PLASMA_MEMBRANE_CELL_ADHESION_MOLECULES	33	0.178511	1.21827	0.21	0.561073	1	9043	tags=73%, list=55%, signal=161%		GO_DETECTION_OF_MECHANICAL_STIMULUS_INVOLVED_IN_SENSORY_PERCEPTION	23	-0.150703	-0.867456	0.631365	0.957263	1	2535	tags=30%, list=15%, signal=36%
GO_NEGATIVE_REGULATION_OF_FAT_CELL_DIFFERENTIATION	37	0.169548	1.2172	0.214425	0.562535	1	11012	tags=84%, list=67%, signal=252%		GO_RESPONSE_TO_LIGHT_STIMULUS	260	-0.0464101	-0.867324	0.600798	0.956333	1	10651	tags=69%, list=65%, signal=193%
GO_PERICARDIUM_DEVELOPMENT	16	0.252112	1.21719	0.224	0.561872	1	10262	tags=88%, list=62%, signal=232%		GO_HISTONE_EXCHANGE	44	-0.109283	-0.867268	0.639066	0.95526	1	4195	tags=36%, list=25%, signal=49%
GO_SODIUM_INDEPENDENT_ORGANIC_ANION_TRANSPORT	15	0.258888	1.21577	0.204409	0.56404	1	2327	tags=40%, list=14%, signal=47%		GO_RECOMBINATIONAL_REPAIR	68	-0.0878874	-0.867257	0.643836	0.954092	1	12123	tags=82%, list=74%, signal=311%
GO_REGULATION_OF_PHOSPHOLIPID_METABOLIC_PROCESS	59	0.134925	1.21577	0.225549	0.563336	1	9230	tags=69%, list=56%, signal=158%		GO_ASPARTATE_FAMILY_AMINO_ACID_CATABOLIC_PROCESS	15	-0.186205	-0.867001	0.623327	0.953468	1	3525	tags=40%, list=21%, signal=51%
GO_REGULATION_OF_STEROID_BIOSYNTHETIC_PROCESS	43	0.153567	1.21371	0.225	0.566589	1	8201	tags=65%, list=50%, signal=129%		GO_DEOXYRIBONUCLEOTIDE_METABOLIC_PROCESS	33	-0.125216	-0.86695	0.642718	0.952394	1	9921	tags=73%, list=60%, signal=183%
GO_MONOCYTE_CHEMOTAXIS	28	0.191257	1.21252	0.216667	0.568227	1	6854	tags=61%, list=42%, signal=104%		GO_RIBONUCLEOSIDE_DIPHOSPHATE_METABOLIC_PROCESS	60	-0.0938757	-0.866812	0.61336	0.951531	1	5872	tags=45%, list=36%, signal=70%
GO_NEGATIVE_REGULATION_OF_LEUKOCYTE_PROLIFERATION	55	0.141185	1.21196	0.225	0.568644	1	3970	tags=38%, list=24%, signal=50%		GO_MULTICELLULAR_ORGANISMAL_RESPONSE_TO_STRESS	65	-0.0919842	-0.866339	0.616016	0.951364	1	5080	tags=40%, list=31%, signal=58%
GO_SINGLE_ORGANISM_CELL_ADHESION	395	0.0524952	1.2116	0.209581	0.56867	1	11664	tags=76%, list=71%, signal=254%		GO_NEGATIVE_REGULATION_OF_DNA_DEPENDENT_DNA_REPLICATION	15	-0.187663	-0.8655	0.642857	0.951963	1	10089	tags=80%, list=61%, signal=206%
GO_POSITIVE_REGULATION_OF_DNA_BINDING	37	0.167231	1.21123	0.224652	0.568755	1	7489	tags=62%, list=45%, signal=114%		GO_REGULATION_OF_INTERLEUKIN_1_BETA_PRODUCTION	38	-0.116326	-0.865264	0.618644	0.951282	1	11959	tags=84%, list=73%, signal=307%
GO_MATERNAL_PLACENTA_DEVELOPMENT	30	0.187956	1.21098	0.214286	0.568569	1	7889	tags=67%, list=48%, signal=128%		GO_LYMPH_VESSEL_DEVELOPMENT	20	-0.16228	-0.865204	0.610895	0.950231	1	1449	tags=25%, list=9%, signal=27%
GO_POSITIVE_REGULATION_OF_MUSCLE_CELL_DIFFERENTIATION	77	0.115784	1.21027	0.212581	0.569333	1	12432	tags=87%, list=75%, signal=353%		GO_CELL_MATRIX_ADHESION	112	-0.0674757	-0.864246	0.608527	0.951136	1	11985	tags=79%, list=73%, signal=290%
GO_DENDRITIC_SPINE_ORGANIZATION	16	0.250008	1.21027	0.219758	0.56863	1	11326	tags=94%, list=69%, signal=300%		GO_REGULATION_OF_SYNCYTIUM_FORMATION_BY_PLASMA_MEMBRANE_FUSION	21	-0.155511	-0.862764	0.623782	0.953227	1	8423	tags=67%, list=51%, signal=136%
GO_TOLL_LIKE_RECEPTOR_SIGNALING_PATHWAY	82	0.115949	1.20972	0.220408	0.569084	1	4727	tags=40%, list=29%, signal=56%		GO_REGULATION_OF_MRNA_CATABOLIC_PROCESS	25	-0.146427	-0.861988	0.637736	0.953791	1	14063	tags=100%, list=85%, signal=683%
GO_FIBROBLAST_GROWTH_FACTOR_RECEPTOR_SIGNALING_PATHWAY	81	0.114955	1.20966	0.243802	0.568489	1	9705	tags=70%, list=59%, signal=170%		GO_POSITIVE_REGULATION_OF_ADENYLATE_CYCLASE_ACTIVITY	43	-0.11048	-0.860483	0.648111	0.956031	1	12358	tags=86%, list=75%, signal=344%
GO_MYELIN_ASSEMBLY	15	0.258159	1.20943	0.22314	0.568277	1	8927	tags=80%, list=54%, signal=175%		GO_NEGATIVE_REGULATION_OF_MEIOTIC_CELL_CYCLE	18	-0.169098	-0.860206	0.606004	0.955461	1	8199	tags=67%, list=50%, signal=133%
GO_CELLULAR_RESPONSE_TO_EXTRACELLULAR_STIMULUS	176	0.0793885	1.20904	0.229675	0.568408	1	11713	tags=79%, list=71%, signal=271%		GO_COFACTOR_BIOSYNTHETIC_PROCESS	153	-0.0585532	-0.859736	0.605769	0.9553	1	7765	tags=53%, list=47%, signal=99%
GO_POSITIVE_REGULATION_OF_IMMUNE_EFFECTOR_PROCESS	137	0.0890477	1.20872	0.239044	0.568369	1	3714	tags=31%, list=23%, signal=40%		GO_NEGATIVE_REGULATION_OF_ENDOPLASMIC_RETICULUM_STRESS_INDUCED_INTRINSIC_APOPTOTIC_SIGNALING_PATHWAY	15	-0.182802	-0.859242	0.617537	0.955219	1	3581	tags=40%, list=22%, signal=51%
GO_L_ALPHA_AMINO_ACID_TRANSMEMBRANE_TRANSPORT	30	0.184246	1.20837	0.227273	0.568398	1	4656	tags=47%, list=28%, signal=65%		GO_GLUTAMATE_METABOLIC_PROCESS	27	-0.137749	-0.858188	0.639279	0.95626	1	3226	tags=33%, list=20%, signal=41%
GO_REGULATION_OF_PROTEIN_PHOSPHATASE_TYPE_2A_ACTIVITY	22	0.210553	1.20795	0.215292	0.568538	1	8514	tags=73%, list=52%, signal=150%		GO_GENETIC_IMPRINTING	19	-0.164943	-0.857942	0.63189	0.955608	1	11157	tags=84%, list=68%, signal=261%
GO_REGULATION_OF_PROTEIN_IMPORT_INTO_NUCLEUS_TRANSLOCATION	21	0.220057	1.2077	0.22664	0.568317	1	12065	tags=95%, list=73%, signal=356%		GO_NUCLEAR_TRANSCRIBED_MRNA_CATABOLIC_PROCESS_EXONUCLEOLYTIC	29	-0.134852	-0.85675	0.633721	0.957046	1	5167	tags=45%, list=31%, signal=65%
GO_RESPONSE_TO_TRANSITION_METAL_NANOPARTICLE	133	0.0909155	1.20768	0.204239	0.567643	1	10278	tags=71%, list=62%, signal=188%		GO_RESPONSE_TO_CAMP	100	-0.0729016	-0.856666	0.625243	0.956024	1	5725	tags=42%, list=35%, signal=64%
GO_HINDBRAIN_DEVELOPMENT	127	0.0917419	1.20737	0.216867	0.56758	1	10301	tags=72%, list=63%, signal=190%		GO_BILE_ACID_BIOSYNTHETIC_PROCESS	17	-0.168087	-0.855229	0.62069	0.95802	1	10799	tags=82%, list=66%, signal=239%
GO_FATTY_ACID_TRANSPORT	51	0.143363	1.20654	0.227626	0.568608	1	9271	tags=71%, list=56%, signal=161%		GO_AORTA_MORPHOGENESIS	20	-0.160973	-0.853914	0.658103	0.959682	1	8882	tags=70%, list=54%, signal=152%
GO_MITOCHONDRIAL_GENOME_MAINTENANCE	20	0.221976	1.20653	0.236686	0.567948	1	3759	tags=45%, list=23%, signal=58%		GO_MUSCLE_HYPERTROPHY	28	-0.13456	-0.853764	0.638672	0.95881	1	7200	tags=57%, list=44%, signal=101%
GO_LABYRINTHINE_LAYER_BLOOD_VESSEL_DEVELOPMENT	17	0.245298	1.2063	0.230769	0.56779	1	7589	tags=71%, list=46%, signal=131%		GO_PEPTIDE_CATABOLIC_PROCESS	21	-0.156692	-0.85371	0.661386	0.957749	1	6835	tags=57%, list=41%, signal=98%
GO_NEGATIVE_REGULATION_OF_SIGNAL_TRANSDUCTION_BY_P53_CLASS_MEDIATOR	27	0.197713	1.20573	0.229122	0.568309	1	4678	tags=48%, list=28%, signal=67%		GO_TONGUE_DEVELOPMENT	16	-0.178558	-0.853546	0.622363	0.95695	1	5298	tags=50%, list=32%, signal=74%
GO_CELLULAR_RESPONSE_TO_INTERLEUKIN_1	72	0.122393	1.20566	0.205394	0.567765	1	8057	tags=61%, list=49%, signal=119%		GO_SEMAPHORIN_PLEXIN_SIGNALING_PATHWAY	36	-0.120299	-0.853075	0.632812	0.956816	1	8089	tags=61%, list=49%, signal=120%
GO_HINDLIMB_MORPHOGENESIS	28	0.19286	1.20538	0.223382	0.567613	1	5063	tags=50%, list=31%, signal=72%		GO_CELLULAR_COMPONENT_DISASSEMBLY_INVOLVED_IN_EXECUTION_PHASE_OF_APOPTOSIS	41	-0.111445	-0.852869	0.637965	0.956054	1	10623	tags=76%, list=64%, signal=212%
GO_REGULATION_OF_LIPID_METABOLIC_PROCESS	253	0.0656045	1.20499	0.239216	0.567778	1	9416	tags=64%, list=57%, signal=146%		GO_MITOCHONDRION_LOCALIZATION	33	-0.125852	-0.851772	0.659735	0.957249	1	6916	tags=55%, list=42%, signal=94%
GO_PEPTIDYL_SERINE_MODIFICATION	142	0.0856457	1.20471	0.230303	0.567652	1	11591	tags=79%, list=70%, signal=264%		GO_CARDIAC_MYOFIBRIL_ASSEMBLY	15	-0.185719	-0.851442	0.643701	0.956775	1	9023	tags=73%, list=55%, signal=162%
GO_CELL_PROLIFERATION_IN_FOREBRAIN	25	0.20495	1.20411	0.205882	0.568087	1	11781	tags=92%, list=72%, signal=323%		GO_NEGATIVE_REGULATION_OF_AUTOPHAGY	48	-0.103672	-0.85063	0.621951	0.957387	1	5161	tags=42%, list=31%, signal=61%
GO_CRANIAL_NERVE_MORPHOGENESIS	20	0.228024	1.20296	0.245868	0.569582	1	4483	tags=50%, list=27%, signal=69%		GO_CARDIAC_CELL_DEVELOPMENT	45	-0.106971	-0.849992	0.641732	0.957612	1	8492	tags=62%, list=52%, signal=128%
GO_MALE_MEIOSIS_I	16	0.248671	1.20263	0.240079	0.569589	1	11348	tags=94%, list=69%, signal=301%		GO_NEGATIVE_REGULATION_OF_LOCOMOTION	241	-0.0486639	-0.849514	0.638037	0.957454	1	6797	tags=46%, list=41%, signal=77%
GO_REGULATION_OF_ACTIVIN_RECEPTOR_SIGNALING_PATHWAY	24	0.205704	1.20174	0.244898	0.570702	1	10341	tags=83%, list=63%, signal=224%		GO_NEGATIVE_REGULATION_OF_PROTEIN_BINDING	76	-0.0816618	-0.848863	0.643275	0.957716	1	12315	tags=83%, list=75%, signal=327%
GO_NEGATIVE_REGULATION_OF_LYMPHOCYTE_DIFFERENTIATION	35	0.166787	1.20123	0.240157	0.57103	1	4787	tags=46%, list=29%, signal=64%		GO_REGULATION_OF_PROTEASOMAL_PROTEIN_CATABOLIC_PROCESS	175	-0.0541779	-0.848751	0.65812	0.956795	1	7212	tags=49%, list=44%, signal=86%
GO_PHOSPHATIDYLETHANOLAMINE_ACYL_CHAIN_REMODELING	22	0.211222	1.20076	0.224409	0.571295	1	8503	tags=73%, list=52%, signal=150%		GO_APOPTOTIC_NUCLEAR_CHANGES	24	-0.144184	-0.847822	0.64902	0.95765	1	9296	tags=71%, list=56%, signal=162%
GO_NEGATIVE_REGULATION_OF_LIPID_STORAGE	16	0.24978	1.20066	0.230315	0.570793	1	9271	tags=81%, list=56%, signal=186%		GO_REGULATION_OF_GENE_EXPRESSION_EPIGENETIC	201	-0.051875	-0.847677	0.62749	0.956807	1	8826	tags=59%, list=54%, signal=125%
GO_REGULATION_OF_RELEASE_OF_SEQUESTERED_CALCIUM_ION_INTO_CYTOSOL_BY_SARCOPLASMIC_RETICULUM	23	0.214486	1.20001	0.251613	0.571376	1	10077	tags=83%, list=61%, signal=213%		GO_NONRIBOSOMAL_PEPTIDE_BIOSYNTHETIC_PROCESS	15	-0.180675	-0.847264	0.647773	0.956506	1	12400	tags=93%, list=75%, signal=377%
GO_NEURON_PROJECTION_EXTENSION	52	0.141229	1.19984	0.231855	0.57101	1	10983	tags=81%, list=67%, signal=242%		GO_NEGATIVE_REGULATION_OF_STEROID_METABOLIC_PROCESS	21	-0.149449	-0.847232	0.626482	0.955425	1	3817	tags=38%, list=23%, signal=50%
GO_CELLULAR_RESPONSE_TO_KETONE	69	0.127861	1.19979	0.241036	0.570421	1	6495	tags=52%, list=39%, signal=86%		GO_REGULATION_OF_INSULIN_SECRETION_INVOLVED_IN_CELLULAR_RESPONSE_TO_GLUCOSE_STIMULUS	47	-0.105345	-0.847142	0.616	0.954479	1	4929	tags=40%, list=30%, signal=58%
GO_SUBSTRATE_ADHESION_DEPENDENT_CELL_SPREADING	37	0.166165	1.19931	0.221774	0.570722	1	12403	tags=92%, list=75%, signal=371%		GO_NCRNA_TRANSCRIPTION	80	-0.082474	-0.846847	0.640496	0.95395	1	2355	tags=23%, list=14%, signal=26%
GO_REGULATION_OF_VACUOLAR_TRANSPORT	28	0.193976	1.199	0.229862	0.570634	1	11515	tags=89%, list=70%, signal=296%		GO_NEGATIVE_REGULATION_OF_ALCOHOL_BIOSYNTHETIC_PROCESS	16	-0.171357	-0.846617	0.655391	0.953293	1	9534	tags=75%, list=58%, signal=178%
GO_CELLULAR_CARBOHYDRATE_METABOLIC_PROCESS	131	0.0895979	1.19898	0.24898	0.569984	1	7713	tags=56%, list=47%, signal=104%		GO_PROTEIN_ALKYLATION	96	-0.0736266	-0.845521	0.652344	0.954459	1	12692	tags=84%, list=77%, signal=366%
GO_MYOTUBE_DIFFERENTIATION	49	0.142935	1.19865	0.236686	0.569942	1	11769	tags=86%, list=71%, signal=299%		GO_B_CELL_PROLIFERATION	20	-0.155593	-0.844352	0.627639	0.955787	1	4853	tags=45%, list=29%, signal=64%
GO_NEGATIVE_REGULATION_OF_CELL_AGING	17	0.245634	1.19784	0.238659	0.570852	1	4677	tags=53%, list=28%, signal=74%		GO_REGULATION_OF_NEUROTRANSMITTER_UPTAKE	15	-0.178608	-0.844251	0.668033	0.954872	1	4748	tags=47%, list=29%, signal=66%
GO_THYROID_GLAND_DEVELOPMENT	21	0.213561	1.19758	0.214559	0.57073	1	4329	tags=48%, list=26%, signal=65%		GO_PLASMA_LIPOPROTEIN_PARTICLE_CLEARANCE	21	-0.153887	-0.843898	0.635108	0.95452	1	9234	tags=71%, list=56%, signal=162%
GO_POSITIVE_REGULATION_OF_DEPHOSPHORYLATION	42	0.152562	1.19742	0.225508	0.570373	1	9257	tags=71%, list=56%, signal=163%		GO_REGULATION_OF_ALCOHOL_BIOSYNTHETIC_PROCESS	41	-0.109007	-0.84387	0.661417	0.953454	1	13475	tags=93%, list=82%, signal=508%
GO_GANGLIOSIDE_BIOSYNTHETIC_PROCESS	18	0.228787	1.19679	0.226378	0.570905	1	12705	tags=100%, list=77%, signal=437%		GO_DEVELOPMENTAL_PROGRAMMED_CELL_DEATH	22	-0.147805	-0.843285	0.639216	0.95358	1	11794	tags=86%, list=72%, signal=304%
GO_POSITIVE_REGULATION_OF_REGULATED_SECRETORY_PATHWAY	45	0.151476	1.19654	0.223301	0.570733	1	12151	tags=89%, list=74%, signal=338%		GO_INTRA_GOLGI_VESICLE_MEDIATED_TRANSPORT	39	-0.112962	-0.842628	0.686071	0.953868	1	13348	tags=92%, list=81%, signal=486%
GO_REGULATION_OF_CELL_KILLING	52	0.139811	1.19564	0.24498	0.571864	1	3088	tags=33%, list=19%, signal=40%		GO_SOMATIC_CELL_DNA_RECOMBINATION	29	-0.134053	-0.841978	0.622881	0.954129	1	6316	tags=52%, list=38%, signal=84%
GO_ESTABLISHMENT_OF_ENDOTHELIAL_BARRIER	27	0.194368	1.19563	0.228733	0.571217	1	10833	tags=85%, list=66%, signal=248%		GO_RESPONSE_TO_PROGESTERONE	46	-0.106922	-0.840476	0.651452	0.956157	1	7196	tags=54%, list=44%, signal=96%
GO_MEMBRANE_DOCKING	63	0.125652	1.19446	0.242661	0.572892	1	10486	tags=76%, list=64%, signal=209%		GO_GLUTAMINE_FAMILY_AMINO_ACID_BIOSYNTHETIC_PROCESS	18	-0.165269	-0.839816	0.636719	0.956407	1	3687	tags=39%, list=22%, signal=50%
GO_PROTEIN_HETEROOLIGOMERIZATION	101	0.100289	1.19421	0.230303	0.572696	1	4554	tags=38%, list=28%, signal=52%		GO_POSITIVE_REGULATION_OF_LIPID_BIOSYNTHETIC_PROCESS	58	-0.0935543	-0.839413	0.655936	0.956168	1	3293	tags=29%, list=20%, signal=37%
GO_T_CELL_DIFFERENTIATION_INVOLVED_IN_IMMUNE_RESPONSE	25	0.20315	1.19407	0.234165	0.572331	1	10493	tags=84%, list=64%, signal=231%		GO_POSITIVE_REGULATION_OF_CYSTEINE_TYPE_ENDOPEPTIDASE_ACTIVITY_INVOLVED_IN_APOPTOTIC_SIGNALING_PATHWAY	15	-0.1811	-0.839371	0.652174	0.955135	1	1413	tags=27%, list=9%, signal=29%
GO_REGULATION_OF_ADAPTIVE_IMMUNE_RESPONSE	105	0.0991489	1.19406	0.233533	0.571674	1	3239	tags=30%, list=20%, signal=37%		GO_POSITIVE_REGULATION_OF_TRANSMEMBRANE_TRANSPORT	119	-0.0658649	-0.839162	0.643275	0.954456	1	5429	tags=39%, list=33%, signal=58%
GO_MITOTIC_NUCLEAR_DIVISION	332	0.0581154	1.19371	0.242171	0.571739	1	7693	tags=52%, list=47%, signal=96%		GO_REGULATION_OF_CELL_CYCLE_CHECKPOINT	27	-0.135498	-0.837901	0.651639	0.955914	1	5093	tags=44%, list=31%, signal=64%
GO_NEGATIVE_REGULATION_OF_TRANSMEMBRANE_RECEPTOR_PROTEIN_SERINE_THREONINE_KINASE_SIGNALING_PATHWAY	97	0.10335	1.19359	0.23622	0.571346	1	10532	tags=74%, list=64%, signal=205%		GO_POSITIVE_REGULATION_OF_APOPTOTIC_SIGNALING_PATHWAY	164	-0.0565915	-0.836672	0.659449	0.957417	1	11732	tags=77%, list=71%, signal=264%
GO_SEGMENT_SPECIFICATION	16	0.244287	1.19342	0.222222	0.570992	1	8332	tags=75%, list=51%, signal=152%		GO_MEIOTIC_CHROMOSOME_SEGREGATION	48	-0.100627	-0.834952	0.649049	0.959843	1	13446	tags=92%, list=82%, signal=498%
GO_EXTRACELLULAR_MATRIX_DISASSEMBLY	64	0.1286	1.19336	0.220619	0.570445	1	1492	tags=22%, list=9%, signal=24%		GO_RESPONSE_TO_CORTICOSTERONE	26	-0.138942	-0.834828	0.649193	0.958979	1	1517	tags=23%, list=9%, signal=25%
GO_CELL_FATE_SPECIFICATION	59	0.13174	1.19312	0.249505	0.570251	1	1466	tags=22%, list=9%, signal=24%		GO_NEGATIVE_REGULATION_OF_CIRCADIAN_RHYTHM	15	-0.17478	-0.834541	0.661682	0.958477	1	7007	tags=60%, list=43%, signal=104%
GO_JNK_CASCADE	74	0.117687	1.19273	0.236842	0.570401	1	4969	tags=42%, list=30%, signal=60%		GO_REGULATION_OF_CELLULAR_KETONE_METABOLIC_PROCESS	158	-0.0568782	-0.833544	0.683794	0.959439	1	6787	tags=47%, list=41%, signal=79%
GO_DECIDUALIZATION	20	0.221216	1.19163	0.226141	0.571878	1	7889	tags=70%, list=48%, signal=134%		GO_REGULATION_OF_INFLAMMATORY_RESPONSE	253	-0.0444544	-0.830805	0.653277	0.963989	1	3837	tags=28%, list=23%, signal=36%
GO_NEGATIVE_REGULATION_OF_DENDRITE_MORPHOGENESIS	15	0.249286	1.19154	0.248473	0.571394	1	6877	tags=67%, list=42%, signal=114%		GO_NEGATIVE_REGULATION_OF_CELL_JUNCTION_ASSEMBLY	18	-0.160832	-0.83052	0.693387	0.96342	1	12910	tags=94%, list=78%, signal=436%
GO_POSITIVE_REGULATION_OF_AUTOPHAGY	71	0.123794	1.19084	0.240557	0.572139	1	5392	tags=45%, list=33%, signal=67%		GO_POSITIVE_REGULATION_OF_INTERLEUKIN_10_PRODUCTION	25	-0.135932	-0.830516	0.701245	0.962307	1	6330	tags=52%, list=38%, signal=84%
GO_IMMUNE_RESPONSE_REGULATING_CELL_SURFACE_RECEPTOR_SIGNALING_PATHWAY	263	0.0624084	1.1906	0.224696	0.571969	1	6565	tags=46%, list=40%, signal=75%		GO_SMOOTH_MUSCLE_CONTRACTION	45	-0.106484	-0.830413	0.654618	0.961416	1	4840	tags=40%, list=29%, signal=56%
GO_POSITIVE_REGULATION_OF_PROTEIN_BINDING	71	0.123194	1.19047	0.254098	0.571553	1	12361	tags=87%, list=75%, signal=349%		GO_REACTIVE_OXYGEN_SPECIES_BIOSYNTHETIC_PROCESS	22	-0.147965	-0.829894	0.668724	0.961357	1	4305	tags=41%, list=26%, signal=55%
GO_REGULATION_OF_CENTROSOME_CYCLE	35	0.170246	1.18795	0.224806	0.575836	1	7083	tags=60%, list=43%, signal=105%		GO_NUCLEUS_LOCALIZATION	20	-0.158997	-0.829705	0.679921	0.96066	1	13032	tags=95%, list=79%, signal=455%
GO_MEGAKARYOCYTE_DEVELOPMENT	16	0.247516	1.18795	0.25462	0.575183	1	11367	tags=94%, list=69%, signal=302%		GO_ACTIN_FILAMENT_BASED_MOVEMENT	87	-0.0748863	-0.829035	0.675197	0.960936	1	5400	tags=40%, list=33%, signal=60%
GO_REGULATION_OF_CELL_SUBSTRATE_ADHESION	160	0.0793263	1.1875	0.244318	0.575422	1	12190	tags=82%, list=74%, signal=312%		GO_NEPHRON_DEVELOPMENT	107	-0.0675424	-0.828473	0.675728	0.960961	1	12903	tags=85%, list=78%, signal=390%
GO_CARDIAC_CHAMBER_MORPHOGENESIS	93	0.106585	1.18733	0.232323	0.575079	1	6577	tags=51%, list=40%, signal=84%		GO_CYTOPLASMIC_SEQUESTERING_OF_PROTEIN	36	-0.114214	-0.827907	0.657505	0.961001	1	13679	tags=94%, list=83%, signal=556%
GO_MIDDLE_EAR_MORPHOGENESIS	19	0.227531	1.1869	0.246465	0.575301	1	6658	tags=63%, list=40%, signal=106%		GO_NEGATIVE_REGULATION_OF_MYELOID_LEUKOCYTE_DIFFERENTIATION	37	-0.116769	-0.827877	0.647619	0.959962	1	14107	tags=97%, list=86%, signal=677%
GO_NEGATIVE_REGULATION_OF_INTRINSIC_APOPTOTIC_SIGNALING_PATHWAY_BY_P53_CLASS_MEDIATOR	18	0.227632	1.18675	0.241237	0.574922	1	4489	tags=50%, list=27%, signal=69%		GO_MUSCLE_CONTRACTION	220	-0.0483608	-0.826996	0.672165	0.960614	1	14113	tags=90%, list=86%, signal=624%
GO_SUBSTANTIA_NIGRA_DEVELOPMENT	41	0.157443	1.18663	0.266932	0.574501	1	10267	tags=78%, list=62%, signal=207%		GO_INTERSTRAND_CROSS_LINK_REPAIR	37	-0.112134	-0.826737	0.666667	0.960008	1	7061	tags=54%, list=43%, signal=94%
GO_SYNAPSE_ASSEMBLY	62	0.128356	1.18651	0.22619	0.574056	1	5331	tags=45%, list=32%, signal=67%		GO_REGULATION_OF_INTRACELLULAR_ESTROGEN_RECEPTOR_SIGNALING_PATHWAY	22	-0.145638	-0.825898	0.696099	0.960549	1	11081	tags=82%, list=67%, signal=250%
GO_TUBE_MORPHOGENESIS	307	0.0584334	1.18525	0.246407	0.575972	1	12252	tags=80%, list=74%, signal=307%		GO_REGULATION_OF_LAMELLIPODIUM_ASSEMBLY	25	-0.139726	-0.825783	0.692308	0.959647	1	11538	tags=84%, list=70%, signal=280%
GO_GRANULOCYTE_ACTIVATION	16	0.24472	1.18518	0.259188	0.575477	1	11413	tags=94%, list=69%, signal=305%		GO_REGULATION_OF_TRANSLATIONAL_ELONGATION	22	-0.14634	-0.825445	0.671815	0.959201	1	5829	tags=50%, list=35%, signal=77%
GO_N_GLYCAN_PROCESSING	19	0.226315	1.18516	0.254065	0.574845	1	6678	tags=63%, list=41%, signal=106%		GO_REGULATION_OF_T_CELL_CYTOKINE_PRODUCTION	16	-0.169959	-0.82505	0.671815	0.958859	1	1322	tags=25%, list=8%, signal=27%
GO_MACROPHAGE_DIFFERENTIATION	17	0.236381	1.18365	0.245059	0.577341	1	11611	tags=94%, list=70%, signal=319%		GO_RESPONSE_TO_LIPOPROTEIN_PARTICLE	20	-0.157751	-0.824604	0.673077	0.958645	1	8935	tags=70%, list=54%, signal=153%
GO_REGULATION_OF_BLOOD_CIRCULATION	273	0.0612229	1.18356	0.232794	0.576842	1	10651	tags=71%, list=65%, signal=197%		GO_POSITIVE_REGULATION_OF_TUMOR_NECROSIS_FACTOR_SUPERFAMILY_CYTOKINE_PRODUCTION	53	-0.0949235	-0.824424	0.680808	0.957901	1	5590	tags=43%, list=34%, signal=65%
GO_CRANIAL_SKELETAL_SYSTEM_DEVELOPMENT	51	0.142855	1.18342	0.248532	0.576457	1	11217	tags=82%, list=68%, signal=257%		GO_ZYMOGEN_ACTIVATION	97	-0.0729539	-0.823727	0.659794	0.958245	1	13239	tags=88%, list=80%, signal=444%
GO_POSITIVE_REGULATION_OF_CYTOKINE_SECRETION	79	0.11636	1.1825	0.232692	0.577619	1	802	tags=16%, list=5%, signal=17%		GO_MULTIVESICULAR_BODY_ORGANIZATION	28	-0.133421	-0.822182	0.661826	0.960329	1	2513	tags=29%, list=15%, signal=34%
GO_DEVELOPMENTAL_INDUCTION	23	0.209054	1.1823	0.268687	0.577354	1	7302	tags=65%, list=44%, signal=117%		GO_FIBRINOLYSIS	16	-0.172716	-0.821365	0.662239	0.960946	1	2306	tags=31%, list=14%, signal=36%
GO_NECROTIC_CELL_DEATH	27	0.194064	1.18198	0.271457	0.577314	1	3518	tags=41%, list=21%, signal=52%		GO_PHOSPHATIDYLCHOLINE_ACYL_CHAIN_REMODELING	25	-0.139799	-0.82111	0.680233	0.960364	1	14172	tags=100%, list=86%, signal=716%
GO_POSITIVE_REGULATION_OF_MYELOID_LEUKOCYTE_DIFFERENTIATION	42	0.152257	1.18187	0.254335	0.576876	1	3772	tags=38%, list=23%, signal=49%		GO_PHOSPHOLIPASE_C_ACTIVATING_G_PROTEIN_COUPLED_RECEPTOR_SIGNALING_PATHWAY	76	-0.0804916	-0.819787	0.70303	0.961896	1	6483	tags=47%, list=39%, signal=78%
GO_DEFINITIVE_HEMOPOIESIS	16	0.251086	1.18165	0.269531	0.576689	1	5132	tags=56%, list=31%, signal=82%		GO_DNA_REPLICATION_INITIATION	28	-0.127878	-0.819595	0.697581	0.961182	1	4957	tags=43%, list=30%, signal=61%
GO_POSITIVE_REGULATION_OF_AXON_EXTENSION	35	0.17049	1.18158	0.236398	0.576197	1	7079	tags=60%, list=43%, signal=105%		GO_NEGATIVE_REGULATION_OF_INTERLEUKIN_6_PRODUCTION	29	-0.128631	-0.817938	0.696078	0.963416	1	7541	tags=59%, list=46%, signal=108%
GO_POSITIVE_REGULATION_OF_CELL_CYCLE_PROCESS	221	0.0687235	1.18114	0.239669	0.57642	1	6931	tags=49%, list=42%, signal=83%		GO_RETINA_DEVELOPMENT_IN_CAMERA_TYPE_EYE	119	-0.0646983	-0.817475	0.691837	0.963265	1	10569	tags=71%, list=64%, signal=196%
GO_POSITIVE_REGULATION_OF_NEURON_APOPTOTIC_PROCESS	44	0.154113	1.18086	0.248521	0.576314	1	10943	tags=82%, list=66%, signal=243%		GO_REGULATION_OF_NUCLEOCYTOPLASMIC_TRANSPORT	202	-0.0498494	-0.81667	0.691824	0.963715	1	8485	tags=56%, list=52%, signal=115%
GO_REGULATION_OF_DNA_RECOMBINATION	49	0.14539	1.18062	0.24187	0.576164	1	4334	tags=41%, list=26%, signal=55%		GO_NEGATIVE_REGULATION_OF_HORMONE_SECRETION	70	-0.0837021	-0.815762	0.697959	0.964441	1	6628	tags=49%, list=40%, signal=81%
GO_REGULATION_OF_MACROPHAGE_DIFFERENTIATION	18	0.229395	1.18055	0.255814	0.575648	1	7205	tags=67%, list=44%, signal=118%		GO_POSITIVE_REGULATION_OF_SMOOTHENED_SIGNALING_PATHWAY	24	-0.142451	-0.81556	0.673004	0.963778	1	13442	tags=96%, list=82%, signal=521%
GO_REGULATION_OF_CARDIAC_MUSCLE_CELL_ACTION_POTENTIAL	19	0.225313	1.17982	0.262195	0.576434	1	9295	tags=79%, list=56%, signal=181%		GO_QUINONE_METABOLIC_PROCESS	24	-0.140444	-0.814625	0.681641	0.964576	1	13475	tags=96%, list=82%, signal=526%
GO_REGULATION_OF_TRANSCRIPTION_INVOLVED_IN_CELL_FATE_COMMITMENT	16	0.241081	1.17879	0.256262	0.577805	1	6326	tags=63%, list=38%, signal=101%		GO_TELOMERE_MAINTENANCE_VIA_TELOMERE_LENGTHENING	23	-0.141474	-0.81314	0.674747	0.966451	1	12712	tags=91%, list=77%, signal=400%
GO_CELLULAR_RESPONSE_TO_PROSTAGLANDIN_E_STIMULUS	17	0.24228	1.17835	0.239829	0.578018	1	5701	tags=59%, list=35%, signal=90%		GO_PYRUVATE_METABOLIC_PROCESS	59	-0.0909311	-0.813009	0.683521	0.965624	1	6325	tags=47%, list=38%, signal=77%
GO_POSITIVE_REGULATION_OF_CELL_KILLING	34	0.167981	1.1781	0.258449	0.577827	1	3051	tags=35%, list=19%, signal=43%		GO_COFACTOR_METABOLIC_PROCESS	308	-0.0406011	-0.812701	0.709939	0.965095	1	5120	tags=35%, list=31%, signal=50%
GO_PARAXIAL_MESODERM_DEVELOPMENT	16	0.249985	1.17781	0.254335	0.577738	1	10297	tags=88%, list=63%, signal=233%		GO_NEGATIVE_REGULATION_OF_MACROAUTOPHAGY	19	-0.154827	-0.812449	0.677043	0.964524	1	2655	tags=32%, list=16%, signal=38%
GO_MEMBRANE_FUSION	133	0.0885876	1.17557	0.252	0.58157	1	7344	tags=53%, list=45%, signal=96%		GO_NEGATIVE_REGULATION_OF_CHEMOTAXIS	49	-0.0983596	-0.812412	0.701219	0.963509	1	9814	tags=69%, list=60%, signal=171%
GO_CELLULAR_RESPONSE_TO_NITROGEN_COMPOUND	466	0.046608	1.17505	0.254403	0.581914	1	9538	tags=62%, list=58%, signal=144%		GO_AORTA_DEVELOPMENT	38	-0.112524	-0.812353	0.686992	0.96253	1	6387	tags=50%, list=39%, signal=81%
GO_REGULATION_OF_CARDIAC_MUSCLE_CONTRACTION	62	0.125293	1.17478	0.24948	0.581828	1	8569	tags=65%, list=52%, signal=134%		GO_REGULATION_OF_INTRACELLULAR_STEROID_HORMONE_RECEPTOR_SIGNALING_PATHWAY	53	-0.0941477	-0.812116	0.687129	0.961913	1	6535	tags=49%, list=40%, signal=81%
GO_EXCITATORY_POSTSYNAPTIC_POTENTIAL	24	0.195701	1.17406	0.26087	0.582629	1	11878	tags=92%, list=72%, signal=328%		GO_NEGATIVE_REGULATION_OF_OXIDATIVE_STRESS_INDUCED_INTRINSIC_APOPTOTIC_SIGNALING_PATHWAY	20	-0.153587	-0.812054	0.666667	0.960958	1	6533	tags=55%, list=40%, signal=91%
GO_POSITIVE_REGULATION_OF_INTERLEUKIN_1_SECRETION	18	0.229273	1.17283	0.244259	0.584503	1	802	tags=28%, list=5%, signal=29%		GO_G2_DNA_DAMAGE_CHECKPOINT	32	-0.119966	-0.812009	0.687631	0.959982	1	6264	tags=50%, list=38%, signal=81%
GO_RESPONSE_TO_ACID_CHEMICAL	297	0.0603756	1.17195	0.249505	0.585702	1	9448	tags=63%, list=57%, signal=146%		GO_PROTEIN_KINASE_C_ACTIVATING_G_PROTEIN_COUPLED_RECEPTOR_SIGNALING_PATHWAY	29	-0.125448	-0.811986	0.666	0.958963	1	10433	tags=76%, list=63%, signal=207%
GO_REGULATION_OF_ARF_PROTEIN_SIGNAL_TRANSDUCTION	15	0.249711	1.17125	0.256757	0.586453	1	12360	tags=100%, list=75%, signal=400%		GO_NEGATIVE_REGULATION_OF_DEPHOSPHORYLATION	67	-0.0849026	-0.810605	0.684322	0.960524	1	8687	tags=61%, list=53%, signal=129%
GO_CARBOHYDRATE_DERIVATIVE_CATABOLIC_PROCESS	158	0.0813923	1.171	0.258317	0.586302	1	5030	tags=39%, list=31%, signal=55%		GO_DETECTION_OF_CHEMICAL_STIMULUS_INVOLVED_IN_SENSORY_PERCEPTION_OF_TASTE	18	-0.160467	-0.809994	0.702306	0.960636	1	11086	tags=83%, list=67%, signal=255%
GO_VESICLE_COATING	72	0.117697	1.16897	0.266393	0.589634	1	12709	tags=89%, list=77%, signal=388%		GO_CELLULAR_RESPONSE_TO_DSRNA	33	-0.116035	-0.807902	0.697856	0.963496	1	5081	tags=42%, list=31%, signal=61%
GO_REGULATION_OF_THE_FORCE_OF_HEART_CONTRACTION	27	0.192179	1.1689	0.267347	0.589106	1	5989	tags=56%, list=36%, signal=87%		GO_VISUAL_BEHAVIOR	48	-0.0975292	-0.807849	0.719758	0.962543	1	13840	tags=94%, list=84%, signal=585%
GO_AUTONOMIC_NERVOUS_SYSTEM_DEVELOPMENT	34	0.169273	1.16841	0.246548	0.589439	1	4483	tags=44%, list=27%, signal=60%		GO_DOPAMINE_RECEPTOR_SIGNALING_PATHWAY	28	-0.127287	-0.806547	0.693387	0.964026	1	8496	tags=64%, list=52%, signal=133%
GO_REGULATION_OF_STEM_CELL_PROLIFERATION	83	0.109348	1.16835	0.262646	0.588916	1	10510	tags=75%, list=64%, signal=205%		GO_REGULATION_OF_SYSTEMIC_ARTERIAL_BLOOD_PRESSURE_MEDIATED_BY_A_CHEMICAL_SIGNAL	43	-0.103327	-0.806301	0.73428	0.963448	1	4049	tags=35%, list=25%, signal=46%
GO_POSITIVE_REGULATION_OF_VASODILATION	29	0.182502	1.1674	0.265347	0.590145	1	974	tags=24%, list=6%, signal=26%		GO_TOR_SIGNALING	15	-0.170586	-0.806027	0.690021	0.962923	1	12566	tags=93%, list=76%, signal=393%
GO_REGULATION_OF_NEURONAL_SYNAPTIC_PLASTICITY	46	0.143663	1.16699	0.267465	0.590379	1	10171	tags=76%, list=62%, signal=198%		GO_ALDITOL_METABOLIC_PROCESS	17	-0.162334	-0.804285	0.690141	0.965199	1	8956	tags=71%, list=54%, signal=155%
GO_UROGENITAL_SYSTEM_DEVELOPMENT	283	0.0607877	1.16479	0.259766	0.5942	1	10771	tags=71%, list=65%, signal=203%		GO_VENTRICULAR_SYSTEM_DEVELOPMENT	26	-0.131631	-0.803631	0.655446	0.965404	1	13673	tags=96%, list=83%, signal=565%
GO_POSITIVE_REGULATION_OF_CATABOLIC_PROCESS	373	0.052872	1.16444	0.261317	0.594281	1	5418	tags=38%, list=33%, signal=55%		GO_SCHWANN_CELL_DEVELOPMENT	24	-0.136143	-0.803568	0.68472	0.964466	1	14232	tags=100%, list=86%, signal=735%
GO_POSITIVE_REGULATION_OF_ACUTE_INFLAMMATORY_RESPONSE	26	0.18719	1.16359	0.244048	0.595346	1	2622	tags=35%, list=16%, signal=41%		GO_POSITIVE_REGULATION_OF_NOTCH_SIGNALING_PATHWAY	33	-0.11885	-0.803296	0.711155	0.963939	1	6532	tags=52%, list=40%, signal=85%
GO_POSITIVE_REGULATION_OF_ACTIN_FILAMENT_POLYMERIZATION	60	0.129677	1.16268	0.281124	0.596458	1	6106	tags=50%, list=37%, signal=79%		GO_NEGATIVE_REGULATION_OF_HEMATOPOIETIC_PROGENITOR_CELL_DIFFERENTIATION	21	-0.145662	-0.803048	0.695932	0.963381	1	8585	tags=67%, list=52%, signal=139%
GO_REGULATION_OF_OSTEOBLAST_DIFFERENTIATION	105	0.0969404	1.16251	0.246493	0.596139	1	12216	tags=84%, list=74%, signal=322%		GO_CELL_FATE_COMMITMENT_INVOLVED_IN_FORMATION_OF_PRIMARY_GERM_LAYER	25	-0.135312	-0.802953	0.693204	0.962498	1	6999	tags=56%, list=42%, signal=97%
GO_REPRODUCTIVE_SYSTEM_DEVELOPMENT	371	0.0538116	1.16208	0.273305	0.596302	1	7967	tags=54%, list=48%, signal=102%		GO_REGULATION_OF_MICROTUBULE_BASED_PROCESS	223	-0.0466031	-0.802951	0.716356	0.96145	1	13572	tags=87%, list=82%, signal=488%
GO_REGULATION_OF_I_KAPPAB_KINASE_NF_KAPPAB_SIGNALING	214	0.0680387	1.1619	0.239085	0.596037	1	7051	tags=50%, list=43%, signal=85%		GO_NEUTRAL_LIPID_BIOSYNTHETIC_PROCESS	26	-0.133521	-0.802708	0.73374	0.960851	1	12375	tags=88%, list=75%, signal=355%
GO_REGULATION_OF_CELL_MATRIX_ADHESION	88	0.104459	1.16177	0.24846	0.595643	1	12699	tags=88%, list=77%, signal=380%		GO_INDOLE_CONTAINING_COMPOUND_METABOLIC_PROCESS	25	-0.135883	-0.802585	0.68472	0.960049	1	12260	tags=88%, list=74%, signal=344%
GO_NOTCH_SIGNALING_PATHWAY	110	0.0949655	1.16153	0.255361	0.595502	1	5782	tags=45%, list=35%, signal=68%		GO_NEGATIVE_REGULATION_OF_HOMOTYPIC_CELL_CELL_ADHESION	84	-0.0756569	-0.802131	0.701754	0.959812	1	14447	tags=95%, list=88%, signal=771%
GO_REGULATION_OF_EPITHELIAL_CELL_PROLIFERATION	264	0.0630617	1.161	0.266925	0.595948	1	3656	tags=28%, list=22%, signal=36%		GO_NEGATIVE_REGULATION_OF_CELL_CYCLE_G2_M_PHASE_TRANSITION	23	-0.140449	-0.801353	0.747454	0.960262	1	5568	tags=48%, list=34%, signal=72%
GO_INNER_EAR_MORPHOGENESIS	83	0.108561	1.16091	0.256604	0.595481	1	8737	tags=64%, list=53%, signal=135%		GO_PROTEIN_IMPORT	144	-0.0572323	-0.800826	0.682281	0.960212	1	11076	tags=73%, list=67%, signal=221%
GO_DRUG_METABOLIC_PROCESS	24	0.199927	1.1607	0.291751	0.595289	1	4946	tags=50%, list=30%, signal=71%		GO_ADAPTIVE_IMMUNE_RESPONSE	198	-0.0492089	-0.800811	0.72407	0.959199	1	7768	tags=52%, list=47%, signal=97%
GO_REGULATION_OF_ACTION_POTENTIAL	36	0.16405	1.1606	0.25098	0.594846	1	12858	tags=94%, list=78%, signal=430%		GO_MATING	31	-0.124753	-0.800691	0.711066	0.958376	1	8576	tags=65%, list=52%, signal=134%
GO_NEGATIVE_REGULATION_OF_AXONOGENESIS	64	0.123931	1.16028	0.257862	0.594841	1	11605	tags=83%, list=70%, signal=279%		GO_EMBRYONIC_PLACENTA_MORPHOGENESIS	20	-0.145897	-0.800626	0.707317	0.957462	1	2542	tags=30%, list=15%, signal=35%
GO_POSITIVE_REGULATION_OF_CALCIUM_ION_TRANSMEMBRANE_TRANSPORTER_ACTIVITY	29	0.183591	1.15996	0.259109	0.594847	1	10043	tags=79%, list=61%, signal=203%		GO_GENE_SILENCING_BY_RNA	119	-0.0620407	-0.800591	0.72179	0.956488	1	8398	tags=57%, list=51%, signal=116%
GO_REGULATION_OF_SISTER_CHROMATID_SEGREGATION	61	0.123469	1.15889	0.272374	0.596257	1	6613	tags=52%, list=40%, signal=87%		GO_NEGATIVE_REGULATION_OF_PROTEIN_POLYMERIZATION	53	-0.0938477	-0.799512	0.719921	0.957469	1	11512	tags=79%, list=70%, signal=262%
GO_POSITIVE_REGULATION_OF_MITOCHONDRIAL_MEMBRANE_PERMEABILITY	18	0.223073	1.15865	0.248521	0.59614	1	7309	tags=67%, list=44%, signal=120%		GO_NEGATIVE_REGULATION_OF_POTASSIUM_ION_TRANSPORT	27	-0.130025	-0.799013	0.718686	0.957373	1	10673	tags=78%, list=65%, signal=221%
GO_RETINOL_METABOLIC_PROCESS	25	0.189833	1.15798	0.308429	0.596906	1	4124	tags=44%, list=25%, signal=59%		GO_REGULATION_OF_APOPTOTIC_SIGNALING_PATHWAY	337	-0.0375256	-0.798614	0.68357	0.957096	1	13031	tags=83%, list=79%, signal=388%
GO_REGULATION_OF_CELL_CYCLE_ARREST	96	0.100533	1.1569	0.267207	0.598449	1	6931	tags=52%, list=42%, signal=89%		GO_POSITIVE_REGULATION_OF_PEPTIDASE_ACTIVITY	138	-0.0590492	-0.798319	0.708835	0.956657	1	13239	tags=86%, list=80%, signal=436%
GO_PROTEIN_ACETYLATION	111	0.092332	1.1569	0.261317	0.597815	1	7688	tags=56%, list=47%, signal=104%		GO_REGULATION_OF_SYNAPTIC_TRANSMISSION_GLUTAMATERGIC	49	-0.0959138	-0.797604	0.71875	0.956972	1	14896	tags=100%, list=90%, signal=1043%
GO_NEGATIVE_REGULATION_OF_RECEPTOR_ACTIVITY	27	0.185307	1.1567	0.256673	0.597591	1	7322	tags=63%, list=44%, signal=113%		GO_CYCLIC_NUCLEOTIDE_CATABOLIC_PROCESS	17	-0.157479	-0.796633	0.714571	0.95771	1	13880	tags=100%, list=84%, signal=635%
GO_CARBOHYDRATE_CATABOLIC_PROCESS	102	0.09874	1.15591	0.267894	0.598494	1	2904	tags=27%, list=18%, signal=33%		GO_REGULATION_OF_P38MAPK_CASCADE	23	-0.139904	-0.796263	0.698189	0.957383	1	14170	tags=100%, list=86%, signal=715%
GO_GOLGI_TO_PLASMA_MEMBRANE_TRANSPORT	40	0.157288	1.15574	0.254582	0.598212	1	11826	tags=88%, list=72%, signal=310%		GO_NEGATIVE_REGULATION_OF_PROTEIN_SECRETION	92	-0.0725337	-0.795637	0.718147	0.957529	1	6690	tags=48%, list=41%, signal=80%
GO_CAMP_METABOLIC_PROCESS	33	0.165995	1.15566	0.274194	0.597737	1	5256	tags=48%, list=32%, signal=71%		GO_TELOMERE_MAINTENANCE_VIA_TELOMERASE	16	-0.166624	-0.795421	0.712575	0.956933	1	12700	tags=94%, list=77%, signal=409%
GO_METANEPHRIC_EPITHELIUM_DEVELOPMENT	18	0.227206	1.15563	0.255403	0.597135	1	10901	tags=89%, list=66%, signal=263%		GO_POSITIVE_REGULATION_OF_LAMELLIPODIUM_ORGANIZATION	22	-0.140072	-0.795339	0.735521	0.956053	1	8178	tags=64%, list=50%, signal=126%
GO_NEGATIVE_REGULATION_OF_RESPONSE_TO_DNA_DAMAGE_STIMULUS	49	0.136872	1.15447	0.267368	0.598713	1	4810	tags=43%, list=29%, signal=60%		GO_REGULATION_OF_TRIGLYCERIDE_METABOLIC_PROCESS	31	-0.118128	-0.795054	0.744511	0.955556	1	3372	tags=32%, list=20%, signal=40%
GO_RHYTHMIC_PROCESS	282	0.0599801	1.15442	0.296907	0.598179	1	6679	tags=46%, list=41%, signal=77%		GO_POSITIVE_REGULATION_OF_GLUCOSE_TRANSPORT	37	-0.109208	-0.795028	0.746421	0.954592	1	3548	tags=32%, list=22%, signal=41%
GO_POSITIVE_REGULATION_OF_LEUKOCYTE_MEDIATED_IMMUNITY	74	0.114604	1.15425	0.28178	0.597876	1	3239	tags=31%, list=20%, signal=39%		GO_PROTEIN_COMPLEX_LOCALIZATION	51	-0.0943204	-0.794939	0.728175	0.953738	1	11370	tags=78%, list=69%, signal=253%
GO_PARTURITION	19	0.217139	1.15418	0.265774	0.597364	1	12030	tags=95%, list=73%, signal=351%		GO_REGULATION_OF_POSITIVE_CHEMOTAXIS	20	-0.149058	-0.79343	0.727092	0.955502	1	9078	tags=70%, list=55%, signal=156%
GO_THIOESTER_BIOSYNTHETIC_PROCESS	48	0.141091	1.15362	0.28719	0.597831	1	3172	tags=33%, list=19%, signal=41%		GO_NEGATIVE_REGULATION_OF_MYELOID_CELL_DIFFERENTIATION	72	-0.0787901	-0.792918	0.741344	0.955415	1	14264	tags=94%, list=87%, signal=702%
GO_POSITIVE_REGULATION_OF_RESPONSE_TO_EXTERNAL_STIMULUS	264	0.0613662	1.15304	0.26506	0.5983	1	3122	tags=25%, list=19%, signal=30%		GO_ENDOTHELIAL_CELL_MIGRATION	52	-0.0935488	-0.792731	0.722113	0.954762	1	12718	tags=87%, list=77%, signal=379%
GO_SIGNAL_TRANSDUCTION_BY_PROTEIN_PHOSPHORYLATION	379	0.0508403	1.1526	0.272908	0.598552	1	11088	tags=72%, list=67%, signal=216%		GO_SKELETAL_MUSCLE_CONTRACTION	30	-0.123236	-0.792718	0.700787	0.953769	1	14445	tags=100%, list=88%, signal=812%
GO_POSITIVE_REGULATION_OF_SODIUM_ION_TRANSPORT	31	0.16889	1.1516	0.26506	0.60003	1	8911	tags=71%, list=54%, signal=154%		GO_REGULATION_OF_TRANSCRIPTION_REGULATORY_REGION_DNA_BINDING	30	-0.124331	-0.792657	0.719844	0.952868	1	1800	tags=23%, list=11%, signal=26%
GO_ENTRAINMENT_OF_CIRCADIAN_CLOCK_BY_PHOTOPERIOD	19	0.220886	1.15057	0.280769	0.601534	1	8501	tags=74%, list=52%, signal=152%		GO_CELLULAR_RESPONSE_TO_NITRIC_OXIDE	15	-0.170404	-0.792483	0.752918	0.952198	1	13667	tags=100%, list=83%, signal=587%
GO_NEGATIVE_REGULATION_OF_REACTIVE_OXYGEN_SPECIES_BIOSYNTHETIC_PROCESS	15	0.253844	1.15035	0.298947	0.601334	1	5704	tags=60%, list=35%, signal=92%		GO_REGULATION_OF_DNA_METHYLATION	16	-0.16553	-0.792244	0.726547	0.951639	1	12718	tags=94%, list=77%, signal=411%
GO_LYMPHOCYTE_DIFFERENTIATION	180	0.0748005	1.14993	0.274704	0.601498	1	6558	tags=47%, list=40%, signal=78%		GO_PORE_COMPLEX_ASSEMBLY	15	-0.168763	-0.791819	0.707566	0.951429	1	3812	tags=40%, list=23%, signal=52%
GO_NEURAL_CREST_CELL_DIFFERENTIATION	72	0.116752	1.14792	0.279159	0.604955	1	5862	tags=47%, list=36%, signal=73%		GO_REGULATION_OF_ENDOPLASMIC_RETICULUM_UNFOLDED_PROTEIN_RESPONSE	25	-0.132223	-0.791767	0.7125	0.950521	1	12979	tags=92%, list=79%, signal=433%
GO_REGULATION_OF_ENDOTHELIAL_CELL_PROLIFERATION	96	0.0993076	1.14734	0.270707	0.605567	1	5407	tags=43%, list=33%, signal=63%		GO_REGULATION_OF_PROTEIN_TYROSINE_KINASE_ACTIVITY	57	-0.0877642	-0.790778	0.728155	0.951254	1	12430	tags=84%, list=75%, signal=342%
GO_RESPONSE_TO_BMP	81	0.108182	1.14724	0.285164	0.605147	1	4936	tags=41%, list=30%, signal=58%		GO_REGULATION_OF_INTERLEUKIN_4_PRODUCTION	23	-0.135082	-0.789434	0.721212	0.952668	1	3508	tags=35%, list=21%, signal=44%
GO_ENDOCHONDRAL_BONE_MORPHOGENESIS	43	0.150705	1.14719	0.277542	0.604618	1	7865	tags=63%, list=48%, signal=120%		GO_REGULATION_OF_MEMBRANE_PROTEIN_ECTODOMAIN_PROTEOLYSIS	17	-0.160268	-0.789176	0.72332	0.952121	1	8990	tags=71%, list=55%, signal=155%
GO_POSITIVE_REGULATION_OF_T_HELPER_CELL_DIFFERENTIATION	17	0.232402	1.14714	0.289308	0.604071	1	8770	tags=76%, list=53%, signal=163%		GO_NUCLEOSIDE_PHOSPHATE_BIOSYNTHETIC_PROCESS	170	-0.0528546	-0.788835	0.740125	0.951729	1	6115	tags=42%, list=37%, signal=67%
GO_REGULATION_OF_CARBOHYDRATE_METABOLIC_PROCESS	151	0.079932	1.14701	0.296223	0.6037	1	8293	tags=58%, list=50%, signal=116%		GO_DNA_DEPENDENT_DNA_REPLICATION	88	-0.0720428	-0.788191	0.751515	0.95186	1	14355	tags=94%, list=87%, signal=731%
GO_VITAMIN_METABOLIC_PROCESS	105	0.0945398	1.14678	0.291581	0.603568	1	5981	tags=46%, list=36%, signal=71%		GO_POSITIVE_REGULATION_OF_RECEPTOR_INTERNALIZATION	23	-0.137168	-0.787367	0.716327	0.952316	1	14215	tags=100%, list=86%, signal=729%
GO_HOMOPHILIC_CELL_ADHESION_VIA_PLASMA_MEMBRANE_ADHESION_MOLECULES	138	0.0840255	1.14583	0.269685	0.60483	1	9368	tags=65%, list=57%, signal=150%		GO_REGULATION_OF_DOUBLE_STRAND_BREAK_REPAIR	32	-0.116833	-0.786992	0.70751	0.952005	1	2198	tags=25%, list=13%, signal=29%
GO_FEMALE_GAMETE_GENERATION	85	0.104392	1.14435	0.287671	0.607169	1	4489	tags=38%, list=27%, signal=51%		GO_CARDIOCYTE_DIFFERENTIATION	89	-0.0703164	-0.786185	0.722672	0.952449	1	4956	tags=37%, list=30%, signal=53%
GO_NEGATIVE_REGULATION_OF_NEURON_APOPTOTIC_PROCESS	126	0.0884991	1.14423	0.27833	0.606757	1	11624	tags=79%, list=71%, signal=268%		GO_REGULATION_OF_STEROL_TRANSPORT	35	-0.111313	-0.785834	0.714836	0.952106	1	4289	tags=37%, list=26%, signal=50%
GO_DEVELOPMENTAL_PIGMENTATION	38	0.158177	1.14326	0.287645	0.608052	1	4768	tags=45%, list=29%, signal=63%		GO_AXON_REGENERATION	22	-0.140935	-0.78509	0.722672	0.952459	1	11907	tags=86%, list=72%, signal=311%
GO_ANATOMICAL_STRUCTURE_MATURATION	36	0.159456	1.14319	0.288382	0.607529	1	9731	tags=75%, list=59%, signal=183%		GO_MEMBRANE_INVAGINATION	26	-0.128281	-0.782912	0.718147	0.955421	1	6760	tags=54%, list=41%, signal=91%
GO_MICROTUBULE_NUCLEATION	18	0.223316	1.14298	0.254202	0.607331	1	5475	tags=56%, list=33%, signal=83%		GO_NEGATIVE_REGULATION_OF_PROTEIN_ACETYLATION	19	-0.146636	-0.780351	0.770833	0.959075	1	12325	tags=89%, list=75%, signal=355%
GO_EMBRYONIC_CRANIAL_SKELETON_MORPHOGENESIS	44	0.145186	1.14212	0.265182	0.608489	1	10341	tags=77%, list=63%, signal=207%		GO_POSITIVE_REGULATION_OF_PROTEIN_LOCALIZATION_TO_CELL_PERIPHERY	34	-0.113005	-0.779452	0.727626	0.959688	1	12676	tags=88%, list=77%, signal=382%
GO_OSTEOBLAST_DIFFERENTIATION	120	0.0907187	1.14173	0.297244	0.608666	1	4692	tags=38%, list=28%, signal=52%		GO_ADENYLATE_CYCLASE_INHIBITING_G_PROTEIN_COUPLED_RECEPTOR_SIGNALING_PATHWAY	63	-0.0822906	-0.778742	0.745491	0.95996	1	9108	tags=63%, list=55%, signal=141%
GO_LEUKOCYTE_HOMEOSTASIS	57	0.130247	1.14136	0.276243	0.608798	1	4796	tags=42%, list=29%, signal=59%		GO_MAMMARY_GLAND_EPITHELIUM_DEVELOPMENT	50	-0.0935567	-0.778574	0.734021	0.959278	1	9335	tags=66%, list=57%, signal=152%
GO_BONE_CELL_DEVELOPMENT	22	0.203794	1.14115	0.270325	0.608611	1	13117	tags=100%, list=80%, signal=491%		GO_PROTEASOMAL_PROTEIN_CATABOLIC_PROCESS	265	-0.0414815	-0.778479	0.746154	0.958449	1	6414	tags=43%, list=39%, signal=69%
GO_ACTIN_NUCLEATION	20	0.213313	1.14094	0.271255	0.608371	1	4725	tags=50%, list=29%, signal=70%		GO_RESPONSE_TO_CAFFEINE	16	-0.165894	-0.778188	0.709611	0.957972	1	4477	tags=44%, list=27%, signal=60%
GO_ACTIVATION_OF_PHOSPHOLIPASE_C_ACTIVITY	26	0.188116	1.14077	0.295547	0.608103	1	7041	tags=62%, list=43%, signal=107%		GO_REGULATION_OF_MYOBLAST_DIFFERENTIATION	42	-0.100708	-0.778175	0.765657	0.957007	1	10503	tags=74%, list=64%, signal=203%
GO_PRIMARY_ALCOHOL_METABOLIC_PROCESS	40	0.153332	1.14053	0.284519	0.608011	1	3656	tags=38%, list=22%, signal=48%		GO_NEGATIVE_REGULATION_OF_EPITHELIAL_CELL_APOPTOTIC_PROCESS	27	-0.126437	-0.777856	0.738241	0.956577	1	8292	tags=63%, list=50%, signal=127%
GO_MAST_CELL_MEDIATED_IMMUNITY	18	0.22046	1.14032	0.280632	0.607855	1	3692	tags=44%, list=22%, signal=57%		GO_REGULATION_OF_TYPE_I_INTERFERON_MEDIATED_SIGNALING_PATHWAY	25	-0.130362	-0.777225	0.750965	0.956719	1	5104	tags=44%, list=31%, signal=64%
GO_NEGATIVE_REGULATION_OF_TUMOR_NECROSIS_FACTOR_SUPERFAMILY_CYTOKINE_PRODUCTION	35	0.16211	1.14001	0.292632	0.607886	1	5805	tags=51%, list=35%, signal=79%		GO_REGULATION_OF_DNA_DEPENDENT_DNA_REPLICATION	38	-0.106484	-0.77567	0.742331	0.958479	1	13421	tags=92%, list=81%, signal=496%
GO_CAMERA_TYPE_EYE_MORPHOGENESIS	89	0.10219	1.13998	0.273267	0.607319	1	8133	tags=60%, list=49%, signal=117%		GO_REGULATION_OF_HUMORAL_IMMUNE_RESPONSE	39	-0.108589	-0.775294	0.720648	0.958141	1	5396	tags=44%, list=33%, signal=65%
GO_G1_DNA_DAMAGE_CHECKPOINT	67	0.116903	1.13913	0.297619	0.608339	1	6931	tags=54%, list=42%, signal=92%		GO_MACROMITOPHAGY	125	-0.0587972	-0.774988	0.746094	0.957693	1	9449	tags=63%, list=57%, signal=147%
GO_CELL_CYCLE_PHASE_TRANSITION	244	0.062862	1.1388	0.289474	0.608379	1	10589	tags=70%, list=64%, signal=194%		GO_RNA_SPLICING_VIA_ENDONUCLEOLYTIC_CLEAVAGE_AND_LIGATION	15	-0.164266	-0.773936	0.744186	0.958539	1	12670	tags=93%, list=77%, signal=404%
GO_AMMONIUM_TRANSPORT	51	0.136474	1.13861	0.281376	0.608139	1	10030	tags=75%, list=61%, signal=190%		GO_REGULATION_OF_CYCLIC_NUCLEOTIDE_METABOLIC_PROCESS	142	-0.0556919	-0.773718	0.76087	0.957918	1	12778	tags=83%, list=78%, signal=368%
GO_VACUOLE_ORGANIZATION	150	0.0801838	1.13846	0.278586	0.607848	1	6596	tags=48%, list=40%, signal=79%		GO_POSITIVE_REGULATION_OF_CYTOKINE_PRODUCTION	328	-0.0371981	-0.771664	0.719124	0.960431	1	6330	tags=42%, list=38%, signal=67%
GO_EMBRYONIC_HEART_TUBE_MORPHOGENESIS	56	0.126593	1.1381	0.27789	0.607994	1	5862	tags=48%, list=36%, signal=75%		GO_NUCLEOSIDE_TRIPHOSPHATE_METABOLIC_PROCESS	207	-0.0469163	-0.771492	0.750491	0.959727	1	4728	tags=33%, list=29%, signal=46%
GO_NEGATIVE_REGULATION_OF_CYTOKINE_SECRETION	33	0.164064	1.1372	0.294821	0.609191	1	6785	tags=58%, list=41%, signal=98%		GO_SYNAPTIC_TRANSMISSION_CHOLINERGIC	29	-0.122352	-0.770692	0.730453	0.960127	1	1397	tags=21%, list=8%, signal=23%
GO_ATP_HYDROLYSIS_COUPLED_TRANSMEMBRANE_TRANSPORT	36	0.160095	1.13573	0.313346	0.611509	1	9263	tags=72%, list=56%, signal=165%		GO_REGULATION_OF_PROTEIN_HOMODIMERIZATION_ACTIVITY	21	-0.138758	-0.769924	0.727626	0.960413	1	1640	tags=24%, list=10%, signal=26%
GO_POSITIVE_REGULATION_OF_EPITHELIAL_CELL_DIFFERENTIATION	51	0.136263	1.13521	0.283613	0.611905	1	1637	tags=24%, list=10%, signal=26%		GO_POSITIVE_REGULATION_OF_RNA_SPLICING	21	-0.141459	-0.76961	0.72591	0.95998	1	11007	tags=81%, list=67%, signal=244%
GO_GRANULOCYTE_DIFFERENTIATION	15	0.241386	1.13514	0.302789	0.611415	1	10301	tags=87%, list=63%, signal=231%		GO_POLYOL_TRANSPORT	15	-0.166089	-0.768504	0.723014	0.96088	1	11542	tags=87%, list=70%, signal=289%
GO_POSITIVE_REGULATION_OF_CELL_CYCLE_ARREST	79	0.111293	1.13495	0.303823	0.611178	1	6931	tags=53%, list=42%, signal=91%		GO_RESPONSE_TO_TOPOLOGICALLY_INCORRECT_PROTEIN	153	-0.0536863	-0.768139	0.754065	0.960516	1	11935	tags=78%, list=72%, signal=280%
GO_REGULATION_OF_OSTEOBLAST_PROLIFERATION	22	0.197554	1.13415	0.258064	0.612159	1	12471	tags=95%, list=76%, signal=393%		GO_RESPONSE_TO_MAGNESIUM_ION	22	-0.137508	-0.768114	0.741735	0.959564	1	4477	tags=41%, list=27%, signal=56%
GO_REGULATION_OF_MULTICELLULAR_ORGANISMAL_METABOLIC_PROCESS	34	0.162878	1.13393	0.265432	0.612016	1	7979	tags=65%, list=48%, signal=125%		GO_POSITIVE_REGULATION_OF_GENE_EXPRESSION_EPIGENETIC	72	-0.0761373	-0.768107	0.769539	0.958591	1	8360	tags=58%, list=51%, signal=118%
GO_DENDRITIC_CELL_DIFFERENTIATION	28	0.179171	1.13389	0.295316	0.611468	1	10582	tags=82%, list=64%, signal=229%		GO_NEGATIVE_REGULATION_OF_MUSCLE_CELL_DIFFERENTIATION	49	-0.0934878	-0.766902	0.758621	0.959716	1	9894	tags=69%, list=60%, signal=173%
GO_ANION_HOMEOSTASIS	39	0.15056	1.13272	0.279528	0.61326	1	11039	tags=82%, list=67%, signal=248%		GO_NEGATIVE_REGULATION_OF_TRANSFERASE_ACTIVITY	327	-0.0367881	-0.766729	0.782077	0.959019	1	5703	tags=38%, list=35%, signal=57%
GO_POSITIVE_REGULATION_OF_CELL_GROWTH	141	0.0834685	1.13193	0.306418	0.614257	1	9032	tags=63%, list=55%, signal=139%		GO_NEGATIVE_REGULATION_OF_INTRACELLULAR_STEROID_HORMONE_RECEPTOR_SIGNALING_PATHWAY	27	-0.124612	-0.766419	0.762195	0.958596	1	11982	tags=85%, list=73%, signal=312%
GO_POSITIVE_REGULATION_OF_CARBOHYDRATE_METABOLIC_PROCESS	67	0.117947	1.13149	0.304781	0.614502	1	10847	tags=78%, list=66%, signal=226%		GO_PYRIMIDINE_RIBONUCLEOTIDE_METABOLIC_PROCESS	21	-0.139991	-0.765532	0.764706	0.959132	1	13384	tags=95%, list=81%, signal=508%
GO_IRON_ION_HOMEOSTASIS	65	0.118078	1.13058	0.286598	0.615729	1	9971	tags=72%, list=61%, signal=183%		GO_LIPID_STORAGE	25	-0.132162	-0.765138	0.752515	0.958822	1	9686	tags=72%, list=59%, signal=175%
GO_IMPORT_INTO_CELL	34	0.161861	1.13028	0.30572	0.615703	1	11871	tags=88%, list=72%, signal=315%		GO_POSITIVE_REGULATION_OF_STRIATED_MUSCLE_CONTRACTION	15	-0.160924	-0.765126	0.776493	0.957861	1	10529	tags=80%, list=64%, signal=222%
GO_MUSCLE_CELL_DIFFERENTIATION	224	0.0650842	1.13011	0.294355	0.61538	1	13647	tags=89%, list=83%, signal=514%		GO_NUCLEOSIDE_MONOPHOSPHATE_METABOLIC_PROCESS	221	-0.0444496	-0.764502	0.755424	0.957964	1	7551	tags=50%, list=46%, signal=92%
GO_MESONEPHROS_DEVELOPMENT	83	0.106177	1.12979	0.29505	0.615414	1	11951	tags=83%, list=73%, signal=301%		GO_CELLULAR_RESPONSE_TO_DRUG	65	-0.0789065	-0.763523	0.760081	0.958685	1	4281	tags=34%, list=26%, signal=46%
GO_CELLULAR_RESPONSE_TO_AMINO_ACID_STIMULUS	48	0.135809	1.12907	0.293103	0.616194	1	9435	tags=71%, list=57%, signal=165%		GO_POSITIVE_REGULATION_OF_CALCIUM_MEDIATED_SIGNALING	37	-0.103592	-0.762138	0.761134	0.960093	1	12543	tags=86%, list=76%, signal=362%
GO_REGULATION_OF_INTRINSIC_APOPTOTIC_SIGNALING_PATHWAY_BY_P53_CLASS_MEDIATOR	22	0.200063	1.1283	0.311741	0.617024	1	5692	tags=55%, list=35%, signal=83%		GO_NEGATIVE_REGULATION_OF_DNA_REPLICATION	49	-0.0920399	-0.7615	0.798768	0.96019	1	13279	tags=90%, list=81%, signal=462%
GO_REGULATION_OF_INTERLEUKIN_6_PRODUCTION	86	0.103686	1.12798	0.286013	0.617051	1	3088	tags=29%, list=19%, signal=36%		GO_ERYTHROCYTE_DEVELOPMENT	22	-0.135933	-0.760689	0.763326	0.960587	1	2257	tags=27%, list=14%, signal=32%
GO_REGULATION_OF_SMOOTH_MUSCLE_CELL_PROLIFERATION	96	0.0971548	1.12741	0.302419	0.617572	1	7501	tags=55%, list=46%, signal=101%		GO_REGULATION_OF_PRODUCTION_OF_MOLECULAR_MEDIATOR_OF_IMMUNE_RESPONSE	85	-0.0712596	-0.760558	0.760504	0.959845	1	3290	tags=27%, list=20%, signal=34%
GO_ORGANELLE_FISSION	439	0.0465456	1.127	0.313684	0.617753	1	7319	tags=49%, list=44%, signal=86%		GO_NEGATIVE_REGULATION_OF_DNA_BIOSYNTHETIC_PROCESS	30	-0.114598	-0.760209	0.793587	0.959465	1	4156	tags=37%, list=25%, signal=49%
GO_NEGATIVE_REGULATION_OF_SMOOTH_MUSCLE_CELL_PROLIFERATION	34	0.162488	1.12696	0.295635	0.61719	1	7501	tags=62%, list=46%, signal=113%		GO_CALCIUM_ION_IMPORT	59	-0.0840858	-0.759833	0.766734	0.959144	1	13137	tags=88%, list=80%, signal=434%
GO_REGULATION_OF_TRANSMEMBRANE_RECEPTOR_PROTEIN_SERINE_THREONINE_KINASE_SIGNALING_PATHWAY	194	0.0687566	1.12695	0.289017	0.616595	1	10341	tags=70%, list=63%, signal=185%		GO_NEGATIVE_REGULATION_OF_ENDOTHELIAL_CELL_PROLIFERATION	31	-0.112245	-0.759327	0.767347	0.95903	1	4000	tags=35%, list=24%, signal=47%
GO_ADULT_BEHAVIOR	127	0.085612	1.12689	0.278978	0.616075	1	6770	tags=50%, list=41%, signal=84%		GO_PLASMA_MEMBRANE_FUSION	19	-0.144442	-0.758853	0.737958	0.958886	1	1959	tags=26%, list=12%, signal=30%
GO_PROTEIN_K63_LINKED_UBIQUITINATION	34	0.164828	1.12688	0.304951	0.615465	1	2134	tags=29%, list=13%, signal=34%		GO_REGULATION_OF_STRIATED_MUSCLE_CELL_APOPTOTIC_PROCESS	19	-0.144726	-0.758411	0.774451	0.958662	1	3688	tags=37%, list=22%, signal=47%
GO_SCF_DEPENDENT_PROTEASOMAL_UBIQUITIN_DEPENDENT_PROTEIN_CATABOLIC_PROCESS	23	0.193211	1.12585	0.299803	0.616896	1	11143	tags=87%, list=68%, signal=268%		GO_ACTIVATION_OF_CYSTEINE_TYPE_ENDOPEPTIDASE_ACTIVITY	87	-0.0701695	-0.758349	0.792887	0.957802	1	13239	tags=87%, list=80%, signal=443%
GO_PROTEIN_UBIQUITINATION_INVOLVED_IN_UBIQUITIN_DEPENDENT_PROTEIN_CATABOLIC_PROCESS	128	0.084706	1.12408	0.298	0.619807	1	5177	tags=40%, list=31%, signal=58%		GO_RESPONSE_TO_SALT_STRESS	16	-0.156223	-0.757918	0.76699	0.95759	1	1548	tags=25%, list=9%, signal=28%
GO_FORMATION_OF_PRIMARY_GERM_LAYER	103	0.0952325	1.12313	0.302974	0.62111	1	2278	tags=23%, list=14%, signal=27%		GO_REGULATION_OF_SUBSTRATE_ADHESION_DEPENDENT_CELL_SPREADING	35	-0.107202	-0.757454	0.781818	0.957363	1	7180	tags=54%, list=44%, signal=96%
GO_PROTEIN_LOCALIZATION_TO_VACUOLE	42	0.145727	1.12251	0.320717	0.621822	1	11330	tags=83%, list=69%, signal=266%		GO_REGULATION_OF_EPIDERMIS_DEVELOPMENT	56	-0.0858109	-0.756951	0.780793	0.957215	1	10945	tags=75%, list=66%, signal=223%
GO_GENITALIA_DEVELOPMENT	38	0.149759	1.1223	0.295938	0.621632	1	6640	tags=55%, list=40%, signal=92%		GO_OOCYTE_DIFFERENTIATION	32	-0.111346	-0.755892	0.776639	0.958029	1	5891	tags=47%, list=36%, signal=73%
GO_NEGATIVE_REGULATION_OF_TRANSFORMING_GROWTH_FACTOR_BETA_RECEPTOR_SIGNALING_PATHWAY	62	0.118947	1.12217	0.290448	0.621262	1	10267	tags=74%, list=62%, signal=196%		GO_TRANSCRIPTION_INITIATION_FROM_RNA_POLYMERASE_II_PROMOTER	144	-0.0532815	-0.755727	0.765873	0.957349	1	1533	tags=15%, list=9%, signal=16%
GO_REGULATION_OF_ISOTYPE_SWITCHING	19	0.210721	1.12208	0.281376	0.620811	1	4334	tags=47%, list=26%, signal=64%		GO_GABAERGIC_NEURON_DIFFERENTIATION	15	-0.160924	-0.755377	0.77821	0.956959	1	13823	tags=100%, list=84%, signal=622%
GO_RESPONSE_TO_ESTROGEN	203	0.0682009	1.12083	0.313373	0.622743	1	9518	tags=65%, list=58%, signal=151%		GO_RESPONSE_TO_VITAMIN_E	15	-0.1622	-0.754811	0.768145	0.956946	1	12704	tags=93%, list=77%, signal=408%
GO_AXIS_ELONGATION	27	0.175151	1.12055	0.268994	0.622734	1	7489	tags=63%, list=45%, signal=115%		GO_REGULATION_OF_ORGANELLE_ASSEMBLY	136	-0.0560865	-0.753109	0.752918	0.958817	1	3929	tags=29%, list=24%, signal=38%
GO_RESPONSE_TO_AMINO_ACID	105	0.0943477	1.12026	0.309168	0.622664	1	9435	tags=67%, list=57%, signal=155%		GO_ACTIVATION_OF_PROTEIN_KINASE_B_ACTIVITY	21	-0.136769	-0.75292	0.763052	0.958179	1	13437	tags=95%, list=82%, signal=517%
GO_BRAIN_MORPHOGENESIS	32	0.171132	1.11908	0.316667	0.624444	1	6965	tags=59%, list=42%, signal=103%		GO_NEGATIVE_REGULATION_OF_DNA_BINDING	41	-0.100872	-0.751317	0.802041	0.959835	1	10395	tags=73%, list=63%, signal=198%
GO_CALCIUM_ION_TRANSPORT	204	0.0671376	1.11857	0.291585	0.624862	1	9564	tags=65%, list=58%, signal=152%		GO_POSITIVE_REGULATION_OF_PEPTIDYL_SERINE_PHOSPHORYLATION	70	-0.0750523	-0.750232	0.767396	0.960631	1	4417	tags=34%, list=27%, signal=47%
GO_DNA_REPLICATION_DEPENDENT_NUCLEOSOME_ORGANIZATION	28	0.175192	1.11674	0.311412	0.628031	1	1236	tags=25%, list=8%, signal=27%		GO_REGULATION_OF_CATECHOLAMINE_METABOLIC_PROCESS	16	-0.154712	-0.749546	0.802789	0.960782	1	4661	tags=44%, list=28%, signal=61%
GO_PHOSPHATIDYLGLYCEROL_ACYL_CHAIN_REMODELING	16	0.233895	1.11554	0.325048	0.629831	1	8503	tags=75%, list=52%, signal=155%		GO_POSITIVE_REGULATION_OF_CALCIUM_ION_TRANSPORT	97	-0.0642975	-0.748944	0.7751	0.960803	1	11513	tags=76%, list=70%, signal=252%
GO_CELLULAR_RESPONSE_TO_HYDROGEN_PEROXIDE	58	0.123303	1.11516	0.288344	0.630027	1	9050	tags=67%, list=55%, signal=149%		GO_CORONARY_VASCULATURE_DEVELOPMENT	34	-0.107894	-0.748672	0.810056	0.960276	1	12760	tags=88%, list=77%, signal=391%
GO_METANEPHROS_MORPHOGENESIS	26	0.184514	1.11445	0.323829	0.630804	1	10901	tags=85%, list=66%, signal=250%		GO_REGULATION_OF_EXTRINSIC_APOPTOTIC_SIGNALING_PATHWAY_IN_ABSENCE_OF_LIGAND	42	-0.0978469	-0.748071	0.785156	0.960332	1	13295	tags=90%, list=81%, signal=468%
GO_NEGATIVE_REGULATION_OF_LEUKOCYTE_APOPTOTIC_PROCESS	39	0.15409	1.11438	0.322134	0.630326	1	5491	tags=49%, list=33%, signal=73%		GO_ACTIVATION_OF_GTPASE_ACTIVITY	71	-0.074716	-0.747631	0.8083	0.960111	1	4807	tags=37%, list=29%, signal=51%
GO_NEGATIVE_REGULATION_OF_LYMPHOCYTE_MEDIATED_IMMUNITY	24	0.18772	1.11342	0.305182	0.631749	1	3088	tags=38%, list=19%, signal=46%		GO_ORGANELLE_DISASSEMBLY	172	-0.0489552	-0.747617	0.792829	0.959181	1	9449	tags=62%, list=57%, signal=144%
GO_POSITIVE_REGULATION_OF_CALCIUM_ION_DEPENDENT_EXOCYTOSIS	23	0.197345	1.11334	0.306324	0.63127	1	11075	tags=87%, list=67%, signal=265%		GO_RESPONSE_TO_RETINOIC_ACID	99	-0.0640101	-0.747497	0.792453	0.958437	1	2114	tags=19%, list=13%, signal=22%
GO_POSITIVE_REGULATION_OF_CARTILAGE_DEVELOPMENT	26	0.181132	1.11307	0.305118	0.631204	1	4622	tags=46%, list=28%, signal=64%		GO_CELLULAR_COMPONENT_MAINTENANCE	18	-0.147642	-0.747265	0.772102	0.957918	1	6722	tags=56%, list=41%, signal=94%
GO_PEPTIDYL_ASPARAGINE_MODIFICATION	39	0.148135	1.11061	0.319838	0.635672	1	8545	tags=67%, list=52%, signal=138%		GO_REGULATION_OF_MEMBRANE_DEPOLARIZATION	39	-0.104324	-0.746125	0.786749	0.958766	1	6733	tags=51%, list=41%, signal=87%
GO_REGULATION_OF_NOTCH_SIGNALING_PATHWAY	63	0.11967	1.11045	0.319066	0.635407	1	11107	tags=79%, list=67%, signal=243%		GO_REGULATION_OF_CALCIUM_ION_TRANSMEMBRANE_TRANSPORT	107	-0.0618177	-0.744803	0.778481	0.959896	1	14382	tags=93%, list=87%, signal=732%
GO_CYTOPLASMIC_MICROTUBULE_ORGANIZATION	39	0.149708	1.11044	0.317597	0.634789	1	5563	tags=49%, list=34%, signal=73%		GO_REGULATION_OF_MEMBRANE_REPOLARIZATION	27	-0.119017	-0.744507	0.791075	0.959423	1	11464	tags=81%, list=70%, signal=268%
GO_REGULATION_OF_ACTIN_FILAMENT_BASED_PROCESS	291	0.0556117	1.11018	0.305155	0.634689	1	11664	tags=76%, list=71%, signal=257%		GO_ACTIVIN_RECEPTOR_SIGNALING_PATHWAY	20	-0.13997	-0.744244	0.790262	0.958883	1	8404	tags=65%, list=51%, signal=133%
GO_PLACENTA_BLOOD_VESSEL_DEVELOPMENT	27	0.176428	1.10929	0.29979	0.635827	1	9298	tags=74%, list=56%, signal=170%		GO_NEGATIVE_REGULATION_OF_RESPONSE_TO_EXTERNAL_STIMULUS	243	-0.0409811	-0.743805	0.810176	0.958653	1	6656	tags=44%, list=40%, signal=73%
GO_REGULATION_OF_DENDRITE_EXTENSION	18	0.220216	1.10921	0.3	0.635389	1	11931	tags=94%, list=72%, signal=342%		GO_CELL_SUBSTRATE_JUNCTION_ASSEMBLY	40	-0.0976567	-0.741998	0.792415	0.960555	1	9102	tags=65%, list=55%, signal=145%
GO_MOVEMENT_IN_ENVIRONMENT_OF_OTHER_ORGANISM_INVOLVED_IN_SYMBIOTIC_INTERACTION	76	0.108336	1.1087	0.320792	0.635831	1	3424	tags=32%, list=21%, signal=40%		GO_INDOLALKYLAMINE_METABOLIC_PROCESS	16	-0.152683	-0.740377	0.784884	0.962251	1	11900	tags=88%, list=72%, signal=315%
GO_VESICLE_DOCKING_INVOLVED_IN_EXOCYTOSIS	34	0.15771	1.10864	0.317919	0.635344	1	10486	tags=79%, list=64%, signal=218%		GO_MUSCLE_FIBER_DEVELOPMENT	41	-0.0980316	-0.738951	0.789374	0.9635	1	7228	tags=54%, list=44%, signal=95%
GO_REGULATION_OF_T_HELPER_CELL_DIFFERENTIATION	25	0.187741	1.10838	0.310139	0.63526	1	8770	tags=72%, list=53%, signal=154%		GO_RETINOIC_ACID_METABOLIC_PROCESS	18	-0.142779	-0.737765	0.780347	0.964492	1	6802	tags=56%, list=41%, signal=95%
GO_CALCIUM_ION_REGULATED_EXOCYTOSIS_OF_NEUROTRANSMITTER	32	0.16344	1.10802	0.317491	0.635367	1	12753	tags=94%, list=77%, signal=415%		GO_KERATINIZATION	21	-0.134537	-0.736964	0.788235	0.964775	1	3278	tags=33%, list=20%, signal=42%
GO_REGULATION_OF_NEUROTRANSMITTER_RECEPTOR_ACTIVITY	30	0.1691	1.10745	0.312992	0.635936	1	9297	tags=73%, list=56%, signal=168%		GO_NEGATIVE_REGULATION_OF_NUCLEOTIDE_METABOLIC_PROCESS	60	-0.0790676	-0.736804	0.807921	0.964072	1	10507	tags=72%, list=64%, signal=197%
GO_REGULATION_OF_N_METHYL_D_ASPARTATE_SELECTIVE_GLUTAMATE_RECEPTOR_ACTIVITY	15	0.235673	1.10699	0.297619	0.636263	1	9297	tags=80%, list=56%, signal=184%		GO_RENAL_SYSTEM_PROCESS	94	-0.0629359	-0.736037	0.831703	0.964349	1	7731	tags=53%, list=47%, signal=100%
GO_RESPIRATORY_SYSTEM_DEVELOPMENT	187	0.0711037	1.10637	0.326489	0.636938	1	11524	tags=77%, list=70%, signal=254%		GO_NAD_METABOLIC_PROCESS	49	-0.089353	-0.735801	0.811623	0.96379	1	12987	tags=88%, list=79%, signal=414%
GO_LYMPHOCYTE_HOMEOSTASIS	49	0.137724	1.10566	0.288577	0.637874	1	4796	tags=43%, list=29%, signal=60%		GO_CELLULAR_RESPONSE_TO_EPIDERMAL_GROWTH_FACTOR_STIMULUS	22	-0.134551	-0.733778	0.789796	0.965949	1	3777	tags=36%, list=23%, signal=47%
GO_ALCOHOL_METABOLIC_PROCESS	319	0.0538905	1.10465	0.322068	0.639325	1	13172	tags=85%, list=80%, signal=418%		GO_POSITIVE_REGULATION_OF_CELLULAR_RESPONSE_TO_INSULIN_STIMULUS	22	-0.130151	-0.733211	0.818182	0.965894	1	12833	tags=91%, list=78%, signal=411%
GO_POSITIVE_REGULATION_OF_STEM_CELL_PROLIFERATION	58	0.124165	1.10409	0.331429	0.639896	1	7900	tags=60%, list=48%, signal=116%		GO_ECTODERMAL_PLACODE_DEVELOPMENT	15	-0.159647	-0.73247	0.788307	0.966077	1	1766	tags=27%, list=11%, signal=30%
GO_ACTIN_FILAMENT_BUNDLE_ORGANIZATION	43	0.143236	1.10197	0.331288	0.643698	1	12967	tags=93%, list=79%, signal=436%		GO_PEPTIDYL_PROLINE_MODIFICATION	44	-0.0940416	-0.731096	0.785408	0.967258	1	13429	tags=91%, list=82%, signal=491%
GO_POSITIVE_REGULATION_OF_TRANSCRIPTION_FROM_RNA_POLYMERASE_II_PROMOTER_IN_RESPONSE_TO_STRESS	22	0.195492	1.10124	0.351738	0.644569	1	2024	tags=32%, list=12%, signal=36%		GO_RESPONSE_TO_RADIATION	383	-0.0326772	-0.730911	0.808061	0.966591	1	10656	tags=68%, list=65%, signal=188%
GO_REGULATION_OF_MEIOTIC_CELL_CYCLE	37	0.148302	1.10064	0.336694	0.645181	1	10916	tags=81%, list=66%, signal=240%		GO_CARDIAC_MUSCLE_CELL_DIFFERENTIATION	70	-0.0754007	-0.729294	0.804082	0.968134	1	14058	tags=93%, list=85%, signal=631%
GO_REGULATION_OF_ERYTHROCYTE_DIFFERENTIATION	33	0.162704	1.10033	0.33	0.645175	1	10301	tags=79%, list=63%, signal=210%		GO_POSITIVE_REGULATION_OF_CELLULAR_RESPONSE_TO_TRANSFORMING_GROWTH_FACTOR_BETA_STIMULUS	24	-0.123571	-0.728893	0.797571	0.967825	1	1400	tags=21%, list=9%, signal=23%
GO_LIPID_TRANSLOCATION	21	0.201879	1.09718	0.334669	0.651119	1	6874	tags=62%, list=42%, signal=106%		GO_RESPONSE_TO_DSRNA	54	-0.0855872	-0.727783	0.819887	0.968556	1	5306	tags=41%, list=32%, signal=60%
GO_CARDIAC_MUSCLE_CELL_ACTION_POTENTIAL	35	0.155105	1.09665	0.327198	0.651578	1	8273	tags=66%, list=50%, signal=132%		GO_POSITIVE_REGULATION_OF_CATION_CHANNEL_ACTIVITY	34	-0.10618	-0.727274	0.808795	0.96842	1	13757	tags=94%, list=84%, signal=570%
GO_REGULATION_OF_CARDIAC_MUSCLE_CONTRACTION_BY_CALCIUM_ION_SIGNALING	21	0.197876	1.09661	0.330612	0.651039	1	10077	tags=81%, list=61%, signal=208%		GO_DETECTION_OF_MECHANICAL_STIMULUS	40	-0.0963786	-0.72627	0.799615	0.968974	1	2535	tags=25%, list=15%, signal=29%
GO_PROTEIN_ACTIVATION_CASCADE	53	0.130191	1.09654	0.320796	0.650572	1	3766	tags=36%, list=23%, signal=46%		GO_SEX_DETERMINATION	19	-0.138936	-0.726227	0.811133	0.968113	1	10718	tags=79%, list=65%, signal=226%
GO_PROTEIN_OLIGOMERIZATION	401	0.0470251	1.09638	0.323413	0.650285	1	9265	tags=61%, list=56%, signal=136%		GO_NEGATIVE_REGULATION_OF_LIPID_METABOLIC_PROCESS	69	-0.0738396	-0.725258	0.804979	0.968662	1	7383	tags=52%, list=45%, signal=94%
GO_NEUROMUSCULAR_PROCESS_CONTROLLING_BALANCE	48	0.135436	1.0963	0.331361	0.649834	1	3608	tags=35%, list=22%, signal=45%		GO_NUCLEOSIDE_TRIPHOSPHATE_BIOSYNTHETIC_PROCESS	54	-0.0836379	-0.723908	0.827519	0.969792	1	4728	tags=37%, list=29%, signal=52%
GO_BONE_GROWTH	19	0.203011	1.09584	0.328685	0.650152	1	3594	tags=42%, list=22%, signal=54%		GO_CELLULAR_RESPONSE_TO_ALKALOID	30	-0.111253	-0.723527	0.794661	0.969424	1	10799	tags=77%, list=66%, signal=222%
GO_NEGATIVE_REGULATION_OF_DENDRITE_DEVELOPMENT	27	0.175272	1.09541	0.341556	0.650437	1	6877	tags=59%, list=42%, signal=102%		GO_TELOMERE_CAPPING	25	-0.120122	-0.722805	0.811676	0.969583	1	3296	tags=32%, list=20%, signal=40%
GO_REGULATION_OF_COLLATERAL_SPROUTING	18	0.215293	1.09383	0.325444	0.653157	1	4692	tags=50%, list=28%, signal=70%		GO_ORGAN_MATURATION	15	-0.152294	-0.721493	0.810916	0.970581	1	9573	tags=73%, list=58%, signal=175%
GO_REGULATION_OF_PHOSPHOLIPASE_C_ACTIVITY	38	0.15481	1.09379	0.32981	0.652628	1	6557	tags=55%, list=40%, signal=92%		GO_POSITIVE_REGULATION_OF_RECEPTOR_ACTIVITY	43	-0.0928803	-0.719604	0.816116	0.972413	1	10732	tags=74%, list=65%, signal=213%
GO_NEGATIVE_REGULATION_OF_CELL_MORPHOGENESIS_INVOLVED_IN_DIFFERENTIATION	110	0.0884807	1.09356	0.317919	0.652463	1	11428	tags=78%, list=69%, signal=254%		GO_ENDOPLASMIC_RETICULUM_TO_CYTOSOL_TRANSPORT	21	-0.130664	-0.718575	0.831984	0.973049	1	4126	tags=38%, list=25%, signal=51%
GO_CARDIAC_SEPTUM_DEVELOPMENT	76	0.106868	1.09269	0.335366	0.653663	1	6482	tags=50%, list=39%, signal=82%		GO_NEGATIVE_REGULATION_OF_CHROMOSOME_ORGANIZATION	92	-0.0628123	-0.717512	0.815891	0.97367	1	13294	tags=87%, list=81%, signal=448%
GO_PROTEIN_N_LINKED_GLYCOSYLATION	73	0.111445	1.09267	0.304436	0.653076	1	8550	tags=63%, list=52%, signal=130%		GO_HORMONE_MEDIATED_SIGNALING_PATHWAY	145	-0.0498727	-0.71584	0.821705	0.975172	1	2708	tags=21%, list=16%, signal=25%
GO_ARTERY_DEVELOPMENT	70	0.110409	1.09239	0.33557	0.653042	1	6188	tags=49%, list=38%, signal=77%		GO_RESPONSE_TO_AXON_INJURY	45	-0.0913851	-0.71559	0.814371	0.974626	1	13506	tags=91%, list=82%, signal=505%
GO_LYMPHOCYTE_CHEMOTAXIS	27	0.17588	1.09227	0.336032	0.652681	1	1377	tags=26%, list=8%, signal=28%		GO_PIGMENT_GRANULE_ORGANIZATION	20	-0.133708	-0.714565	0.787942	0.975196	1	5213	tags=45%, list=32%, signal=66%
GO_PROTEIN_LOCALIZATION_TO_SYNAPSE	15	0.22759	1.09188	0.296146	0.652833	1	11626	tags=93%, list=71%, signal=317%		GO_REGULATION_OF_HISTONE_DEACETYLATION	23	-0.125021	-0.714344	0.82505	0.974588	1	7970	tags=61%, list=48%, signal=118%
GO_MORPHOGENESIS_OF_A_BRANCHING_STRUCTURE	157	0.0736055	1.09124	0.3125	0.653529	1	11177	tags=75%, list=68%, signal=232%		GO_RESPONSE_TO_COPPER_ION	26	-0.116568	-0.713623	0.830375	0.974763	1	618	tags=15%, list=4%, signal=16%
GO_DEMETHYLATION	45	0.135586	1.09116	0.339321	0.653083	1	11680	tags=84%, list=71%, signal=290%		GO_REGULATION_OF_ENDOTHELIAL_CELL_DIFFERENTIATION	25	-0.117896	-0.712178	0.847458	0.975906	1	8603	tags=64%, list=52%, signal=134%
GO_DNA_CATABOLIC_PROCESS_ENDONUCLEOLYTIC	19	0.209854	1.08953	0.33211	0.655787	1	11283	tags=89%, list=69%, signal=284%		GO_REGULATION_OF_ACTIN_FILAMENT_BUNDLE_ASSEMBLY	74	-0.0700995	-0.71134	0.833693	0.976147	1	11538	tags=77%, list=70%, signal=256%
GO_VESICLE_DOCKING	52	0.125718	1.08953	0.34556	0.655167	1	9654	tags=71%, list=59%, signal=171%		GO_REGULATION_OF_EMBRYONIC_DEVELOPMENT	103	-0.0601489	-0.710339	0.827853	0.976646	1	13088	tags=85%, list=79%, signal=413%
GO_HIPPO_SIGNALING	26	0.179668	1.08904	0.338115	0.65547	1	5913	tags=54%, list=36%, signal=84%		GO_ECTODERM_DEVELOPMENT	19	-0.135807	-0.710202	0.857426	0.975932	1	13370	tags=95%, list=81%, signal=503%
GO_PROTEIN_KINASE_B_SIGNALING	31	0.163939	1.08857	0.349896	0.655853	1	13774	tags=100%, list=84%, signal=610%		GO_REGULATION_OF_ANION_TRANSMEMBRANE_TRANSPORT	27	-0.114578	-0.710159	0.830898	0.975073	1	8487	tags=63%, list=52%, signal=130%
GO_ERK1_AND_ERK2_CASCADE	20	0.20079	1.08842	0.341719	0.655523	1	1637	tags=30%, list=10%, signal=33%		GO_POSITIVE_REGULATION_OF_MESONEPHROS_DEVELOPMENT	18	-0.138403	-0.710014	0.830928	0.974398	1	10534	tags=78%, list=64%, signal=216%
GO_EPITHELIAL_TUBE_BRANCHING_INVOLVED_IN_LUNG_MORPHOGENESIS	24	0.18316	1.08651	0.336484	0.658905	1	11398	tags=88%, list=69%, signal=284%		GO_ENDOPLASMIC_RETICULUM_CALCIUM_ION_HOMEOSTASIS	20	-0.132796	-0.709498	0.811475	0.974199	1	10169	tags=75%, list=62%, signal=196%
GO_BROWN_FAT_CELL_DIFFERENTIATION	29	0.169196	1.0862	0.331373	0.658947	1	7440	tags=62%, list=45%, signal=113%		GO_SULFUR_AMINO_ACID_METABOLIC_PROCESS	39	-0.0957711	-0.709395	0.831703	0.973429	1	4762	tags=38%, list=29%, signal=54%
GO_POSITIVE_REGULATION_OF_INTERFERON_BETA_PRODUCTION	30	0.167701	1.08445	0.373518	0.661925	1	2732	tags=33%, list=17%, signal=40%		GO_NEGATIVE_REGULATION_OF_ACTIN_FILAMENT_POLYMERIZATION	42	-0.0927598	-0.708107	0.824017	0.974307	1	6320	tags=48%, list=38%, signal=77%
GO_REGULATION_OF_WOUND_HEALING	116	0.0845992	1.08327	0.328302	0.663841	1	10684	tags=73%, list=65%, signal=207%		GO_REGULATION_OF_PHOSPHATASE_ACTIVITY	111	-0.0582686	-0.70683	0.840467	0.975221	1	14034	tags=91%, list=85%, signal=611%
GO_POSITIVE_CHEMOTAXIS	29	0.170004	1.08254	0.363281	0.664706	1	5155	tags=48%, list=31%, signal=70%		GO_POSITIVE_REGULATION_OF_GLYCOGEN_METABOLIC_PROCESS	15	-0.151686	-0.706597	0.833645	0.974634	1	8485	tags=67%, list=52%, signal=137%
GO_EPITHELIAL_CELL_DIFFERENTIATION	418	0.0448751	1.08178	0.314342	0.665698	1	6174	tags=42%, list=37%, signal=65%		GO_RENAL_SYSTEM_PROCESS_INVOLVED_IN_REGULATION_OF_SYSTEMIC_ARTERIAL_BLOOD_PRESSURE	23	-0.121489	-0.706005	0.852697	0.974617	1	7312	tags=57%, list=44%, signal=102%
GO_ER_TO_GOLGI_VESICLE_MEDIATED_TRANSPORT	157	0.0735758	1.08029	0.325203	0.668275	1	13905	tags=92%, list=84%, signal=583%		GO_REGULATION_OF_ENDOTHELIAL_CELL_MIGRATION	106	-0.0584844	-0.704935	0.839695	0.975239	1	1530	tags=15%, list=9%, signal=17%
GO_CARDIAC_SEPTUM_MORPHOGENESIS	43	0.139453	1.07946	0.343496	0.669278	1	10731	tags=79%, list=65%, signal=226%		GO_POSITIVE_REGULATION_OF_CALCIUM_ION_TRANSMEMBRANE_TRANSPORT	54	-0.0804094	-0.704645	0.836935	0.97473	1	11491	tags=78%, list=70%, signal=256%
GO_RESPONSE_TO_STEROL	20	0.202675	1.07925	0.352475	0.6691	1	8194	tags=70%, list=50%, signal=139%		GO_RESPONSE_TO_TOXIC_SUBSTANCE	224	-0.0392398	-0.703804	0.837624	0.97493	1	2084	tags=17%, list=13%, signal=19%
GO_SPLEEN_DEVELOPMENT	33	0.159618	1.07906	0.346614	0.668902	1	6359	tags=55%, list=39%, signal=89%		GO_NEGATIVE_REGULATION_OF_ANOIKIS	15	-0.153388	-0.703793	0.816	0.974026	1	12849	tags=93%, list=78%, signal=424%
GO_PEPTIDYL_CYSTEINE_MODIFICATION	20	0.199696	1.0785	0.355102	0.669456	1	4949	tags=50%, list=30%, signal=71%		GO_NEGATIVE_REGULATION_OF_SIGNAL_TRANSDUCTION_IN_ABSENCE_OF_LIGAND	28	-0.110132	-0.702402	0.829694	0.975003	1	5837	tags=46%, list=35%, signal=72%
GO_MORPHOGENESIS_OF_EMBRYONIC_EPITHELIUM	127	0.0825478	1.07848	0.344196	0.668873	1	10970	tags=75%, list=67%, signal=222%		GO_AMINO_ACID_BETAINE_METABOLIC_PROCESS	16	-0.143164	-0.700893	0.850505	0.976185	1	13086	tags=94%, list=79%, signal=456%
GO_CELLULAR_RESPONSE_TO_UV	64	0.114625	1.07835	0.361829	0.668528	1	11243	tags=80%, list=68%, signal=250%		GO_PYRIMIDINE_NUCLEOTIDE_BIOSYNTHETIC_PROCESS	27	-0.113544	-0.700605	0.831325	0.975651	1	13384	tags=93%, list=81%, signal=493%
GO_GLUCAN_METABOLIC_PROCESS	54	0.123904	1.07827	0.330645	0.66806	1	9555	tags=70%, list=58%, signal=167%		GO_SPROUTING_ANGIOGENESIS	43	-0.089358	-0.698694	0.834971	0.977358	1	13088	tags=88%, list=79%, signal=429%
GO_PURINE_CONTAINING_COMPOUND_BIOSYNTHETIC_PROCESS	128	0.0801157	1.07401	0.358871	0.676158	1	4866	tags=38%, list=30%, signal=53%		GO_CELLULAR_AMINO_ACID_CATABOLIC_PROCESS	102	-0.0580436	-0.69572	0.861702	0.980542	1	4218	tags=31%, list=26%, signal=42%
GO_REGULATION_OF_LEUKOCYTE_MIGRATION	132	0.0807237	1.07377	0.368015	0.676006	1	13029	tags=87%, list=79%, signal=414%		GO_NEGATIVE_REGULATION_OF_PEPTIDE_SECRETION	47	-0.0872427	-0.694095	0.863724	0.98187	1	6628	tags=49%, list=40%, signal=82%
GO_MODIFICATION_OF_MORPHOLOGY_OR_PHYSIOLOGY_OF_OTHER_ORGANISM	78	0.103249	1.07322	0.362573	0.67651	1	7175	tags=54%, list=44%, signal=95%		GO_POSITIVE_REGULATION_OF_TYPE_I_INTERFERON_PRODUCTION	68	-0.0710638	-0.694016	0.834661	0.981077	1	14821	tags=97%, list=90%, signal=965%
GO_ATP_BIOSYNTHETIC_PROCESS	30	0.163078	1.07312	0.340816	0.676055	1	4455	tags=43%, list=27%, signal=59%		GO_LIPOPOLYSACCHARIDE_MEDIATED_SIGNALING_PATHWAY	28	-0.108781	-0.693433	0.858628	0.980927	1	5271	tags=43%, list=32%, signal=63%
GO_ACTIVATION_OF_IMMUNE_RESPONSE	354	0.0501691	1.07269	0.376278	0.676335	1	4727	tags=34%, list=29%, signal=46%		GO_POSITIVE_REGULATION_OF_MYELOID_LEUKOCYTE_MEDIATED_IMMUNITY	17	-0.138662	-0.693319	0.832031	0.980188	1	6439	tags=53%, list=39%, signal=87%
GO_RAC_PROTEIN_SIGNAL_TRANSDUCTION	18	0.211403	1.07205	0.348269	0.677119	1	12076	tags=94%, list=73%, signal=354%		GO_OXIDATIVE_PHOSPHORYLATION	77	-0.0671596	-0.692644	0.844262	0.98019	1	7242	tags=51%, list=44%, signal=90%
GO_REGULATION_OF_CARDIAC_MUSCLE_CONTRACTION_BY_REGULATION_OF_THE_RELEASE_OF_SEQUESTERED_CALCIUM_ION	17	0.211848	1.07197	0.349609	0.676661	1	10077	tags=82%, list=61%, signal=212%		GO_NEGATIVE_REGULATION_OF_SMOOTH_MUSCLE_CELL_MIGRATION	16	-0.144159	-0.691595	0.846	0.980688	1	5864	tags=50%, list=36%, signal=78%
GO_POSITIVE_REGULATION_OF_PHOSPHATASE_ACTIVITY	25	0.18138	1.0717	0.36166	0.67663	1	10851	tags=84%, list=66%, signal=246%		GO_DEVELOPMENT_OF_PRIMARY_SEXUAL_CHARACTERISTICS	192	-0.0428991	-0.691572	0.862903	0.979819	1	1533	tags=14%, list=9%, signal=15%
GO_RESPONSE_TO_HYDROGEN_PEROXIDE	104	0.0904091	1.07044	0.35167	0.678653	1	14831	tags=99%, list=90%, signal=989%		GO_REGULATION_OF_INTERLEUKIN_1_PRODUCTION	46	-0.085625	-0.691458	0.854123	0.979079	1	1101	tags=15%, list=7%, signal=16%
GO_REGULATION_OF_OSTEOCLAST_DIFFERENTIATION	52	0.126034	1.07011	0.368324	0.678751	1	2364	tags=27%, list=14%, signal=31%		GO_RESPONSE_TO_COLD	41	-0.09106	-0.689518	0.845857	0.980722	1	5334	tags=41%, list=32%, signal=61%
GO_REGULATION_OF_CELLULAR_RESPONSE_TO_HEAT	68	0.111728	1.06949	0.336595	0.67941	1	12941	tags=90%, list=79%, signal=417%		GO_POSITIVE_REGULATION_OF_ANION_TRANSPORT	53	-0.0801516	-0.688806	0.861933	0.98075	1	5211	tags=40%, list=32%, signal=58%
GO_FOREBRAIN_GENERATION_OF_NEURONS	62	0.119165	1.06837	0.368526	0.681162	1	11326	tags=81%, list=69%, signal=257%		GO_REGULATION_OF_CELLULAR_RESPIRATION	22	-0.121993	-0.688284	0.83871	0.980551	1	9224	tags=68%, list=56%, signal=155%
GO_LEUKOCYTE_MIGRATION	225	0.0604863	1.06801	0.360721	0.681278	1	5458	tags=39%, list=33%, signal=58%		GO_WATER_HOMEOSTASIS	61	-0.0733135	-0.68811	0.869318	0.979881	1	7708	tags=54%, list=47%, signal=101%
GO_PROTEIN_HOMOOLIGOMERIZATION	238	0.0610067	1.06797	0.359596	0.680771	1	9735	tags=65%, list=59%, signal=157%		GO_BONE_RESORPTION	19	-0.132179	-0.687257	0.870518	0.980104	1	11696	tags=84%, list=71%, signal=290%
GO_REGULATION_OF_DNA_BINDING	84	0.0992616	1.06602	0.352362	0.684264	1	7980	tags=58%, list=48%, signal=113%		GO_POSITIVE_REGULATION_OF_ALCOHOL_BIOSYNTHETIC_PROCESS	20	-0.127416	-0.687088	0.867735	0.979435	1	12728	tags=90%, list=77%, signal=396%
GO_TRACHEA_DEVELOPMENT	19	0.203011	1.06591	0.371094	0.68386	1	3594	tags=42%, list=22%, signal=54%		GO_REGULATION_OF_CAMP_METABOLIC_PROCESS	118	-0.0554019	-0.684066	0.877228	0.982464	1	13611	tags=88%, list=83%, signal=504%
GO_REGULATION_OF_DELAYED_RECTIFIER_POTASSIUM_CHANNEL_ACTIVITY	16	0.220022	1.0651	0.364008	0.684904	1	10790	tags=88%, list=66%, signal=253%		GO_LENS_MORPHOGENESIS_IN_CAMERA_TYPE_EYE	16	-0.142313	-0.683704	0.87037	0.982022	1	13100	tags=94%, list=80%, signal=458%
GO_RESPONSE_TO_DEXAMETHASONE	32	0.159128	1.06502	0.350195	0.684452	1	7677	tags=63%, list=47%, signal=117%		GO_RESPONSE_TO_ACIDIC_PH	16	-0.143856	-0.682954	0.849206	0.982066	1	5869	tags=50%, list=36%, signal=78%
GO_RESPONSE_TO_CADMIUM_ION	34	0.153719	1.06446	0.364356	0.685041	1	11036	tags=82%, list=67%, signal=249%		GO_DORSAL_VENTRAL_NEURAL_TUBE_PATTERNING	16	-0.143043	-0.682743	0.874766	0.981415	1	13088	tags=94%, list=79%, signal=456%
GO_NEGATIVE_REGULATION_OF_ACTIN_FILAMENT_BUNDLE_ASSEMBLY	19	0.207241	1.06433	0.381783	0.684728	1	11326	tags=89%, list=69%, signal=286%		GO_PYRIMIDINE_RIBONUCLEOSIDE_METABOLIC_PROCESS	24	-0.115393	-0.681744	0.846154	0.981743	1	5652	tags=46%, list=34%, signal=70%
GO_REGULATION_OF_ANATOMICAL_STRUCTURE_SIZE	438	0.0436063	1.06392	0.375258	0.684969	1	6106	tags=41%, list=37%, signal=64%		GO_SKELETAL_MUSCLE_ORGAN_DEVELOPMENT	122	-0.0534011	-0.681481	0.860194	0.981188	1	7228	tags=49%, list=44%, signal=87%
GO_REGULATION_OF_SODIUM_ION_TRANSPORT	73	0.105774	1.06389	0.363636	0.684398	1	11576	tags=81%, list=70%, signal=271%		GO_SYNAPSIS	28	-0.106483	-0.681442	0.869215	0.980343	1	5897	tags=46%, list=36%, signal=72%
GO_ALPHA_AMINO_ACID_BIOSYNTHETIC_PROCESS	72	0.106492	1.06362	0.344168	0.684356	1	5344	tags=43%, list=32%, signal=63%		GO_MEMBRANE_DEPOLARIZATION	57	-0.0762906	-0.680605	0.85447	0.980476	1	8862	tags=61%, list=54%, signal=132%
GO_REGULATION_OF_ACUTE_INFLAMMATORY_RESPONSE	62	0.115369	1.06317	0.355159	0.684683	1	2622	tags=27%, list=16%, signal=32%		GO_REGULATION_OF_CYTOSOLIC_CALCIUM_ION_CONCENTRATION	189	-0.0417402	-0.679987	0.851485	0.980366	1	9430	tags=61%, list=57%, signal=142%
GO_POSITIVE_REGULATION_OF_ENDOCYTOSIS	107	0.0881782	1.06317	0.368932	0.684065	1	5021	tags=39%, list=30%, signal=56%		GO_RESPONSE_TO_LEAD_ION	19	-0.129373	-0.679535	0.863354	0.980012	1	12609	tags=89%, list=77%, signal=381%
GO_NEGATIVE_REGULATION_OF_GLUCOSE_TRANSPORT	15	0.233911	1.06221	0.367387	0.685596	1	7130	tags=67%, list=43%, signal=117%		GO_ADAPTIVE_IMMUNE_RESPONSE_BASED_ON_SOMATIC_RECOMBINATION_OF_IMMUNE_RECEPTORS_BUILT_FROM_IMMUNOGLOBULIN_SUPERFAMILY_DOMAINS	107	-0.0569509	-0.678932	0.853707	0.979876	1	7535	tags=51%, list=46%, signal=94%
GO_VASCULATURE_DEVELOPMENT	441	0.045643	1.0619	0.382796	0.685612	1	6438	tags=44%, list=39%, signal=70%		GO_ACTIVATION_OF_INNATE_IMMUNE_RESPONSE	191	-0.041642	-0.678136	0.877756	0.97996	1	6394	tags=43%, list=39%, signal=69%
GO_MODIFICATION_BY_SYMBIONT_OF_HOST_MORPHOLOGY_OR_PHYSIOLOGY	39	0.141257	1.0601	0.351248	0.688729	1	14148	tags=100%, list=86%, signal=708%		GO_NEGATIVE_REGULATION_OF_JNK_CASCADE	30	-0.105353	-0.67446	0.867965	0.983666	1	11994	tags=83%, list=73%, signal=306%
GO_LYMPHOCYTE_ACTIVATION	293	0.0532195	1.05917	0.379576	0.690042	1	6558	tags=45%, list=40%, signal=74%		GO_NEGATIVE_REGULATION_OF_ION_TRANSPORT	112	-0.0541773	-0.672875	0.860125	0.984732	1	10732	tags=71%, list=65%, signal=201%
GO_GLYCOPROTEIN_CATABOLIC_PROCESS	15	0.224916	1.05913	0.382114	0.6895	1	8376	tags=73%, list=51%, signal=149%		GO_NUCLEOBASE_CONTAINING_SMALL_MOLECULE_METABOLIC_PROCESS	479	-0.0273829	-0.672539	0.865878	0.984238	1	8056	tags=52%, list=49%, signal=98%
GO_REGULATION_OF_PROTEIN_LOCALIZATION_TO_CELL_SURFACE	26	0.173049	1.0589	0.362919	0.689399	1	11723	tags=88%, list=71%, signal=306%		GO_DICARBOXYLIC_ACID_METABOLIC_PROCESS	97	-0.0571459	-0.672415	0.87069	0.983503	1	14177	tags=92%, list=86%, signal=655%
GO_NEGATIVE_REGULATION_OF_WOUND_HEALING	51	0.126991	1.05783	0.390196	0.691018	1	8571	tags=65%, list=52%, signal=134%		GO_REGULATION_OF_MYOBLAST_FUSION	17	-0.135845	-0.67193	0.884849	0.983182	1	8423	tags=65%, list=51%, signal=132%
GO_EAR_DEVELOPMENT	180	0.0685697	1.05704	0.35534	0.6921	1	6934	tags=49%, list=42%, signal=84%		GO_CELL_DIFFERENTIATION_IN_SPINAL_CORD	46	-0.0819506	-0.671453	0.883674	0.982901	1	6532	tags=48%, list=40%, signal=79%
GO_SCHWANN_CELL_DIFFERENTIATION	29	0.163393	1.05616	0.38447	0.693349	1	10943	tags=83%, list=66%, signal=246%		GO_PURINE_NUCLEOSIDE_MONOPHOSPHATE_BIOSYNTHETIC_PROCESS	55	-0.0768865	-0.67095	0.884298	0.982651	1	4728	tags=36%, list=29%, signal=51%
GO_LENS_DEVELOPMENT_IN_CAMERA_TYPE_EYE	56	0.115724	1.05523	0.366534	0.694704	1	10452	tags=75%, list=63%, signal=205%		GO_TISSUE_MIGRATION	74	-0.0660032	-0.667225	0.879079	0.986142	1	12718	tags=84%, list=77%, signal=366%
GO_PROTEIN_POLYUBIQUITINATION	238	0.0605811	1.05442	0.374233	0.695837	1	5313	tags=38%, list=32%, signal=56%		GO_RESPONSE_TO_TEMPERATURE_STIMULUS	136	-0.0491576	-0.66669	0.889749	0.985874	1	5011	tags=35%, list=30%, signal=50%
GO_REGULATION_OF_STRIATED_MUSCLE_CONTRACTION	73	0.101138	1.05357	0.392354	0.697063	1	8719	tags=63%, list=53%, signal=133%		GO_POSITIVE_REGULATION_OF_IMMUNOGLOBULIN_PRODUCTION	27	-0.108314	-0.666338	0.85098	0.985411	1	4320	tags=37%, list=26%, signal=50%
GO_RENAL_SYSTEM_PROCESS_INVOLVED_IN_REGULATION_OF_BLOOD_VOLUME	17	0.210839	1.05336	0.362919	0.696851	1	2343	tags=35%, list=14%, signal=41%		GO_PHAGOCYTOSIS_ENGULFMENT	17	-0.135473	-0.666308	0.881743	0.984564	1	3585	tags=35%, list=22%, signal=45%
GO_REGULATION_OF_TOLERANCE_INDUCTION	15	0.225767	1.05148	0.363273	0.700195	1	3970	tags=47%, list=24%, signal=61%		GO_REGULATION_OF_TRANSCRIPTION_FACTOR_IMPORT_INTO_NUCLEUS	85	-0.0616705	-0.665622	0.893082	0.984465	1	8485	tags=58%, list=52%, signal=118%
GO_PIGMENT_GRANULE_LOCALIZATION	23	0.178637	1.0513	0.384314	0.699904	1	5654	tags=52%, list=34%, signal=79%		GO_REGULATION_OF_RECEPTOR_BIOSYNTHETIC_PROCESS	20	-0.126839	-0.664168	0.877228	0.985259	1	2032	tags=25%, list=12%, signal=28%
GO_ENDOTHELIAL_CELL_DEVELOPMENT	42	0.135457	1.05068	0.375	0.700521	1	9538	tags=71%, list=58%, signal=169%		GO_REGULATION_OF_MUSCLE_ADAPTATION	61	-0.0727649	-0.663658	0.897751	0.984958	1	14737	tags=97%, list=89%, signal=916%
GO_REGULATION_OF_LEUKOCYTE_MEDIATED_IMMUNITY	130	0.0794322	1.05006	0.363095	0.701198	1	3262	tags=28%, list=20%, signal=34%		GO_POSITIVE_REGULATION_OF_SYNAPTIC_TRANSMISSION_GLUTAMATERGIC	18	-0.12886	-0.662536	0.889813	0.985386	1	8861	tags=67%, list=54%, signal=144%
GO_POSITIVE_REGULATION_OF_MITOTIC_CELL_CYCLE	115	0.0859756	1.04832	0.390196	0.704303	1	4608	tags=37%, list=28%, signal=50%		GO_NEGATIVE_REGULATION_OF_COAGULATION	42	-0.0881683	-0.662347	0.891784	0.984726	1	2474	tags=24%, list=15%, signal=28%
GO_SECRETORY_GRANULE_ORGANIZATION	23	0.185307	1.04826	0.358382	0.703808	1	11273	tags=87%, list=68%, signal=275%		GO_TRANSCRIPTION_ELONGATION_FROM_RNA_POLYMERASE_II_PROMOTER	70	-0.0680488	-0.662179	0.886994	0.98402	1	12061	tags=80%, list=73%, signal=298%
GO_EPITHELIAL_CELL_MORPHOGENESIS	39	0.14034	1.04819	0.400406	0.70333	1	9940	tags=74%, list=60%, signal=187%		GO_ORGANONITROGEN_COMPOUND_CATABOLIC_PROCESS	305	-0.0327869	-0.6616	0.894845	0.983838	1	8327	tags=54%, list=51%, signal=107%
GO_RESPONSE_TO_GAMMA_RADIATION	48	0.130001	1.04761	0.402863	0.703904	1	8501	tags=65%, list=52%, signal=133%		GO_REGULATION_OF_DEPHOSPHORYLATION	139	-0.0476487	-0.66159	0.899803	0.982971	1	14034	tags=90%, list=85%, signal=603%
GO_POSITIVE_REGULATION_OF_DNA_REPLICATION	79	0.0996395	1.04757	0.359343	0.703345	1	12751	tags=87%, list=77%, signal=385%		GO_NEGATIVE_REGULATION_OF_CHROMATIN_MODIFICATION	44	-0.0845998	-0.66132	0.88755	0.982381	1	7595	tags=55%, list=46%, signal=101%
GO_SYNAPTIC_VESICLE_RECYCLING	22	0.187141	1.04557	0.373777	0.707077	1	11145	tags=86%, list=68%, signal=267%		GO_REGULATION_OF_ERBB_SIGNALING_PATHWAY	75	-0.064849	-0.660588	0.897177	0.98235	1	5965	tags=43%, list=36%, signal=67%
GO_CELL_SURFACE_RECEPTOR_SIGNALING_PATHWAY_INVOLVED_IN_CELL_CELL_SIGNALING	63	0.110667	1.04512	0.393509	0.707414	1	10209	tags=73%, list=62%, signal=191%		GO_NEGATIVE_REGULATION_OF_CELL_SUBSTRATE_ADHESION	47	-0.0839456	-0.66039	0.871094	0.981709	1	7383	tags=53%, list=45%, signal=96%
GO_REGULATION_OF_CELL_AGING	33	0.156316	1.04486	0.383698	0.707308	1	4916	tags=45%, list=30%, signal=65%		GO_NEGATIVE_REGULATION_OF_MITOCHONDRION_ORGANIZATION	34	-0.0962127	-0.659223	0.884298	0.982139	1	4717	tags=38%, list=29%, signal=53%
GO_POSITIVE_REGULATION_OF_SMOOTH_MUSCLE_CONTRACTION	28	0.164357	1.04415	0.371869	0.708218	1	3767	tags=39%, list=23%, signal=51%		GO_POSITIVE_REGULATION_OF_PHAGOCYTOSIS	41	-0.085285	-0.658292	0.901575	0.982326	1	6634	tags=49%, list=40%, signal=81%
GO_NUCLEAR_IMPORT	119	0.0831595	1.04265	0.396728	0.710749	1	12618	tags=85%, list=77%, signal=360%		GO_FILOPODIUM_ASSEMBLY	17	-0.133382	-0.657257	0.90495	0.982622	1	11370	tags=82%, list=69%, signal=266%
GO_RNA_STABILIZATION	29	0.161925	1.04252	0.387352	0.710403	1	12103	tags=90%, list=73%, signal=338%		GO_POSITIVE_REGULATION_OF_ADHERENS_JUNCTION_ORGANIZATION	21	-0.120763	-0.656437	0.911824	0.982617	1	12916	tags=90%, list=78%, signal=419%
GO_RESPONSE_TO_GROWTH_FACTOR	446	0.0425466	1.04182	0.38193	0.711257	1	9731	tags=63%, list=59%, signal=150%		GO_LIPID_DIGESTION	18	-0.126915	-0.65512	0.9	0.983286	1	7063	tags=56%, list=43%, signal=97%
GO_TRIVALENT_INORGANIC_CATION_TRANSPORT	38	0.144314	1.04179	0.399614	0.710671	1	9330	tags=71%, list=57%, signal=164%		GO_MELANOCYTE_DIFFERENTIATION	19	-0.126212	-0.6533	0.892857	0.984435	1	12661	tags=89%, list=77%, signal=386%
GO_AMELOGENESIS	16	0.217508	1.04167	0.394444	0.710307	1	9802	tags=81%, list=60%, signal=200%		GO_RESPONSE_TO_TUMOR_NECROSIS_FACTOR	199	-0.040832	-0.652916	0.904483	0.983968	1	13572	tags=86%, list=82%, signal=485%
GO_INTERMEDIATE_FILAMENT_ORGANIZATION	19	0.199137	1.04156	0.383057	0.709912	1	13193	tags=100%, list=80%, signal=502%		GO_REGULATION_OF_HOMEOSTATIC_PROCESS	410	-0.0268566	-0.652042	0.92955	0.984099	1	10938	tags=69%, list=66%, signal=200%
GO_RESPONSE_TO_GROWTH_HORMONE	26	0.169756	1.04146	0.392786	0.70948	1	6076	tags=54%, list=37%, signal=85%		GO_HOMOLOGOUS_CHROMOSOME_SEGREGATION	36	-0.0943167	-0.651508	0.901606	0.983778	1	12176	tags=83%, list=74%, signal=319%
GO_REGULATION_OF_ALPHA_BETA_T_CELL_ACTIVATION	61	0.112499	1.04128	0.376812	0.709273	1	3823	tags=34%, list=23%, signal=45%		GO_FOREBRAIN_REGIONALIZATION	21	-0.120068	-0.64918	0.887526	0.985395	1	14496	tags=100%, list=88%, signal=833%
GO_NEGATIVE_REGULATION_OF_OSSIFICATION	57	0.118286	1.04072	0.386719	0.709781	1	12216	tags=86%, list=74%, signal=332%		GO_MONOCYTE_DIFFERENTIATION	15	-0.138864	-0.647979	0.912547	0.985763	1	13088	tags=93%, list=79%, signal=454%
GO_REGULATION_OF_ANION_TRANSPORT	129	0.0788329	1.04061	0.393701	0.709366	1	7648	tags=54%, list=46%, signal=101%		GO_REGULATION_OF_JUN_KINASE_ACTIVITY	71	-0.0654351	-0.647797	0.928279	0.985105	1	6583	tags=46%, list=40%, signal=77%
GO_REGULATION_OF_SODIUM_ION_TRANSMEMBRANE_TRANSPORT	47	0.127236	1.04013	0.400372	0.709783	1	11576	tags=83%, list=70%, signal=278%		GO_MORPHOGENESIS_OF_A_POLARIZED_EPITHELIUM	27	-0.104482	-0.647368	0.88247	0.984686	1	8043	tags=59%, list=49%, signal=116%
GO_ALCOHOL_CATABOLIC_PROCESS	54	0.120005	1.03958	0.373333	0.710334	1	2604	tags=28%, list=16%, signal=33%		GO_PIGMENT_METABOLIC_PROCESS	55	-0.0743001	-0.646888	0.888224	0.984285	1	7765	tags=55%, list=47%, signal=103%
GO_ENTRAINMENT_OF_CIRCADIAN_CLOCK	25	0.176151	1.03952	0.387033	0.709837	1	7643	tags=64%, list=46%, signal=119%		GO_POSITIVE_REGULATION_OF_NF_KAPPAB_TRANSCRIPTION_FACTOR_ACTIVITY	122	-0.0507097	-0.646104	0.89942	0.984228	1	522	tags=8%, list=3%, signal=8%
GO_POSITIVE_REGULATION_OF_SIGNAL_TRANSDUCTION_BY_P53_CLASS_MEDIATOR	17	0.208719	1.03809	0.420408	0.712325	1	7222	tags=65%, list=44%, signal=115%		GO_NEGATIVE_REGULATION_OF_KIDNEY_DEVELOPMENT	15	-0.138864	-0.64597	0.895131	0.983496	1	13088	tags=93%, list=79%, signal=454%
GO_NEGATIVE_REGULATION_OF_PEPTIDYL_SERINE_PHOSPHORYLATION	21	0.190059	1.03797	0.380855	0.711959	1	8637	tags=71%, list=52%, signal=150%		GO_FUCOSYLATION	19	-0.12482	-0.644185	0.888889	0.984495	1	6616	tags=53%, list=40%, signal=88%
GO_ANDROGEN_RECEPTOR_SIGNALING_PATHWAY	39	0.142058	1.03643	0.390625	0.714716	1	11601	tags=85%, list=70%, signal=286%		GO_REGULATION_OF_ENDOPLASMIC_RETICULUM_STRESS_INDUCED_INTRINSIC_APOPTOTIC_SIGNALING_PATHWAY	26	-0.105884	-0.643916	0.902083	0.983886	1	12196	tags=85%, list=74%, signal=326%
GO_RESPONSE_TO_EXOGENOUS_DSRNA	31	0.156938	1.03623	0.399185	0.714552	1	2732	tags=32%, list=17%, signal=39%		GO_PHOSPHOLIPID_TRANSPORT	51	-0.0779656	-0.64376	0.913307	0.983182	1	3565	tags=29%, list=22%, signal=37%
GO_DRUG_TRANSPORT	24	0.177414	1.03604	0.391304	0.714282	1	7375	tags=63%, list=45%, signal=113%		GO_CELLULAR_RESPONSE_TO_REACTIVE_NITROGEN_SPECIES	19	-0.123458	-0.642982	0.91502	0.983084	1	14440	tags=100%, list=88%, signal=810%
GO_HISTONE_H3_ACETYLATION	40	0.136351	1.03597	0.380753	0.713807	1	8876	tags=68%, list=54%, signal=146%		GO_TOXIN_TRANSPORT	36	-0.0879883	-0.642767	0.920245	0.982442	1	6790	tags=50%, list=41%, signal=85%
GO_REGULATION_OF_MORPHOGENESIS_OF_A_BRANCHING_STRUCTURE	49	0.126722	1.03517	0.386538	0.714836	1	11363	tags=82%, list=69%, signal=262%		GO_CELL_CYCLE_CHECKPOINT	178	-0.0411155	-0.642205	0.902153	0.982158	1	13673	tags=87%, list=83%, signal=507%
GO_REGULATION_OF_SODIUM_ION_TRANSMEMBRANE_TRANSPORTER_ACTIVITY	37	0.143929	1.03446	0.387164	0.715784	1	11433	tags=84%, list=69%, signal=273%		GO_HEART_PROCESS	79	-0.0620918	-0.639839	0.920732	0.983741	1	12743	tags=84%, list=77%, signal=367%
GO_CELLULAR_RESPONSE_TO_ACID_CHEMICAL	160	0.0707273	1.03426	0.402367	0.715613	1	9448	tags=64%, list=57%, signal=150%		GO_REGULATION_OF_TYROSINE_PHOSPHORYLATION_OF_STAT1_PROTEIN	15	-0.13467	-0.6397	0.910751	0.983023	1	12059	tags=87%, list=73%, signal=323%
GO_RESPONSE_TO_MUSCLE_STRETCH	19	0.196654	1.03417	0.404167	0.715184	1	12367	tags=95%, list=75%, signal=380%		GO_ELECTRON_TRANSPORT_CHAIN	87	-0.0581932	-0.633782	0.921002	0.988084	1	9649	tags=64%, list=59%, signal=155%
GO_POSITIVE_REGULATION_OF_PROTEIN_TYROSINE_KINASE_ACTIVITY	34	0.15019	1.03309	0.369048	0.716933	1	11094	tags=82%, list=67%, signal=252%		GO_PROTEIN_LIPID_COMPLEX_SUBUNIT_ORGANIZATION	33	-0.0971588	-0.633553	0.906	0.987427	1	9384	tags=67%, list=57%, signal=155%
GO_REGULATION_OF_CELLULAR_RESPONSE_TO_TRANSFORMING_GROWTH_FACTOR_BETA_STIMULUS	94	0.0898421	1.03299	0.394251	0.716516	1	10267	tags=71%, list=62%, signal=188%		GO_FOLIC_ACID_CONTAINING_COMPOUND_METABOLIC_PROCESS	27	-0.100651	-0.62846	0.928	0.991377	1	3226	tags=30%, list=20%, signal=37%
GO_ADULT_LOCOMOTORY_BEHAVIOR	74	0.100024	1.0326	0.39798	0.716706	1	6594	tags=50%, list=40%, signal=83%		GO_POLYSACCHARIDE_BIOSYNTHETIC_PROCESS	38	-0.0856737	-0.627521	0.933198	0.991384	1	2494	tags=24%, list=15%, signal=28%
GO_POSITIVE_REGULATION_OF_RESPONSE_TO_CYTOKINE_STIMULUS	30	0.15809	1.03254	0.425662	0.716188	1	7831	tags=63%, list=48%, signal=121%		GO_REGULATION_OF_CARDIAC_MUSCLE_CELL_MEMBRANE_REPOLARIZATION	19	-0.119458	-0.625227	0.918	0.992722	1	2370	tags=26%, list=14%, signal=31%
GO_PROTEIN_LOCALIZATION_TO_GOLGI_APPARATUS	26	0.167473	1.03229	0.388781	0.716109	1	6747	tags=58%, list=41%, signal=98%		GO_INTRACELLULAR_RECEPTOR_SIGNALING_PATHWAY	155	-0.0419305	-0.624581	0.951318	0.992423	1	7180	tags=48%, list=44%, signal=84%
GO_STEROID_BIOSYNTHETIC_PROCESS	101	0.0884526	1.03164	0.388781	0.716893	1	7683	tags=55%, list=47%, signal=103%		GO_REGULATION_OF_HISTONE_METHYLATION	48	-0.0753258	-0.624369	0.931174	0.991753	1	6999	tags=50%, list=42%, signal=87%
GO_REGULATION_OF_POTASSIUM_ION_TRANSMEMBRANE_TRANSPORT	56	0.116466	1.03137	0.406639	0.716844	1	13675	tags=95%, list=83%, signal=556%		GO_REGULATION_OF_MYELINATION	28	-0.0990364	-0.623776	0.906694	0.991403	1	13078	tags=89%, list=79%, signal=433%
GO_CARBOHYDRATE_BIOSYNTHETIC_PROCESS	114	0.0832303	1.03128	0.395626	0.716391	1	5139	tags=39%, list=31%, signal=57%		GO_PYRIMIDINE_DEOXYRIBONUCLEOTIDE_METABOLIC_PROCESS	16	-0.131002	-0.622087	0.913481	0.992041	1	1963	tags=25%, list=12%, signal=28%
GO_ADHERENS_JUNCTION_ORGANIZATION	64	0.110194	1.03107	0.39596	0.716225	1	10801	tags=77%, list=66%, signal=222%		GO_LACTATION	35	-0.087757	-0.621107	0.933333	0.992041	1	3735	tags=31%, list=23%, signal=41%
GO_POSITIVE_REGULATION_OF_ERYTHROCYTE_DIFFERENTIATION	21	0.184258	1.03086	0.391137	0.716044	1	10301	tags=81%, list=63%, signal=216%		GO_SENSORY_PERCEPTION_OF_MECHANICAL_STIMULUS	137	-0.0448463	-0.620667	0.934263	0.99157	1	2274	tags=18%, list=14%, signal=21%
GO_SYNAPTIC_VESICLE_ENDOCYTOSIS	17	0.20582	1.02905	0.409901	0.719349	1	11145	tags=88%, list=68%, signal=273%		GO_REGULATION_OF_MONOOXYGENASE_ACTIVITY	55	-0.0713815	-0.620288	0.915832	0.991054	1	7214	tags=51%, list=44%, signal=90%
GO_POSITIVE_REGULATION_OF_BLOOD_CIRCULATION	84	0.0958571	1.02893	0.393375	0.718993	1	8624	tags=62%, list=52%, signal=129%		GO_REGULATION_OF_INTERLEUKIN_2_BIOSYNTHETIC_PROCESS	17	-0.127997	-0.619801	0.927126	0.990624	1	3708	tags=35%, list=23%, signal=46%
GO_LYSOSOMAL_TRANSPORT	63	0.109117	1.0284	0.400387	0.719504	1	9973	tags=71%, list=61%, signal=180%		GO_NEURONAL_ACTION_POTENTIAL	27	-0.097914	-0.619224	0.939834	0.990267	1	9981	tags=70%, list=61%, signal=178%
GO_CELL_AGGREGATION	18	0.203197	1.02821	0.390963	0.719303	1	2146	tags=33%, list=13%, signal=38%		GO_PURINERGIC_RECEPTOR_SIGNALING_PATHWAY	26	-0.103905	-0.61743	0.92549	0.991002	1	4627	tags=38%, list=28%, signal=53%
GO_ORGANELLE_FUSION	116	0.081293	1.02788	0.422091	0.719374	1	11306	tags=77%, list=69%, signal=243%		GO_NUCLEOSIDE_DIPHOSPHATE_METABOLIC_PROCESS	77	-0.0599488	-0.616586	0.926531	0.990915	1	7788	tags=53%, list=47%, signal=101%
GO_MOTOR_NEURON_AXON_GUIDANCE	25	0.171493	1.0277	0.411178	0.719155	1	12990	tags=96%, list=79%, signal=454%		GO_REGULATION_OF_CHOLESTEROL_EFFLUX	19	-0.119439	-0.613766	0.924612	0.992543	1	4104	tags=37%, list=25%, signal=49%
GO_DIGESTIVE_TRACT_MORPHOGENESIS	46	0.129871	1.02756	0.417582	0.718801	1	6101	tags=50%, list=37%, signal=79%		GO_MUSCLE_SYSTEM_PROCESS	268	-0.0329525	-0.610776	0.94717	0.994217	1	14708	tags=93%, list=89%, signal=851%
GO_MAINTENANCE_OF_CELL_NUMBER	124	0.0784161	1.0274	0.408907	0.718535	1	11601	tags=78%, list=70%, signal=263%		GO_NUCLEOSIDE_MONOPHOSPHATE_BIOSYNTHETIC_PROCESS	75	-0.0602501	-0.610007	0.937768	0.993961	1	6260	tags=44%, list=38%, signal=71%
GO_MITOTIC_DNA_INTEGRITY_CHECKPOINT	92	0.0904886	1.02734	0.39959	0.71802	1	6931	tags=51%, list=42%, signal=88%		GO_ACTIN_MEDIATED_CELL_CONTRACTION	68	-0.0612945	-0.605188	0.958932	0.996994	1	5293	tags=38%, list=32%, signal=56%
GO_REGULATION_OF_RESPIRATORY_GASEOUS_EXCHANGE	20	0.191885	1.02564	0.401961	0.720971	1	2607	tags=35%, list=16%, signal=42%		GO_POSITIVE_REGULATION_OF_HOMEOSTATIC_PROCESS	191	-0.0372896	-0.604924	0.94012	0.996345	1	8017	tags=52%, list=49%, signal=101%
GO_LYMPH_NODE_DEVELOPMENT	15	0.219022	1.02555	0.404564	0.720561	1	2983	tags=40%, list=18%, signal=49%		GO_CIRCULATORY_SYSTEM_PROCESS	336	-0.0292516	-0.604455	0.942	0.995834	1	4872	tags=32%, list=30%, signal=45%
GO_MULTICELLULAR_ORGANISM_AGING	29	0.161046	1.02467	0.434343	0.721868	1	7574	tags=62%, list=46%, signal=115%		GO_RETROGRADE_TRANSPORT_ENDOSOME_TO_GOLGI	61	-0.064233	-0.603478	0.950495	0.995723	1	13257	tags=87%, list=80%, signal=444%
GO_SECONDARY_METABOLIC_PROCESS	41	0.135719	1.02462	0.403922	0.721334	1	5000	tags=44%, list=30%, signal=63%		GO_AMINE_CATABOLIC_PROCESS	20	-0.112948	-0.6013	0.933981	0.996546	1	12966	tags=90%, list=79%, signal=423%
GO_REGULATION_OF_CYTOPLASMIC_TRANSPORT	442	0.0418375	1.02401	0.38171	0.721973	1	10768	tags=69%, list=65%, signal=195%		GO_COENZYME_A_METABOLIC_PROCESS	17	-0.120014	-0.601009	0.921971	0.995907	1	5777	tags=47%, list=35%, signal=72%
GO_CYTOPLASMIC_PATTERN_RECOGNITION_RECEPTOR_SIGNALING_PATHWAY	32	0.149634	1.02377	0.391919	0.721893	1	6289	tags=53%, list=38%, signal=86%		GO_REGULATION_OF_BONE_DEVELOPMENT	15	-0.127378	-0.600937	0.914634	0.995115	1	11081	tags=80%, list=67%, signal=244%
GO_REGULATION_OF_INTERFERON_ALPHA_PRODUCTION	18	0.201556	1.02367	0.392308	0.721498	1	3088	tags=39%, list=19%, signal=48%		GO_POSITIVE_REGULATION_OF_ESTABLISHMENT_OF_PROTEIN_LOCALIZATION	448	-0.024957	-0.600566	0.946955	0.994556	1	6770	tags=44%, list=41%, signal=72%
GO_POSITIVE_REGULATION_OF_PHOSPHATIDYLINOSITOL_3_KINASE_SIGNALING	59	0.111226	1.02347	0.398039	0.721308	1	11573	tags=81%, list=70%, signal=273%		GO_REGULATION_OF_PROTEIN_DEACETYLATION	32	-0.089868	-0.600561	0.941057	0.993714	1	4700	tags=38%, list=29%, signal=52%
GO_POSITIVE_REGULATION_OF_MRNA_PROCESSING	29	0.157401	1.0229	0.405858	0.721927	1	7066	tags=59%, list=43%, signal=102%		GO_RESPONSE_TO_PURINE_CONTAINING_COMPOUND	150	-0.0416544	-0.5997	0.945946	0.993528	1	6019	tags=41%, list=37%, signal=64%
GO_NEGATIVE_REGULATION_OF_GENE_EXPRESSION_EPIGENETIC	91	0.0910782	1.02288	0.412229	0.721368	1	2308	tags=23%, list=14%, signal=27%		GO_MEIOTIC_CELL_CYCLE	156	-0.0404325	-0.599222	0.945565	0.993019	1	13911	tags=88%, list=84%, signal=564%
GO_MITOTIC_SPINDLE_ORGANIZATION	63	0.108943	1.02247	0.399606	0.721571	1	11283	tags=79%, list=69%, signal=251%		GO_REGULATION_OF_LIPID_BIOSYNTHETIC_PROCESS	115	-0.0478327	-0.598872	0.932	0.99243	1	3372	tags=25%, list=20%, signal=31%
GO_ZINC_II_ION_TRANSPORT	26	0.168254	1.02212	0.411765	0.721713	1	9268	tags=73%, list=56%, signal=167%		GO_CGMP_BIOSYNTHETIC_PROCESS	15	-0.132726	-0.59744	0.966203	0.992641	1	6601	tags=53%, list=40%, signal=89%
GO_REGULATION_OF_GENERATION_OF_PRECURSOR_METABOLITES_AND_ENERGY	82	0.0944638	1.02122	0.425926	0.723043	1	2468	tags=24%, list=15%, signal=29%		GO_MEMBRANE_PROTEIN_INTRACELLULAR_DOMAIN_PROTEOLYSIS	16	-0.123427	-0.595876	0.944444	0.992957	1	11352	tags=81%, list=69%, signal=261%
GO_POSITIVE_REGULATION_OF_NEUROTRANSMITTER_TRANSPORT	15	0.217624	1.02116	0.421569	0.72254	1	9594	tags=80%, list=58%, signal=191%		GO_CHOLESTEROL_EFFLUX	24	-0.100739	-0.594427	0.950787	0.993213	1	403	tags=13%, list=2%, signal=13%
GO_REGULATION_OF_SIGNAL_TRANSDUCTION_BY_P53_CLASS_MEDIATOR	157	0.0696268	1.02105	0.392079	0.722148	1	11137	tags=75%, list=68%, signal=228%		GO_CYTOKINE_METABOLIC_PROCESS	17	-0.121029	-0.593723	0.941423	0.992894	1	1885	tags=24%, list=11%, signal=27%
GO_MEMBRANE_LIPID_CATABOLIC_PROCESS	23	0.17814	1.0206	0.414815	0.72246	1	4230	tags=43%, list=26%, signal=58%		GO_MITOTIC_G2_M_TRANSITION_CHECKPOINT	17	-0.121079	-0.593324	0.934653	0.992339	1	2853	tags=29%, list=17%, signal=36%
GO_POSITIVE_REGULATION_OF_VASCULAR_ENDOTHELIAL_GROWTH_FACTOR_RECEPTOR_SIGNALING_PATHWAY	16	0.212175	1.02032	0.40458	0.722466	1	7831	tags=69%, list=48%, signal=131%		GO_HISTONE_H4_ACETYLATION	42	-0.0774288	-0.592241	0.939394	0.992251	1	4219	tags=33%, list=26%, signal=45%
GO_REGULATION_OF_ENDOTHELIAL_CELL_CHEMOTAXIS	16	0.209182	1.02025	0.419355	0.721995	1	9939	tags=81%, list=60%, signal=205%		GO_RESPONSE_TO_ANGIOTENSIN	17	-0.118845	-0.58977	0.943289	0.993166	1	12578	tags=88%, list=76%, signal=373%
GO_REGULATION_OF_TISSUE_REMODELING	56	0.116003	1.02003	0.421053	0.721874	1	9271	tags=68%, list=56%, signal=155%		GO_NEGATIVE_REGULATION_OF_HISTONE_METHYLATION	16	-0.124324	-0.588325	0.942688	0.993327	1	5161	tags=44%, list=31%, signal=64%
GO_REGULATION_OF_CELLULAR_RESPONSE_TO_GROWTH_FACTOR_STIMULUS	215	0.0610818	1.01995	0.413726	0.721413	1	10267	tags=68%, list=62%, signal=179%		GO_POSITIVE_REGULATION_OF_ION_TRANSPORT	216	-0.0345607	-0.586755	0.960474	0.993552	1	13088	tags=83%, list=79%, signal=398%
GO_ORGANIC_HYDROXY_COMPOUND_METABOLIC_PROCESS	435	0.042689	1.01989	0.400411	0.72091	1	13172	tags=84%, list=80%, signal=409%		GO_EPITHELIAL_CELL_DIFFERENTIATION_INVOLVED_IN_KIDNEY_DEVELOPMENT	24	-0.0984738	-0.58617	0.966245	0.993112	1	10734	tags=75%, list=65%, signal=215%
GO_REGULATION_OF_CALCIUM_ION_TRANSMEMBRANE_TRANSPORTER_ACTIVITY	64	0.107874	1.01945	0.390533	0.721311	1	9295	tags=67%, list=56%, signal=154%		GO_REGULATION_OF_CALCIUM_ION_TRANSPORT	186	-0.0361764	-0.584431	0.962025	0.993445	1	10569	tags=68%, list=64%, signal=187%
GO_RNA_DESTABILIZATION	15	0.218779	1.0192	0.43222	0.721242	1	12869	tags=100%, list=78%, signal=457%		GO_RECEPTOR_CLUSTERING	41	-0.0779808	-0.583098	0.950495	0.993477	1	6754	tags=49%, list=41%, signal=82%
GO_TRANSITION_METAL_ION_HOMEOSTASIS	101	0.0881454	1.01899	0.434615	0.721055	1	9971	tags=69%, list=61%, signal=175%		GO_NEGATIVE_REGULATION_OF_TISSUE_REMODELING	15	-0.122151	-0.582708	0.954545	0.992919	1	10069	tags=73%, list=61%, signal=189%
GO_GLUTAMINE_METABOLIC_PROCESS	21	0.180914	1.01863	0.38193	0.721219	1	10356	tags=81%, list=63%, signal=218%		GO_DETECTION_OF_TEMPERATURE_STIMULUS	15	-0.120875	-0.580964	0.94664	0.993246	1	4600	tags=40%, list=28%, signal=55%
GO_AUDITORY_RECEPTOR_CELL_DIFFERENTIATION	28	0.158175	1.01855	0.396624	0.7208	1	2104	tags=29%, list=13%, signal=33%		GO_REGULATION_OF_EXTRINSIC_APOPTOTIC_SIGNALING_PATHWAY_VIA_DEATH_DOMAIN_RECEPTORS	50	-0.0699391	-0.574897	0.955854	0.996227	1	12358	tags=82%, list=75%, signal=327%
GO_POSITIVE_REGULATION_OF_LAMELLIPODIUM_ASSEMBLY	15	0.2189	1.01794	0.391304	0.721432	1	11769	tags=93%, list=71%, signal=327%		GO_POSITIVE_REGULATION_OF_NITRIC_OXIDE_SYNTHASE_ACTIVITY	21	-0.102976	-0.570465	0.971944	0.998026	1	6150	tags=48%, list=37%, signal=76%
GO_MANNOSYLATION	27	0.16615	1.01708	0.408451	0.722642	1	6417	tags=56%, list=39%, signal=91%		GO_NADH_METABOLIC_PROCESS	33	-0.0815732	-0.567208	0.975758	0.999035	1	14132	tags=94%, list=86%, signal=660%
GO_NEGATIVE_REGULATION_OF_LEUKOCYTE_MIGRATION	28	0.160478	1.01703	0.43633	0.722149	1	12654	tags=93%, list=77%, signal=400%		GO_PROTEIN_MANNOSYLATION	17	-0.111297	-0.564715	0.96473	0.999546	1	13671	tags=94%, list=83%, signal=553%
GO_NEGATIVE_REGULATION_OF_CELLULAR_AMIDE_METABOLIC_PROCESS	119	0.0782293	1.01688	0.411417	0.721844	1	12145	tags=82%, list=74%, signal=308%		GO_THYMOCYTE_AGGREGATION	42	-0.0732895	-0.564549	0.95155	0.998798	1	4287	tags=33%, list=26%, signal=45%
GO_POSITIVE_REGULATION_OF_EMBRYONIC_DEVELOPMENT	28	0.161933	1.01676	0.436992	0.721503	1	9689	tags=75%, list=59%, signal=182%		GO_REGULATION_OF_HEART_RATE	80	-0.0539658	-0.561362	0.960251	0.999647	1	13116	tags=85%, list=80%, signal=415%
GO_REGULATION_OF_SMOOTH_MUSCLE_CELL_MIGRATION	49	0.121885	1.01652	0.428571	0.721449	1	2031	tags=24%, list=12%, signal=28%		GO_PHASIC_SMOOTH_MUSCLE_CONTRACTION	16	-0.11539	-0.560074	0.965726	0.999495	1	13543	tags=94%, list=82%, signal=527%
GO_REGULATION_OF_ENERGY_HOMEOSTASIS	17	0.2072	1.01639	0.415984	0.721105	1	7247	tags=65%, list=44%, signal=115%		GO_POSITIVE_REGULATION_OF_JUN_KINASE_ACTIVITY	57	-0.0622164	-0.557895	0.954545	0.999783	1	9093	tags=61%, list=55%, signal=137%
GO_REGULATION_OF_STAT_CASCADE	115	0.0812516	1.01639	0.433071	0.720507	1	12419	tags=83%, list=75%, signal=337%		GO_NEUROEPITHELIAL_CELL_DIFFERENTIATION	61	-0.0616125	-0.554867	0.965517	1	1	12760	tags=84%, list=77%, signal=370%
GO_INNATE_IMMUNE_RESPONSE	444	0.0410305	1.01618	0.393145	0.72033	1	3088	tags=23%, list=19%, signal=27%		GO_ADENYLATE_CYCLASE_MODULATING_G_PROTEIN_COUPLED_RECEPTOR_SIGNALING_PATHWAY	128	-0.0416851	-0.554802	0.980507	0.999737	1	12959	tags=83%, list=79%, signal=385%
GO_POSITIVE_REGULATION_OF_TRANSLATIONAL_INITIATION	19	0.192956	1.01526	0.424547	0.721712	1	11561	tags=89%, list=70%, signal=300%		GO_MEIOTIC_CELL_CYCLE_PROCESS	124	-0.0425151	-0.554514	0.969636	0.999046	1	6080	tags=41%, list=37%, signal=65%
GO_REGULATION_OF_POSTSYNAPTIC_MEMBRANE_POTENTIAL	52	0.119634	1.0146	0.405512	0.722499	1	11971	tags=85%, list=73%, signal=309%		GO_NEGATIVE_REGULATION_OF_TRANSMEMBRANE_TRANSPORT	76	-0.0544021	-0.554365	0.974522	0.998295	1	6694	tags=46%, list=41%, signal=77%
GO_REGULATION_OF_CENTROSOME_DUPLICATION	28	0.159313	1.01282	0.404959	0.725689	1	6791	tags=57%, list=41%, signal=97%		GO_MAMMARY_GLAND_LOBULE_DEVELOPMENT	15	-0.117776	-0.551025	0.972549	0.999059	1	13435	tags=93%, list=82%, signal=506%
GO_ENTEROENDOCRINE_CELL_DIFFERENTIATION	15	0.216712	1.01271	0.419753	0.725301	1	5217	tags=53%, list=32%, signal=78%		GO_POSITIVE_REGULATION_OF_TYROSINE_PHOSPHORYLATION_OF_STAT3_PROTEIN	31	-0.0862426	-0.550407	0.968354	0.998524	1	1771	tags=19%, list=11%, signal=22%
GO_NEPHRON_TUBULE_FORMATION	16	0.213276	1.01262	0.419483	0.724888	1	10901	tags=88%, list=66%, signal=259%		GO_NEGATIVE_REGULATION_OF_STRIATED_MUSCLE_CELL_DIFFERENTIATION	23	-0.0951171	-0.549545	0.975758	0.998102	1	9894	tags=70%, list=60%, signal=174%
GO_PROXIMAL_DISTAL_PATTERN_FORMATION	26	0.167973	1.01247	0.442553	0.72462	1	11173	tags=85%, list=68%, signal=263%		GO_DNA_CONFORMATION_CHANGE	234	-0.0311132	-0.548299	0.974	0.997847	1	10687	tags=68%, list=65%, signal=191%
GO_POSITIVE_REGULATION_OF_PEPTIDYL_THREONINE_PHOSPHORYLATION	23	0.177265	1.01226	0.406571	0.724478	1	9257	tags=74%, list=56%, signal=169%		GO_ENDOCYTIC_RECYCLING	23	-0.0987335	-0.547079	0.978846	0.997553	1	5538	tags=43%, list=34%, signal=65%
GO_TISSUE_HOMEOSTASIS	142	0.0731095	1.01196	0.435388	0.72449	1	1009	tags=13%, list=6%, signal=14%		GO_EMBRYONIC_AXIS_SPECIFICATION	31	-0.0825927	-0.546678	0.967245	0.996883	1	1831	tags=19%, list=11%, signal=22%
GO_REGULATION_OF_G_PROTEIN_COUPLED_RECEPTOR_PROTEIN_SIGNALING_PATHWAY	114	0.0823776	1.01171	0.433884	0.724408	1	13099	tags=88%, list=80%, signal=426%		GO_SPERMATID_DIFFERENTIATION	106	-0.046018	-0.54349	0.970472	0.997454	1	1734	tags=15%, list=11%, signal=17%
GO_NEPHRON_EPITHELIUM_DEVELOPMENT	85	0.0931196	1.01093	0.415094	0.72542	1	11843	tags=81%, list=72%, signal=287%		GO_OLIGODENDROCYTE_DEVELOPMENT	32	-0.0812219	-0.542466	0.96627	0.997057	1	9989	tags=69%, list=61%, signal=174%
GO_NEGATIVE_REGULATION_OF_BMP_SIGNALING_PATHWAY	40	0.130447	1.01078	0.437376	0.725114	1	12267	tags=88%, list=74%, signal=342%		GO_GLOBAL_GENOME_NUCLEOTIDE_EXCISION_REPAIR	32	-0.0815755	-0.541012	0.974257	0.996852	1	13586	tags=91%, list=82%, signal=517%
GO_HAIR_CELL_DIFFERENTIATION	33	0.14521	1.01066	0.416988	0.724786	1	2104	tags=27%, list=13%, signal=31%		GO_MITOTIC_CYTOKINESIS	30	-0.080961	-0.537665	0.976744	0.997438	1	2513	tags=23%, list=15%, signal=27%
GO_POLYSACCHARIDE_CATABOLIC_PROCESS	23	0.171685	1.01017	0.432	0.725262	1	2904	tags=35%, list=18%, signal=42%		GO_ACETYL_COA_METABOLIC_PROCESS	24	-0.0913748	-0.535782	0.977597	0.997361	1	557	tags=13%, list=3%, signal=13%
GO_POSITIVE_REGULATION_OF_INTERFERON_ALPHA_PRODUCTION	16	0.209265	1.01011	0.421965	0.724786	1	2732	tags=38%, list=17%, signal=45%		GO_POSITIVE_REGULATION_OF_HISTONE_METHYLATION	29	-0.0818622	-0.530403	0.979879	0.998593	1	7742	tags=55%, list=47%, signal=104%
GO_REGULATION_OF_FIBROBLAST_PROLIFERATION	76	0.0970798	1.00936	0.429175	0.725794	1	9243	tags=66%, list=56%, signal=149%		GO_ZINC_ION_HOMEOSTASIS	21	-0.0977393	-0.529885	0.973523	0.997961	1	3099	tags=29%, list=19%, signal=35%
GO_THIOESTER_METABOLIC_PROCESS	76	0.0988728	1.00931	0.4125	0.725296	1	2929	tags=28%, list=18%, signal=33%		GO_POSITIVE_REGULATION_OF_PROTEIN_DEPOLYMERIZATION	15	-0.111577	-0.519838	0.979592	1	1	6949	tags=53%, list=42%, signal=92%
GO_REGULATION_OF_ACTIN_NUCLEATION	26	0.166299	1.00912	0.409543	0.725088	1	3599	tags=38%, list=22%, signal=49%		GO_NEGATIVE_REGULATION_OF_CYTOKINE_PRODUCTION_INVOLVED_IN_IMMUNE_RESPONSE	16	-0.107398	-0.516564	0.979508	1	1	1322	tags=19%, list=8%, signal=20%
GO_APOPTOTIC_SIGNALING_PATHWAY	273	0.053829	1.00898	0.40748	0.724784	1	12279	tags=80%, list=75%, signal=309%		GO_SPINAL_CORD_MOTOR_NEURON_DIFFERENTIATION	29	-0.0784498	-0.510848	0.983838	1	1	415	tags=10%, list=3%, signal=11%
GO_REGULATION_OF_LONG_TERM_SYNAPTIC_POTENTIATION	19	0.194952	1.00895	0.413866	0.724242	1	12395	tags=95%, list=75%, signal=382%		GO_RESPONSE_TO_FOLIC_ACID	15	-0.110301	-0.51042	0.996132	1	1	12460	tags=87%, list=76%, signal=356%
GO_NEGATIVE_REGULATION_OF_TRANSPORT	407	0.043751	1.00887	0.432049	0.723828	1	8725	tags=57%, list=53%, signal=119%		GO_REGULATION_OF_JNK_CASCADE	147	-0.0360603	-0.504927	0.991853	1	1	6583	tags=44%, list=40%, signal=72%
GO_POLYOL_BIOSYNTHETIC_PROCESS	25	0.168246	1.00886	0.448898	0.723244	1	4479	tags=44%, list=27%, signal=60%		GO_EXTRINSIC_APOPTOTIC_SIGNALING_PATHWAY_VIA_DEATH_DOMAIN_RECEPTORS	33	-0.0748201	-0.50113	0.989837	1	1	14243	tags=94%, list=86%, signal=693%
GO_CELLULAR_RESPONSE_TO_ABIOTIC_STIMULUS	245	0.0557969	1.00847	0.417795	0.723495	1	8169	tags=55%, list=50%, signal=108%		GO_NEGATIVE_REGULATION_OF_CATION_TRANSMEMBRANE_TRANSPORT	55	-0.0577355	-0.498944	0.992381	1	1	10732	tags=71%, list=65%, signal=203%
GO_REGULATION_OF_CELLULAR_EXTRAVASATION	22	0.17885	1.00817	0.398821	0.723526	1	12030	tags=91%, list=73%, signal=337%		GO_REGULATION_OF_URINE_VOLUME	18	-0.0964624	-0.496114	0.993902	1	1	4819	tags=39%, list=29%, signal=55%
GO_INFLAMMATORY_RESPONSE	380	0.0441366	1.00749	0.437882	0.724378	1	3363	tags=25%, list=20%, signal=30%		GO_NEGATIVE_REGULATION_OF_OSTEOCLAST_DIFFERENTIATION	20	-0.0936474	-0.494574	0.993852	1	1	14107	tags=95%, list=86%, signal=661%
GO_PHOTOTRANSDUCTION_VISIBLE_LIGHT	17	0.208201	1.00744	0.438597	0.723874	1	10137	tags=82%, list=62%, signal=214%		GO_GLUCOSE_CATABOLIC_PROCESS	27	-0.0787569	-0.494337	0.989691	1	1	12736	tags=85%, list=77%, signal=375%
GO_KIDNEY_MORPHOGENESIS	76	0.102749	1.00729	0.430233	0.723577	1	12184	tags=84%, list=74%, signal=322%		GO_REGULATION_OF_MITOCHONDRIAL_MEMBRANE_POTENTIAL	52	-0.0584044	-0.493432	0.981238	0.999503	1	5060	tags=37%, list=31%, signal=53%
GO_STEROL_METABOLIC_PROCESS	111	0.0808316	1.00634	0.427105	0.724922	1	12921	tags=86%, list=78%, signal=399%		GO_G_PROTEIN_COUPLED_RECEPTOR_SIGNALING_PATHWAY_COUPLED_TO_CYCLIC_NUCLEOTIDE_SECOND_MESSENGER	153	-0.0343705	-0.492549	0.989817	0.998888	1	409	tags=6%, list=2%, signal=6%
GO_IONOTROPIC_GLUTAMATE_RECEPTOR_SIGNALING_PATHWAY	22	0.179254	1.00612	0.433781	0.724789	1	12772	tags=95%, list=78%, signal=425%		GO_POSITIVE_REGULATION_OF_WOUND_HEALING	46	-0.0627052	-0.492282	0.988024	0.998146	1	6132	tags=43%, list=37%, signal=69%
GO_RESPONSE_TO_THYROID_HORMONE	21	0.187506	1.00612	0.424116	0.724209	1	8679	tags=71%, list=53%, signal=151%		GO_POSITIVE_REGULATION_OF_PROTEASOMAL_PROTEIN_CATABOLIC_PROCESS	97	-0.0416678	-0.484043	0.990196	0.998957	1	4073	tags=29%, list=25%, signal=38%
GO_RESPONSE_TO_MECHANICAL_STIMULUS	202	0.0619068	1.00569	0.424797	0.724513	1	13342	tags=87%, list=81%, signal=453%		GO_MONOAMINE_TRANSPORT	20	-0.0895441	-0.479177	0.994253	0.998987	1	11704	tags=80%, list=71%, signal=276%
GO_REGULATION_OF_MEIOTIC_NUCLEAR_DIVISION	26	0.162285	1.0053	0.45491	0.724778	1	11900	tags=88%, list=72%, signal=318%		GO_LENS_FIBER_CELL_DIFFERENTIATION	22	-0.086294	-0.477689	0.99241	0.998418	1	14303	tags=95%, list=87%, signal=725%
GO_FC_EPSILON_RECEPTOR_SIGNALING_PATHWAY	123	0.0779422	1.00529	0.437023	0.724206	1	5420	tags=41%, list=33%, signal=60%		GO_GERM_CELL_DEVELOPMENT	179	-0.0300224	-0.463536	0.996055	0.99956	1	8529	tags=55%, list=52%, signal=112%
GO_RESPONSE_TO_ARSENIC_CONTAINING_SUBSTANCE	29	0.160174	1.00504	0.449187	0.724145	1	10428	tags=79%, list=63%, signal=216%		GO_DNA_INTEGRITY_CHECKPOINT	135	-0.0338537	-0.455045	0.998012	0.999691	1	13600	tags=86%, list=83%, signal=489%
GO_POSITIVE_REGULATION_OF_MUSCLE_HYPERTROPHY	21	0.179429	1.00467	0.429501	0.724299	1	11949	tags=90%, list=73%, signal=329%		GO_GLOMERULAR_EPITHELIUM_DEVELOPMENT	19	-0.0852708	-0.453345	1	0.999068	1	10734	tags=74%, list=65%, signal=211%
GO_NUCLEAR_TRANSCRIBED_MRNA_POLY_A_TAIL_SHORTENING	23	0.171341	1.0042	0.414286	0.724664	1	5774	tags=52%, list=35%, signal=80%		GO_CELL_VOLUME_HOMEOSTASIS	25	-0.0742232	-0.449166	0.997886	0.998678	1	13274	tags=88%, list=81%, signal=453%
GO_CELLULAR_RESPONSE_TO_LIGHT_STIMULUS	84	0.095055	1.00365	0.434263	0.725203	1	10990	tags=76%, list=67%, signal=228%		GO_NEGATIVE_REGULATION_OF_CALCIUM_ION_TRANSPORT	41	-0.0586159	-0.44729	0.993915	0.998038	1	15508	tags=100%, list=94%, signal=1708%
GO_NEGATIVE_REGULATION_OF_CELLULAR_RESPONSE_TO_GROWTH_FACTOR_STIMULUS	114	0.0803278	1.00345	0.439306	0.724986	1	10532	tags=72%, list=64%, signal=198%		GO_MATURE_B_CELL_DIFFERENTIATION	16	-0.0881017	-0.421596	1	0.998849	1	5757	tags=44%, list=35%, signal=67%
GO_NEGATIVE_REGULATION_OF_RESPONSE_TO_ENDOPLASMIC_RETICULUM_STRESS	33	0.146504	1.00342	0.424901	0.724452	1	9070	tags=70%, list=55%, signal=155%
GO_POSITIVE_REGULATION_OF_CELL_SUBSTRATE_ADHESION	92	0.0880888	1.00233	0.456522	0.726108	1	12699	tags=86%, list=77%, signal=373%
GO_POSITIVE_REGULATION_OF_PROTEIN_LOCALIZATION_TO_NUCLEUS	120	0.0784251	0.999413	0.432432	0.731569	1	3795	tags=31%, list=23%, signal=40%
GO_REGULATION_OF_SMOOTH_MUSCLE_CONTRACTION	57	0.110978	0.998857	0.442424	0.732141	1	6557	tags=51%, list=40%, signal=84%
GO_MATERNAL_PROCESS_INVOLVED_IN_FEMALE_PREGNANCY	56	0.111597	0.998459	0.419483	0.732399	1	8461	tags=63%, list=51%, signal=128%
GO_SIGNAL_TRANSDUCTION_BY_P53_CLASS_MEDIATOR	116	0.0796747	0.998267	0.426471	0.732225	1	6931	tags=50%, list=42%, signal=86%
GO_CELL_FATE_DETERMINATION	37	0.140025	0.99801	0.434137	0.73222	1	4375	tags=41%, list=27%, signal=55%
GO_PEPTIDE_CROSS_LINKING	26	0.165503	0.997973	0.447368	0.731712	1	4879	tags=46%, list=30%, signal=65%
GO_REGULATION_OF_CELLULAR_SENESCENCE	26	0.163253	0.997899	0.439364	0.731292	1	4916	tags=46%, list=30%, signal=66%
GO_BLOOD_COAGULATION_FIBRIN_CLOT_FORMATION	20	0.186869	0.996955	0.445098	0.732632	1	8454	tags=70%, list=51%, signal=144%
GO_POSITIVE_REGULATION_OF_NEURON_DEATH	64	0.106744	0.996798	0.449505	0.7324	1	12659	tags=88%, list=77%, signal=377%
GO_SMAD_PROTEIN_SIGNAL_TRANSDUCTION	54	0.116533	0.995858	0.455796	0.733726	1	11811	tags=83%, list=72%, signal=294%
GO_GAMETE_GENERATION	476	0.0399473	0.995728	0.470356	0.733436	1	12370	tags=79%, list=75%, signal=308%
GO_REGULATION_OF_VASCULAR_ENDOTHELIAL_GROWTH_FACTOR_PRODUCTION	31	0.151228	0.9956	0.453587	0.733088	1	1232	tags=23%, list=7%, signal=24%
GO_POSITIVE_REGULATION_OF_TRANSCRIPTION_FROM_RNA_POLYMERASE_II_PROMOTER_INVOLVED_IN_CELLULAR_RESPONSE_TO_CHEMICAL_STIMULUS	26	0.164633	0.995355	0.441341	0.73298	1	9961	tags=77%, list=60%, signal=194%
GO_CENTROMERE_COMPLEX_ASSEMBLY	41	0.131098	0.995277	0.431907	0.732577	1	9093	tags=68%, list=55%, signal=152%
GO_REGULATION_OF_MRNA_SPLICING_VIA_SPLICEOSOME	60	0.10975	0.994717	0.435294	0.733168	1	11923	tags=83%, list=72%, signal=301%
GO_REGULATION_OF_CYTOSKELETON_ORGANIZATION	464	0.040924	0.994477	0.459725	0.733113	1	11448	tags=73%, list=70%, signal=234%
GO_CHONDROITIN_SULFATE_PROTEOGLYCAN_METABOLIC_PROCESS	41	0.129966	0.994464	0.449153	0.732552	1	9915	tags=73%, list=60%, signal=183%
GO_POSITIVE_REGULATION_OF_MYELOID_CELL_DIFFERENTIATION	70	0.0999129	0.993976	0.446429	0.732965	1	3772	tags=33%, list=23%, signal=42%
GO_REGULATION_OF_MAP_KINASE_ACTIVITY	297	0.0498811	0.99363	0.452083	0.733104	1	12335	tags=80%, list=75%, signal=312%
GO_REGULATION_OF_PRI_MIRNA_TRANSCRIPTION_FROM_RNA_POLYMERASE_II_PROMOTER	17	0.199903	0.993569	0.440945	0.73265	1	13180	tags=100%, list=80%, signal=500%
GO_STEROID_METABOLIC_PROCESS	196	0.0599592	0.993104	0.453608	0.73304	1	3897	tags=30%, list=24%, signal=38%
GO_REGULATION_OF_MUSCLE_HYPERTROPHY	36	0.137398	0.991753	0.461538	0.73516	1	9636	tags=72%, list=59%, signal=174%
GO_POSITIVE_REGULATION_OF_INTRACELLULAR_TRANSPORT	333	0.0469477	0.991393	0.446154	0.735352	1	12546	tags=81%, list=76%, signal=332%
GO_POSITIVE_REGULATION_OF_EPITHELIAL_CELL_APOPTOTIC_PROCESS	21	0.175712	0.991017	0.46856	0.735553	1	3383	tags=38%, list=21%, signal=48%
GO_REGULATION_OF_VASODILATION	43	0.12718	0.990534	0.469636	0.73602	1	974	tags=19%, list=6%, signal=20%
GO_CARDIAC_MUSCLE_CELL_CONTRACTION	27	0.164569	0.990411	0.445564	0.735683	1	8273	tags=67%, list=50%, signal=134%
GO_REGULATION_OF_TOLL_LIKE_RECEPTOR_4_SIGNALING_PATHWAY	16	0.204586	0.990267	0.437238	0.735422	1	2809	tags=38%, list=17%, signal=45%
GO_LEUKOCYTE_PROLIFERATION	64	0.104325	0.990014	0.447917	0.735369	1	12184	tags=84%, list=74%, signal=323%
GO_MEMBRANE_ASSEMBLY	24	0.169281	0.989333	0.459514	0.736179	1	2705	tags=33%, list=16%, signal=40%
GO_POSITIVE_REGULATION_OF_FAT_CELL_DIFFERENTIATION	45	0.122618	0.989212	0.440083	0.735856	1	7501	tags=58%, list=46%, signal=106%
GO_CYCLIC_NUCLEOTIDE_BIOSYNTHETIC_PROCESS	34	0.140509	0.988088	0.447423	0.737578	1	6409	tags=53%, list=39%, signal=86%
GO_ADRENERGIC_RECEPTOR_SIGNALING_PATHWAY	19	0.191251	0.987743	0.479424	0.737703	1	6388	tags=58%, list=39%, signal=94%
GO_PLATELET_MORPHOGENESIS	19	0.192997	0.987043	0.431683	0.738539	1	13294	tags=100%, list=81%, signal=518%
GO_NUCLEOBASE_METABOLIC_PROCESS	36	0.138189	0.985929	0.446429	0.740306	1	4133	tags=39%, list=25%, signal=52%
GO_POSITIVE_REGULATION_OF_SMALL_GTPASE_MEDIATED_SIGNAL_TRANSDUCTION	38	0.135467	0.98539	0.426877	0.740833	1	6008	tags=50%, list=36%, signal=79%
GO_MUSCLE_CELL_CELLULAR_HOMEOSTASIS	17	0.200493	0.985094	0.471483	0.740883	1	9295	tags=76%, list=56%, signal=175%
GO_MEMBRANE_BUDDING	108	0.0807053	0.98498	0.452991	0.740514	1	3711	tags=31%, list=23%, signal=39%
GO_AXON_EXTENSION	36	0.13895	0.984237	0.433809	0.741466	1	10983	tags=81%, list=67%, signal=241%
GO_DRUG_TRANSMEMBRANE_TRANSPORT	19	0.184401	0.983411	0.47093	0.74258	1	4767	tags=47%, list=29%, signal=67%
GO_CELLULAR_SENESCENCE	31	0.147756	0.982971	0.489681	0.742903	1	10321	tags=77%, list=63%, signal=207%
GO_TRANSMISSION_OF_NERVE_IMPULSE	53	0.113231	0.982788	0.456967	0.742685	1	8395	tags=62%, list=51%, signal=127%
GO_HOMEOSTASIS_OF_NUMBER_OF_CELLS_WITHIN_A_TISSUE	27	0.162866	0.982601	0.465587	0.74246	1	1591	tags=26%, list=10%, signal=29%
GO_QUATERNARY_AMMONIUM_GROUP_TRANSPORT	16	0.206591	0.982031	0.468872	0.7431	1	11011	tags=88%, list=67%, signal=264%
GO_FATTY_ACYL_COA_METABOLIC_PROCESS	47	0.121534	0.980996	0.463511	0.744707	1	2909	tags=30%, list=18%, signal=36%
GO_CEREBRAL_CORTEX_NEURON_DIFFERENTIATION	22	0.173301	0.98047	0.452381	0.745283	1	10624	tags=82%, list=65%, signal=230%
GO_BENZENE_CONTAINING_COMPOUND_METABOLIC_PROCESS	21	0.179594	0.980365	0.46833	0.744892	1	5672	tags=52%, list=34%, signal=80%
GO_EYE_MORPHOGENESIS	123	0.0758041	0.979797	0.476987	0.74545	1	8133	tags=57%, list=49%, signal=112%
GO_REGULATION_OF_ACTIN_FILAMENT_LENGTH	142	0.0714171	0.979741	0.477318	0.744988	1	6256	tags=45%, list=38%, signal=72%
GO_PHOSPHATIDYLSERINE_ACYL_CHAIN_REMODELING	16	0.210283	0.978932	0.458586	0.746046	1	13009	tags=100%, list=79%, signal=475%
GO_REGULATION_OF_AXON_GUIDANCE	39	0.13129	0.978397	0.474849	0.746552	1	5021	tags=44%, list=30%, signal=63%
GO_REGULATION_OF_HEMATOPOIETIC_PROGENITOR_CELL_DIFFERENTIATION	36	0.136303	0.978029	0.442125	0.746706	1	4164	tags=39%, list=25%, signal=52%
GO_MITOTIC_SPINDLE_ASSEMBLY	38	0.130967	0.977254	0.465483	0.747714	1	11283	tags=82%, list=69%, signal=258%
GO_OUTFLOW_TRACT_MORPHOGENESIS	51	0.11654	0.977077	0.459184	0.747521	1	6482	tags=51%, list=39%, signal=84%
GO_COLLAGEN_FIBRIL_ORGANIZATION	36	0.135633	0.977024	0.454361	0.747039	1	6920	tags=56%, list=42%, signal=96%
GO_REGULATION_OF_RESPONSE_TO_WOUNDING	364	0.0443702	0.976723	0.453027	0.747109	1	5438	tags=37%, list=33%, signal=55%
GO_REGULATION_OF_TRANSLATIONAL_INITIATION	76	0.0948791	0.97619	0.452	0.747606	1	13830	tags=93%, list=84%, signal=580%
GO_PHOSPHATIDIC_ACID_METABOLIC_PROCESS	30	0.150608	0.975029	0.455852	0.749413	1	8503	tags=67%, list=52%, signal=138%
GO_HEPATICOBILIARY_SYSTEM_DEVELOPMENT	123	0.0763756	0.97472	0.485714	0.749475	1	4910	tags=37%, list=30%, signal=53%
GO_CAMERA_TYPE_EYE_PHOTORECEPTOR_CELL_DIFFERENTIATION	15	0.208265	0.973715	0.451977	0.750972	1	8650	tags=73%, list=53%, signal=154%
GO_RESPONSE_TO_OXIDATIVE_STRESS	330	0.0466373	0.973139	0.472727	0.751578	1	8729	tags=58%, list=53%, signal=120%
GO_REPLACEMENT_OSSIFICATION	25	0.157847	0.972605	0.466797	0.752084	1	11238	tags=84%, list=68%, signal=264%
GO_MONOSACCHARIDE_METABOLIC_PROCESS	173	0.0638729	0.971609	0.464286	0.753535	1	4575	tags=34%, list=28%, signal=47%
GO_T_CELL_MEDIATED_IMMUNITY	22	0.172947	0.971142	0.449692	0.753936	1	6138	tags=55%, list=37%, signal=87%
GO_MEGAKARYOCYTE_DIFFERENTIATION	20	0.179483	0.970365	0.486869	0.754916	1	4458	tags=45%, list=27%, signal=62%
GO_BONE_REMODELING	33	0.145691	0.969987	0.483235	0.755109	1	12577	tags=91%, list=76%, signal=384%
GO_PHOSPHATIDYLINOSITOL_ACYL_CHAIN_REMODELING	15	0.21027	0.968944	0.478528	0.75667	1	13009	tags=100%, list=79%, signal=475%
GO_REGULATION_OF_LEUKOCYTE_DIFFERENTIATION	202	0.0597912	0.968287	0.514113	0.757474	1	4163	tags=31%, list=25%, signal=41%
GO_DNA_DEPENDENT_DNA_REPLICATION_MAINTENANCE_OF_FIDELITY	18	0.189278	0.96775	0.48	0.758021	1	11525	tags=89%, list=70%, signal=296%
GO_MODULATION_BY_VIRUS_OF_HOST_MORPHOLOGY_OR_PHYSIOLOGY	33	0.141206	0.967693	0.471954	0.757554	1	14148	tags=100%, list=86%, signal=708%
GO_ESTABLISHMENT_OF_PROTEIN_LOCALIZATION_TO_PLASMA_MEMBRANE	86	0.0902937	0.967164	0.445759	0.75807	1	12883	tags=87%, list=78%, signal=398%
GO_INTRINSIC_APOPTOTIC_SIGNALING_PATHWAY_BY_P53_CLASS_MEDIATOR	50	0.114921	0.967014	0.492843	0.75778	1	7994	tags=60%, list=49%, signal=116%
GO_PYRIMIDINE_CONTAINING_COMPOUND_METABOLIC_PROCESS	65	0.10448	0.966902	0.479424	0.757419	1	4873	tags=40%, list=30%, signal=57%
GO_NEGATIVE_REGULATION_OF_MAP_KINASE_ACTIVITY	66	0.100934	0.965878	0.463654	0.758974	1	13316	tags=91%, list=81%, signal=473%
GO_REGULATION_OF_RUFFLE_ASSEMBLY	19	0.183044	0.965843	0.475149	0.758452	1	6523	tags=58%, list=40%, signal=96%
GO_NUCLEOBASE_CONTAINING_COMPOUND_TRANSPORT	179	0.0635412	0.965549	0.489109	0.758517	1	8441	tags=58%, list=51%, signal=117%
GO_EYE_PHOTORECEPTOR_CELL_DIFFERENTIATION	40	0.12745	0.965366	0.502	0.758301	1	9434	tags=70%, list=57%, signal=163%
GO_NEGATIVE_REGULATION_OF_TOLL_LIKE_RECEPTOR_SIGNALING_PATHWAY	26	0.159361	0.96448	0.503953	0.759643	1	4980	tags=46%, list=30%, signal=66%
GO_REGULATION_OF_NIK_NF_KAPPAB_SIGNALING	38	0.131223	0.964269	0.49187	0.759481	1	7378	tags=58%, list=45%, signal=105%
GO_RAS_PROTEIN_SIGNAL_TRANSDUCTION	137	0.0700726	0.964255	0.470135	0.758929	1	13401	tags=88%, list=81%, signal=470%
GO_CALCIUM_ION_TRANSMEMBRANE_TRANSPORT	148	0.0700944	0.964155	0.495851	0.758574	1	10651	tags=72%, list=65%, signal=201%
GO_NEGATIVE_REGULATION_OF_CARDIAC_MUSCLE_TISSUE_DEVELOPMENT	16	0.200248	0.964028	0.503831	0.75826	1	10086	tags=81%, list=61%, signal=209%
GO_BODY_MORPHOGENESIS	43	0.122708	0.96321	0.478873	0.759374	1	9857	tags=72%, list=60%, signal=179%
GO_NEGATIVE_REGULATION_OF_LYMPHOCYTE_APOPTOTIC_PROCESS	25	0.161776	0.963179	0.455102	0.758859	1	9197	tags=72%, list=56%, signal=163%
GO_REGULATION_OF_ANTIGEN_RECEPTOR_MEDIATED_SIGNALING_PATHWAY	35	0.137859	0.962359	0.472617	0.759962	1	9027	tags=69%, list=55%, signal=151%
GO_REGULATION_OF_HORMONE_BIOSYNTHETIC_PROCESS	18	0.191345	0.962053	0.495164	0.760016	1	7831	tags=67%, list=48%, signal=127%
GO_STRIATED_MUSCLE_CELL_DIFFERENTIATION	161	0.0648744	0.960981	0.497018	0.761665	1	13365	tags=88%, list=81%, signal=460%
GO_RESPONSE_TO_PH	36	0.136029	0.960938	0.494231	0.761178	1	5541	tags=47%, list=34%, signal=71%
GO_PHOTOPERIODISM	24	0.161118	0.960807	0.477137	0.760864	1	7643	tags=63%, list=46%, signal=116%
GO_MITOTIC_CELL_CYCLE_CHECKPOINT	128	0.0725527	0.959774	0.485597	0.762509	1	6791	tags=48%, list=41%, signal=82%
GO_METAPHASE_PLATE_CONGRESSION	39	0.129975	0.958718	0.496932	0.764084	1	4198	tags=38%, list=25%, signal=51%
GO_REGULATION_OF_PROTEASOMAL_UBIQUITIN_DEPENDENT_PROTEIN_CATABOLIC_PROCESS	143	0.0673341	0.958217	0.493308	0.764581	1	6386	tags=45%, list=39%, signal=74%
GO_PROTEIN_O_LINKED_GLYCOSYLATION	82	0.090365	0.958155	0.491968	0.764139	1	12377	tags=84%, list=75%, signal=337%
GO_EPITHELIAL_STRUCTURE_MAINTENANCE	19	0.181442	0.957808	0.476834	0.764253	1	3082	tags=37%, list=19%, signal=45%
GO_POLYSACCHARIDE_METABOLIC_PROCESS	74	0.0955952	0.957807	0.496032	0.763681	1	9560	tags=68%, list=58%, signal=160%
GO_REGULATION_OF_POLYSACCHARIDE_METABOLIC_PROCESS	39	0.128102	0.957695	0.503984	0.763351	1	11408	tags=82%, list=69%, signal=266%
GO_RESPONSE_TO_FUNGUS	39	0.128851	0.957226	0.496945	0.763726	1	6328	tags=51%, list=38%, signal=83%
GO_ASYMMETRIC_PROTEIN_LOCALIZATION	17	0.197543	0.956135	0.501969	0.765398	1	12250	tags=94%, list=74%, signal=367%
GO_PROTEIN_TARGETING_TO_PLASMA_MEMBRANE	22	0.172505	0.956019	0.490706	0.765094	1	12883	tags=95%, list=78%, signal=438%
GO_NEGATIVE_REGULATION_OF_DNA_RECOMBINATION	15	0.203646	0.955825	0.489837	0.764932	1	4334	tags=47%, list=26%, signal=63%
GO_REGULATION_OF_CELL_CYCLE_G1_S_PHASE_TRANSITION	137	0.0699475	0.955811	0.496016	0.764387	1	6791	tags=48%, list=41%, signal=81%
GO_REGULATION_OF_TOR_SIGNALING	64	0.10236	0.955769	0.491124	0.763909	1	14275	tags=97%, list=87%, signal=724%
GO_NEGATIVE_REGULATION_OF_PROTEIN_COMPLEX_ASSEMBLY	98	0.0826236	0.955705	0.509804	0.763482	1	11587	tags=79%, list=70%, signal=263%
GO_CHLORIDE_TRANSPORT	92	0.0868596	0.95512	0.491803	0.764094	1	3410	tags=29%, list=21%, signal=37%
GO_NEGATIVE_REGULATION_OF_CELL_CYCLE_PHASE_TRANSITION	135	0.0696664	0.955035	0.490722	0.7637	1	6791	tags=48%, list=41%, signal=81%
GO_LOCALIZATION_WITHIN_MEMBRANE	119	0.0733741	0.954985	0.474766	0.763239	1	12778	tags=85%, list=78%, signal=376%
GO_PEROXISOME_ORGANIZATION	33	0.143086	0.954862	0.493878	0.762926	1	2638	tags=30%, list=16%, signal=36%
GO_AMMONIUM_TRANSMEMBRANE_TRANSPORT	20	0.181611	0.954255	0.481928	0.763595	1	11011	tags=85%, list=67%, signal=256%
GO_SENSORY_ORGAN_DEVELOPMENT	452	0.039999	0.953925	0.49497	0.763669	1	8650	tags=56%, list=53%, signal=116%
GO_POSITIVE_REGULATION_OF_ALPHA_BETA_T_CELL_DIFFERENTIATION	34	0.134944	0.952166	0.49896	0.766688	1	3594	tags=35%, list=22%, signal=45%
GO_POSITIVE_REGULATION_OF_SYNAPTIC_TRANSMISSION	105	0.0775872	0.952144	0.51134	0.766163	1	12219	tags=82%, list=74%, signal=315%
GO_PURINE_NUCLEOSIDE_BIOSYNTHETIC_PROCESS	78	0.0914236	0.951629	0.505814	0.766663	1	4835	tags=38%, list=29%, signal=54%
GO_ESTABLISHMENT_OF_PROTEIN_LOCALIZATION_TO_VACUOLE	30	0.145621	0.951572	0.5	0.766213	1	11330	tags=83%, list=69%, signal=267%
GO_NEGATIVE_REGULATION_OF_CELL_CELL_ADHESION	117	0.0747922	0.95098	0.502128	0.766862	1	4829	tags=37%, list=29%, signal=52%
GO_REGULATION_OF_CHROMOSOME_SEGREGATION	77	0.0923597	0.950439	0.507071	0.767387	1	6613	tags=49%, list=40%, signal=82%
GO_GLIAL_CELL_MIGRATION	33	0.140017	0.950054	0.526902	0.767609	1	11173	tags=82%, list=68%, signal=254%
GO_NUCLEOSIDE_SALVAGE	15	0.201398	0.949705	0.513185	0.767771	1	12057	tags=93%, list=73%, signal=348%
GO_REGULATION_OF_EXTRACELLULAR_MATRIX_ORGANIZATION	26	0.159254	0.948975	0.496855	0.768721	1	1181	tags=23%, list=7%, signal=25%
GO_RESPONSE_TO_MINERALOCORTICOID	34	0.1377	0.948895	0.480237	0.76832	1	7424	tags=59%, list=45%, signal=107%
GO_CELLULAR_MODIFIED_AMINO_ACID_CATABOLIC_PROCESS	15	0.199757	0.948673	0.506823	0.768165	1	8790	tags=73%, list=53%, signal=157%
GO_CELL_MIGRATION_INVOLVED_IN_SPROUTING_ANGIOGENESIS	15	0.200182	0.947072	0.502	0.770882	1	8783	tags=73%, list=53%, signal=157%
GO_POSITIVE_REGULATION_OF_RESPONSE_TO_EXTRACELLULAR_STIMULUS	48	0.117076	0.946862	0.524896	0.770756	1	5282	tags=44%, list=32%, signal=64%
GO_NEGATIVE_REGULATION_OF_CELL_ADHESION	197	0.0573735	0.946331	0.503984	0.771261	1	3998	tags=30%, list=24%, signal=39%
GO_STRIATED_MUSCLE_ADAPTATION	23	0.163973	0.945101	0.507812	0.773214	1	4463	tags=43%, list=27%, signal=60%
GO_REGULATION_OF_CYTOKINE_SECRETION	120	0.0757645	0.94501	0.519763	0.772836	1	819	tags=13%, list=5%, signal=13%
GO_ALDITOL_PHOSPHATE_METABOLIC_PROCESS	32	0.141387	0.944725	0.508704	0.772832	1	8998	tags=69%, list=55%, signal=151%
GO_NEGATIVE_REGULATION_OF_NEURON_DEATH	158	0.0632182	0.944066	0.517382	0.773557	1	2095	tags=19%, list=13%, signal=22%
GO_RENAL_TUBULE_DEVELOPMENT	70	0.0955662	0.944009	0.514911	0.773107	1	11843	tags=81%, list=72%, signal=289%
GO_LIPID_LOCALIZATION	231	0.053957	0.943489	0.508876	0.77358	1	9675	tags=64%, list=59%, signal=153%
GO_HEART_GROWTH	22	0.1648	0.943396	0.50813	0.773197	1	6272	tags=55%, list=38%, signal=88%
GO_HETEROTYPIC_CELL_CELL_ADHESION	25	0.159903	0.942994	0.502032	0.773462	1	8569	tags=68%, list=52%, signal=142%
GO_REGULATION_OF_ALPHA_AMINO_3_HYDROXY_5_METHYL_4_ISOXAZOLE_PROPIONATE_SELECTIVE_GLUTAMATE_RECEPTOR_ACTIVITY	19	0.179064	0.941839	0.513672	0.775204	1	9189	tags=74%, list=56%, signal=166%
GO_MYELOID_DENDRITIC_CELL_DIFFERENTIATION	17	0.186564	0.941122	0.516899	0.776096	1	10493	tags=82%, list=64%, signal=227%
GO_ENDOSOME_TO_LYSOSOME_TRANSPORT	38	0.130205	0.940966	0.529175	0.775861	1	8695	tags=66%, list=53%, signal=139%
GO_WALKING_BEHAVIOR	29	0.144171	0.940861	0.521912	0.775511	1	3308	tags=34%, list=20%, signal=43%
GO_COENZYME_BIOSYNTHETIC_PROCESS	114	0.0761703	0.940534	0.535637	0.775544	1	5110	tags=39%, list=31%, signal=56%
GO_MAST_CELL_ACTIVATION	20	0.175988	0.940438	0.503984	0.775166	1	3692	tags=40%, list=22%, signal=51%
GO_PROTEIN_K11_LINKED_UBIQUITINATION	27	0.149669	0.940229	0.532787	0.775021	1	7298	tags=59%, list=44%, signal=106%
GO_PROTEIN_AUTOUBIQUITINATION	48	0.114808	0.938794	0.531062	0.777356	1	7378	tags=56%, list=45%, signal=102%
GO_POSITIVE_REGULATION_OF_G1_S_TRANSITION_OF_MITOTIC_CELL_CYCLE	24	0.161088	0.938744	0.519841	0.776897	1	11761	tags=88%, list=71%, signal=306%
GO_CEREBELLAR_CORTEX_DEVELOPMENT	42	0.124587	0.938445	0.517172	0.776931	1	13638	tags=95%, list=83%, signal=552%
GO_REGULATION_OF_ASTROCYTE_DIFFERENTIATION	27	0.153135	0.938316	0.502119	0.776645	1	10901	tags=81%, list=66%, signal=241%
GO_CHONDROITIN_SULFATE_BIOSYNTHETIC_PROCESS	25	0.158176	0.938068	0.519192	0.77658	1	9915	tags=76%, list=60%, signal=191%
GO_RESPONSE_TO_AMMONIUM_ION	47	0.117215	0.937584	0.533199	0.777018	1	12091	tags=85%, list=73%, signal=319%
GO_NEURONAL_STEM_CELL_POPULATION_MAINTENANCE	19	0.180383	0.937409	0.497087	0.776796	1	10901	tags=84%, list=66%, signal=249%
GO_REGULATION_OF_NEUROBLAST_PROLIFERATION	26	0.153678	0.93712	0.512097	0.776859	1	12675	tags=92%, list=77%, signal=400%
GO_POSITIVE_REGULATION_OF_CELL_ACTIVATION	253	0.0509352	0.936626	0.524366	0.777318	1	3795	tags=28%, list=23%, signal=36%
GO_REGULATION_OF_TOLL_LIKE_RECEPTOR_SIGNALING_PATHWAY	44	0.119697	0.936562	0.531373	0.776888	1	2899	tags=30%, list=18%, signal=36%
GO_NEGATIVE_REGULATION_OF_INTRACELLULAR_TRANSPORT	124	0.0696777	0.936327	0.497899	0.776787	1	13869	tags=91%, list=84%, signal=573%
GO_NEGATIVE_REGULATION_OF_EPITHELIAL_CELL_PROLIFERATION	106	0.078405	0.935875	0.519608	0.777102	1	8194	tags=58%, list=50%, signal=114%
GO_POSITIVE_REGULATION_OF_EPITHELIAL_CELL_MIGRATION	98	0.0806603	0.935256	0.531568	0.777809	1	5737	tags=43%, list=35%, signal=65%
GO_ANTERIOR_POSTERIOR_AXIS_SPECIFICATION	45	0.116347	0.934737	0.548387	0.77827	1	10532	tags=76%, list=64%, signal=209%
GO_POSITIVE_REGULATION_OF_GLIOGENESIS	46	0.115428	0.934166	0.536232	0.778871	1	4548	tags=39%, list=28%, signal=54%
GO_NEGATIVE_REGULATION_OF_STRESS_ACTIVATED_PROTEIN_KINASE_SIGNALING_CASCADE	38	0.125769	0.933598	0.519038	0.779433	1	10935	tags=79%, list=66%, signal=234%
GO_CELLULAR_RESPONSE_TO_AMINO_ACID_STARVATION	23	0.16028	0.933446	0.522772	0.779184	1	6672	tags=57%, list=41%, signal=95%
GO_POSITIVE_REGULATION_OF_NEUROBLAST_PROLIFERATION	19	0.177932	0.933411	0.506303	0.778697	1	12675	tags=95%, list=77%, signal=411%
GO_ATRIAL_SEPTUM_DEVELOPMENT	16	0.198667	0.932524	0.535849	0.779902	1	10112	tags=81%, list=61%, signal=210%
GO_REGULATION_OF_DNA_METABOLIC_PROCESS	304	0.0461027	0.932507	0.50099	0.779377	1	4834	tags=34%, list=29%, signal=47%
GO_OSTEOCLAST_DIFFERENTIATION	27	0.152466	0.93244	0.522541	0.778947	1	12742	tags=93%, list=77%, signal=408%
GO_ACTIVATION_OF_PROTEIN_KINASE_ACTIVITY	261	0.0490787	0.931832	0.540206	0.779613	1	12329	tags=80%, list=75%, signal=312%
GO_CAMP_MEDIATED_SIGNALING	35	0.131922	0.930788	0.542694	0.78121	1	8654	tags=66%, list=53%, signal=138%
GO_ENDOCARDIAL_CUSHION_DEVELOPMENT	30	0.142457	0.93062	0.539095	0.780977	1	10833	tags=80%, list=66%, signal=233%
GO_REGULATION_OF_ESTABLISHMENT_OR_MAINTENANCE_OF_CELL_POLARITY	19	0.176128	0.930412	0.526749	0.780841	1	10971	tags=84%, list=67%, signal=252%
GO_BLOOD_VESSEL_MORPHOGENESIS	344	0.044798	0.928884	0.495708	0.783335	1	8134	tags=54%, list=49%, signal=104%
GO_RESPONSE_TO_LITHIUM_ION	26	0.155848	0.928327	0.510978	0.783894	1	9472	tags=73%, list=58%, signal=172%
GO_T_CELL_PROLIFERATION	29	0.14709	0.928274	0.525667	0.78342	1	3260	tags=34%, list=20%, signal=43%
GO_PEPTIDYL_ARGININE_MODIFICATION	17	0.188419	0.928196	0.5286	0.78303	1	7556	tags=65%, list=46%, signal=119%
GO_PHOTORECEPTOR_CELL_MAINTENANCE	33	0.135116	0.927952	0.529536	0.782942	1	8259	tags=64%, list=50%, signal=127%
GO_INACTIVATION_OF_MAPK_ACTIVITY	24	0.157926	0.927865	0.542694	0.782548	1	9068	tags=71%, list=55%, signal=157%
GO_POSITIVE_REGULATION_OF_DEFENSE_RESPONSE	326	0.0451656	0.927763	0.552326	0.782227	1	3160	tags=24%, list=19%, signal=29%
GO_COVALENT_CHROMATIN_MODIFICATION	308	0.0443927	0.925994	0.52834	0.785216	1	7570	tags=50%, list=46%, signal=91%
GO_MITOCHONDRION_MORPHOGENESIS	19	0.176236	0.925796	0.526718	0.785072	1	6635	tags=58%, list=40%, signal=97%
GO_ASSOCIATIVE_LEARNING	70	0.0937195	0.92548	0.536489	0.785158	1	6697	tags=50%, list=41%, signal=84%
GO_RESPONSE_TO_ALCOHOL	341	0.0430537	0.924467	0.538922	0.786667	1	9544	tags=62%, list=58%, signal=145%
GO_NEGATIVE_REGULATION_OF_ALPHA_BETA_T_CELL_ACTIVATION	18	0.181437	0.924265	0.534791	0.786518	1	4334	tags=44%, list=26%, signal=60%
GO_SECONDARY_METABOLITE_BIOSYNTHETIC_PROCESS	20	0.166626	0.924098	0.536585	0.786289	1	3846	tags=40%, list=23%, signal=52%
GO_POSITIVE_REGULATION_OF_TISSUE_REMODELING	24	0.158519	0.924031	0.550193	0.785863	1	5627	tags=50%, list=34%, signal=76%
GO_INORGANIC_ANION_TRANSPORT	117	0.0744771	0.923361	0.509165	0.78667	1	7368	tags=52%, list=45%, signal=94%
GO_MODULATION_BY_HOST_OF_VIRAL_PROCESS	17	0.182774	0.92336	0.541176	0.786115	1	12493	tags=94%, list=76%, signal=389%
GO_MUSCLE_CELL_MIGRATION	18	0.182349	0.923037	0.543611	0.786186	1	11639	tags=89%, list=71%, signal=303%
GO_POSITIVE_REGULATION_OF_CELL_ADHESION	334	0.0433623	0.922888	0.541176	0.785908	1	12712	tags=81%, list=77%, signal=350%
GO_POSITIVE_REGULATION_OF_T_HELPER_1_TYPE_IMMUNE_RESPONSE	15	0.199575	0.922467	0.52549	0.786191	1	7695	tags=67%, list=47%, signal=125%
GO_DORSAL_VENTRAL_PATTERN_FORMATION	80	0.0898033	0.922362	0.531373	0.785842	1	10262	tags=71%, list=62%, signal=188%
GO_POSITIVE_REGULATION_OF_MAPK_CASCADE	418	0.0402504	0.922006	0.546906	0.785984	1	13774	tags=88%, list=84%, signal=521%
GO_POSITIVE_REGULATION_OF_NF_KAPPAB_IMPORT_INTO_NUCLEUS	23	0.160978	0.92185	0.545817	0.785777	1	2364	tags=30%, list=14%, signal=35%
GO_ADIPOSE_TISSUE_DEVELOPMENT	30	0.143917	0.920997	0.538614	0.786904	1	7515	tags=60%, list=46%, signal=110%
GO_PHOSPHOLIPID_CATABOLIC_PROCESS	30	0.142092	0.920499	0.535484	0.787373	1	2604	tags=30%, list=16%, signal=36%
GO_REGULATION_OF_PROTEIN_IMPORT	165	0.061565	0.919843	0.559687	0.788155	1	11173	tags=74%, list=68%, signal=228%
GO_REGULATION_OF_EARLY_ENDOSOME_TO_LATE_ENDOSOME_TRANSPORT	16	0.189878	0.919742	0.525692	0.787793	1	11286	tags=88%, list=69%, signal=278%
GO_FOREBRAIN_NEURON_DEVELOPMENT	33	0.135249	0.919237	0.545817	0.788238	1	9255	tags=70%, list=56%, signal=159%
GO_POSITIVE_REGULATION_OF_CD4_POSITIVE_ALPHA_BETA_T_CELL_ACTIVATION	24	0.156953	0.918011	0.52183	0.790168	1	3594	tags=38%, list=22%, signal=48%
GO_NEGATIVE_REGULATION_OF_STRESS_FIBER_ASSEMBLY	16	0.192977	0.917995	0.55618	0.789655	1	11235	tags=88%, list=68%, signal=275%
GO_NEGATIVE_REGULATION_OF_REACTIVE_OXYGEN_SPECIES_METABOLIC_PROCESS	38	0.127591	0.917823	0.549808	0.789441	1	5704	tags=47%, list=35%, signal=72%
GO_FEMALE_SEX_DIFFERENTIATION	108	0.075327	0.917677	0.551587	0.789168	1	6544	tags=47%, list=40%, signal=78%
GO_INTRINSIC_APOPTOTIC_SIGNALING_PATHWAY_IN_RESPONSE_TO_DNA_DAMAGE_BY_P53_CLASS_MEDIATOR	29	0.139206	0.917354	0.544148	0.789265	1	8501	tags=66%, list=52%, signal=135%
GO_CELL_DIFFERENTIATION_INVOLVED_IN_KIDNEY_DEVELOPMENT	34	0.134092	0.917213	0.580517	0.788991	1	11843	tags=85%, list=72%, signal=303%
GO_CELLULAR_RESPONSE_TO_VITAMIN	26	0.149276	0.916588	0.530864	0.789638	1	10847	tags=81%, list=66%, signal=236%
GO_MUSCLE_ADAPTATION	29	0.143007	0.915397	0.565217	0.791447	1	4463	tags=41%, list=27%, signal=57%
GO_POSITIVE_REGULATION_OF_PROTEIN_AUTOPHOSPHORYLATION	21	0.173324	0.915382	0.508299	0.790925	1	13618	tags=100%, list=83%, signal=577%
GO_REGULATION_OF_INTERFERON_BETA_PRODUCTION	42	0.120082	0.913926	0.567568	0.793353	1	2732	tags=29%, list=17%, signal=34%
GO_POSITIVE_REGULATION_OF_PROTEIN_SECRETION	177	0.0600299	0.91345	0.559289	0.793711	1	975	tags=12%, list=6%, signal=12%
GO_REGULATION_OF_B_CELL_ACTIVATION	94	0.0809462	0.913188	0.56699	0.793667	1	6558	tags=48%, list=40%, signal=79%
GO_ENDOTHELIUM_DEVELOPMENT	86	0.0832363	0.912999	0.565217	0.793475	1	10892	tags=74%, list=66%, signal=219%
GO_REGULATION_OF_BODY_FLUID_LEVELS	447	0.0374613	0.912984	0.563147	0.792949	1	4115	tags=29%, list=25%, signal=37%
GO_LUNG_EPITHELIUM_DEVELOPMENT	33	0.133087	0.912856	0.535316	0.792671	1	6296	tags=52%, list=38%, signal=83%
GO_CHONDROITIN_SULFATE_PROTEOGLYCAN_BIOSYNTHETIC_PROCESS	29	0.141536	0.912708	0.565657	0.792416	1	14142	tags=100%, list=86%, signal=706%
GO_LUNG_MORPHOGENESIS	42	0.117717	0.91185	0.55106	0.793601	1	11398	tags=81%, list=69%, signal=262%
GO_PYRIMIDINE_NUCLEOBASE_METABOLIC_PROCESS	19	0.17122	0.911783	0.568932	0.793189	1	4117	tags=42%, list=25%, signal=56%
GO_ERBB_SIGNALING_PATHWAY	76	0.0902272	0.910501	0.552894	0.795112	1	12606	tags=86%, list=77%, signal=363%
GO_POSITIVE_REGULATION_OF_LOCOMOTION	378	0.0404016	0.908578	0.580583	0.798467	1	12246	tags=78%, list=74%, signal=298%
GO_REGULATION_OF_AUTOPHAGY	235	0.0513154	0.908234	0.563674	0.798599	1	6665	tags=46%, list=40%, signal=75%
GO_RESPONSE_TO_UV	118	0.0710917	0.906666	0.559356	0.801217	1	8886	tags=61%, list=54%, signal=132%
GO_HISTONE_H2A_UBIQUITINATION	16	0.186588	0.906572	0.56487	0.800849	1	8252	tags=69%, list=50%, signal=138%
GO_NEGATIVE_REGULATION_OF_MRNA_SPLICING_VIA_SPLICEOSOME	19	0.170951	0.906533	0.541414	0.800376	1	11923	tags=89%, list=72%, signal=324%
GO_POSITIVE_REGULATION_OF_LIPID_CATABOLIC_PROCESS	22	0.16485	0.906391	0.560928	0.800095	1	10763	tags=82%, list=65%, signal=236%
GO_INOSITOL_PHOSPHATE_METABOLIC_PROCESS	54	0.10569	0.906296	0.574757	0.799732	1	8939	tags=65%, list=54%, signal=141%
GO_REGULATION_OF_REACTIVE_OXYGEN_SPECIES_BIOSYNTHETIC_PROCESS	61	0.0974465	0.906056	0.576132	0.79968	1	3530	tags=31%, list=21%, signal=39%
GO_MULTICELLULAR_ORGANISM_GROWTH	74	0.0895308	0.905903	0.594378	0.799438	1	9882	tags=69%, list=60%, signal=172%
GO_CELLULAR_RESPONSE_TO_DEXAMETHASONE_STIMULUS	26	0.14944	0.905845	0.541109	0.799007	1	7677	tags=62%, list=47%, signal=115%
GO_DIGESTION	105	0.0755358	0.905833	0.552846	0.798481	1	802	tags=12%, list=5%, signal=13%
GO_POSITIVE_REGULATION_OF_CELLULAR_PROTEIN_LOCALIZATION	325	0.0430112	0.902926	0.567227	0.803646	1	12886	tags=82%, list=78%, signal=371%
GO_PEPTIDYL_TYROSINE_MODIFICATION	180	0.0576734	0.902239	0.544732	0.804423	1	11961	tags=78%, list=73%, signal=283%
GO_POSITIVE_REGULATION_OF_TRANSPORTER_ACTIVITY	69	0.0914101	0.902101	0.548857	0.804143	1	8525	tags=61%, list=52%, signal=126%
GO_LEUKOCYTE_CELL_CELL_ADHESION	214	0.0541281	0.901854	0.592132	0.804063	1	11664	tags=76%, list=71%, signal=258%
GO_POSITIVE_REGULATION_OF_CELL_CYCLE_G1_S_PHASE_TRANSITION	28	0.143239	0.901648	0.57	0.803926	1	11761	tags=86%, list=71%, signal=299%
GO_REGULATION_OF_CELL_PROJECTION_ASSEMBLY	141	0.0640317	0.901645	0.552577	0.803383	1	9583	tags=65%, list=58%, signal=153%
GO_POSITIVE_REGULATION_OF_SODIUM_ION_TRANSMEMBRANE_TRANSPORT	16	0.185039	0.900781	0.56701	0.804522	1	12395	tags=94%, list=75%, signal=379%
GO_ISOPRENOID_METABOLIC_PROCESS	110	0.0736886	0.900648	0.586693	0.804225	1	8376	tags=58%, list=51%, signal=118%
GO_REGULATION_OF_LIPASE_ACTIVITY	78	0.0856703	0.900088	0.607219	0.804824	1	7252	tags=53%, list=44%, signal=93%
GO_PROTEIN_DEPOLYMERIZATION	23	0.156307	0.899726	0.567347	0.804982	1	3873	tags=39%, list=24%, signal=51%
GO_IMMUNE_EFFECTOR_PROCESS	371	0.040262	0.89971	0.604839	0.804465	1	6365	tags=43%, list=39%, signal=68%
GO_CALCIUM_MEDIATED_SIGNALING	78	0.087355	0.899453	0.5762	0.8044	1	5324	tags=41%, list=32%, signal=60%
GO_NEGATIVE_REGULATION_OF_TRANSLATIONAL_INITIATION	20	0.163404	0.899387	0.564516	0.803999	1	7193	tags=60%, list=44%, signal=106%
GO_REGULATION_OF_RECEPTOR_INTERNALIZATION	36	0.122186	0.899357	0.553236	0.803518	1	6226	tags=50%, list=38%, signal=80%
GO_COBALAMIN_METABOLIC_PROCESS	16	0.183694	0.89802	0.594542	0.805594	1	1094	tags=25%, list=7%, signal=27%
GO_REGULATION_OF_RECEPTOR_ACTIVITY	112	0.0729526	0.897577	0.565465	0.805901	1	13511	tags=89%, list=82%, signal=494%
GO_VACUOLAR_TRANSPORT	219	0.0527167	0.896966	0.570231	0.806566	1	11476	tags=75%, list=70%, signal=244%
GO_RESPONSE_TO_VITAMIN_D	32	0.135007	0.89685	0.554241	0.806266	1	3956	tags=38%, list=24%, signal=49%
GO_REGULATION_OF_CHONDROCYTE_DIFFERENTIATION	40	0.117727	0.896821	0.560241	0.805784	1	7535	tags=58%, list=46%, signal=106%
GO_S_ADENOSYLMETHIONINE_METABOLIC_PROCESS	18	0.175663	0.896626	0.57685	0.805591	1	11749	tags=89%, list=71%, signal=310%
GO_REGULATION_OF_INTERLEUKIN_1_SECRETION	25	0.151475	0.896486	0.592955	0.805346	1	802	tags=20%, list=5%, signal=21%
GO_REGULATION_OF_PROTEIN_SECRETION	337	0.0426233	0.89458	0.585859	0.808529	1	1364	tags=12%, list=8%, signal=13%
GO_GLANDULAR_EPITHELIAL_CELL_DEVELOPMENT	16	0.18336	0.893932	0.570866	0.809228	1	5217	tags=50%, list=32%, signal=73%
GO_ENERGY_RESERVE_METABOLIC_PROCESS	67	0.0941364	0.893276	0.588469	0.810012	1	9271	tags=66%, list=56%, signal=150%
GO_CELL_JUNCTION_ORGANIZATION	171	0.0607173	0.893065	0.575203	0.809845	1	1032	tags=12%, list=6%, signal=13%
GO_POSITIVE_T_CELL_SELECTION	21	0.162659	0.892091	0.587368	0.811218	1	4382	tags=43%, list=27%, signal=58%
GO_NUCLEAR_TRANSPORT	327	0.0423264	0.891942	0.556	0.810949	1	6216	tags=42%, list=38%, signal=66%
GO_POSITIVE_REGULATION_OF_BMP_SIGNALING_PATHWAY	30	0.134915	0.891379	0.572	0.811495	1	2722	tags=30%, list=17%, signal=36%
GO_SIGNAL_TRANSDUCTION_IN_RESPONSE_TO_DNA_DAMAGE	90	0.0807082	0.891354	0.604374	0.810996	1	7095	tags=51%, list=43%, signal=89%
GO_ENDOTHELIAL_CELL_DIFFERENTIATION	68	0.0925802	0.890148	0.579477	0.812853	1	10833	tags=75%, list=66%, signal=218%
GO_HISTONE_PHOSPHORYLATION	24	0.153791	0.889669	0.565766	0.813249	1	11881	tags=88%, list=72%, signal=314%
GO_POSITIVE_REGULATION_OF_NATURAL_KILLER_CELL_MEDIATED_IMMUNITY	18	0.172259	0.889257	0.584615	0.813475	1	9060	tags=72%, list=55%, signal=160%
GO_POSITIVE_REGULATION_OF_INTERLEUKIN_4_PRODUCTION	17	0.179771	0.889017	0.612403	0.813419	1	3823	tags=41%, list=23%, signal=54%
GO_REGULATION_OF_CHEMOTAXIS	165	0.0603217	0.888826	0.576	0.81327	1	12990	tags=85%, list=79%, signal=398%
GO_REGULATION_OF_MYELOID_LEUKOCYTE_DIFFERENTIATION	92	0.0794929	0.888717	0.594488	0.812932	1	6395	tags=47%, list=39%, signal=76%
GO_REGULATION_OF_GLUCOSE_METABOLIC_PROCESS	94	0.0788972	0.88803	0.576613	0.813729	1	4489	tags=35%, list=27%, signal=48%
GO_BIOMINERAL_TISSUE_DEVELOPMENT	62	0.0958698	0.887796	0.558282	0.813638	1	10380	tags=73%, list=63%, signal=196%
GO_AMMONIUM_ION_METABOLIC_PROCESS	156	0.0613159	0.887649	0.570588	0.81337	1	10401	tags=69%, list=63%, signal=186%
GO_SIGNAL_PEPTIDE_PROCESSING	23	0.155118	0.887622	0.599229	0.812886	1	7473	tags=61%, list=45%, signal=111%
GO_CELL_DEATH_IN_RESPONSE_TO_OXIDATIVE_STRESS	18	0.174021	0.887421	0.582834	0.812752	1	6286	tags=56%, list=38%, signal=90%
GO_NEGATIVE_REGULATION_OF_REPRODUCTIVE_PROCESS	50	0.105603	0.886463	0.580517	0.814055	1	1559	tags=20%, list=9%, signal=22%
GO_NUCLEOSIDE_BISPHOSPHATE_BIOSYNTHETIC_PROCESS	17	0.177961	0.884763	0.608519	0.816849	1	13541	tags=100%, list=82%, signal=562%
GO_PIGMENT_CELL_DIFFERENTIATION	27	0.142371	0.884665	0.587398	0.816476	1	4368	tags=41%, list=27%, signal=55%
GO_RESPONSE_TO_VITAMIN_A	19	0.172135	0.883928	0.596708	0.817452	1	9303	tags=74%, list=56%, signal=169%
GO_POSITIVE_REGULATION_OF_SECRETION	327	0.0423122	0.883633	0.617647	0.817491	1	1381	tags=13%, list=8%, signal=13%
GO_NUCLEOSIDE_BISPHOSPHATE_METABOLIC_PROCESS	30	0.13382	0.883405	0.572565	0.817367	1	13720	tags=97%, list=83%, signal=578%
GO_CHROMATIN_ASSEMBLY_OR_DISASSEMBLY	144	0.0631049	0.88322	0.605634	0.817183	1	570	tags=10%, list=3%, signal=10%
GO_ESTABLISHMENT_OF_TISSUE_POLARITY	17	0.175523	0.882183	0.582178	0.818587	1	8737	tags=71%, list=53%, signal=150%
GO_RNA_DEPENDENT_DNA_BIOSYNTHETIC_PROCESS	20	0.163009	0.882169	0.627329	0.818073	1	12964	tags=95%, list=79%, signal=446%
GO_CELL_ACTIVATION_INVOLVED_IN_IMMUNE_RESPONSE	112	0.0724668	0.881187	0.59381	0.819404	1	13666	tags=90%, list=83%, signal=526%
GO_POSITIVE_REGULATION_OF_LYMPHOCYTE_MIGRATION	22	0.15557	0.881112	0.590196	0.819006	1	1932	tags=27%, list=12%, signal=31%
GO_NEGATIVE_REGULATION_OF_CELL_CYCLE_ARREST	15	0.187906	0.879846	0.583665	0.820974	1	1299	tags=27%, list=8%, signal=29%
GO_VASOCONSTRICTION	27	0.1431	0.879836	0.579167	0.82045	1	4356	tags=41%, list=26%, signal=55%
GO_HEPARAN_SULFATE_PROTEOGLYCAN_METABOLIC_PROCESS	28	0.141528	0.879813	0.584337	0.819948	1	14142	tags=100%, list=86%, signal=706%
GO_POSITIVE_REGULATION_OF_DENDRITE_MORPHOGENESIS	31	0.130359	0.879301	0.609244	0.820398	1	10607	tags=77%, list=64%, signal=217%
GO_POSITIVE_REGULATION_OF_PROTEIN_SERINE_THREONINE_KINASE_ACTIVITY	270	0.0453704	0.87914	0.584493	0.820163	1	14270	tags=91%, list=87%, signal=671%
GO_POSITIVE_REGULATION_OF_MRNA_METABOLIC_PROCESS	42	0.112317	0.879122	0.60076	0.81966	1	12271	tags=86%, list=75%, signal=335%
GO_REGULATION_OF_PROTEIN_SERINE_THREONINE_KINASE_ACTIVITY	440	0.0360559	0.878996	0.582485	0.819378	1	12335	tags=78%, list=75%, signal=304%
GO_ACTIVATION_OF_MAPKK_ACTIVITY	48	0.107181	0.878142	0.580122	0.820554	1	12307	tags=85%, list=75%, signal=337%
GO_REGULATION_OF_SKELETAL_MUSCLE_TISSUE_DEVELOPMENT	47	0.110667	0.878108	0.588933	0.82008	1	7643	tags=57%, list=46%, signal=107%
GO_REGULATION_OF_HEMOPOIESIS	277	0.0461241	0.878095	0.616731	0.819561	1	4425	tags=31%, list=27%, signal=42%
GO_NEGATIVE_REGULATION_OF_AXON_EXTENSION	37	0.120798	0.878012	0.599165	0.819183	1	1575	tags=22%, list=10%, signal=24%
GO_DOPAMINE_METABOLIC_PROCESS	23	0.154547	0.877814	0.614625	0.81904	1	12495	tags=91%, list=76%, signal=378%
GO_REGULATION_OF_INNATE_IMMUNE_RESPONSE	311	0.0436257	0.877617	0.596806	0.818886	1	3160	tags=23%, list=19%, signal=28%
GO_POSITIVE_REGULATION_OF_GLUCOSE_METABOLIC_PROCESS	32	0.127642	0.877608	0.59879	0.818373	1	10768	tags=78%, list=65%, signal=225%
GO_MULTI_MULTICELLULAR_ORGANISM_PROCESS	184	0.0548477	0.877286	0.59434	0.818456	1	5282	tags=38%, list=32%, signal=55%
GO_COMPLEMENT_ACTIVATION	35	0.127281	0.877216	0.56917	0.818052	1	3554	tags=34%, list=22%, signal=44%
GO_RESPONSE_TO_ANTIBIOTIC	45	0.110259	0.877181	0.626984	0.817584	1	8802	tags=64%, list=53%, signal=138%
GO_REGULATION_OF_CELL_ACTIVATION	406	0.0384883	0.876492	0.583838	0.818364	1	13579	tags=86%, list=82%, signal=479%
GO_RESPONSE_TO_AMINE	47	0.107998	0.875984	0.600394	0.818775	1	4533	tags=38%, list=28%, signal=53%
GO_CELLULAR_RESPONSE_TO_CALCIUM_ION	46	0.110649	0.875063	0.598441	0.820012	1	8923	tags=65%, list=54%, signal=142%
GO_INTERACTION_WITH_SYMBIONT	48	0.106275	0.874782	0.608871	0.819989	1	7175	tags=54%, list=44%, signal=96%
GO_LIPID_HOMEOSTASIS	98	0.0757851	0.874391	0.603659	0.8202	1	6321	tags=46%, list=38%, signal=74%
GO_POSITIVE_REGULATION_OF_SKELETAL_MUSCLE_TISSUE_DEVELOPMENT	26	0.138498	0.874184	0.627151	0.820063	1	6590	tags=54%, list=40%, signal=90%
GO_MODULATION_BY_SYMBIONT_OF_HOST_CELLULAR_PROCESS	25	0.145455	0.874059	0.623457	0.819798	1	7489	tags=60%, list=45%, signal=110%
GO_REGULATION_OF_PROTEIN_POLYMERIZATION	161	0.061496	0.873978	0.618395	0.819424	1	7896	tags=54%, list=48%, signal=103%
GO_POSITIVE_REGULATION_OF_TRANSCRIPTION_FACTOR_IMPORT_INTO_NUCLEUS	45	0.109772	0.873441	0.613682	0.81992	1	2588	tags=27%, list=16%, signal=32%
GO_LYSOSOME_LOCALIZATION	23	0.148207	0.873435	0.63299	0.8194	1	10451	tags=78%, list=63%, signal=214%
GO_SYMPATHETIC_NERVOUS_SYSTEM_DEVELOPMENT	16	0.180442	0.873131	0.59604	0.819461	1	5265	tags=50%, list=32%, signal=73%
GO_RECEPTOR_INTERNALIZATION	43	0.114195	0.873052	0.602713	0.819073	1	12678	tags=88%, list=77%, signal=383%
GO_NEGATIVE_REGULATION_OF_RNA_SPLICING	24	0.151237	0.872687	0.590196	0.81928	1	11923	tags=88%, list=72%, signal=316%
GO_POSITIVE_REGULATION_OF_INNATE_IMMUNE_RESPONSE	229	0.0503887	0.872511	0.578714	0.81909	1	3424	tags=26%, list=21%, signal=32%
GO_VESICLE_MEDIATED_TRANSPORT_BETWEEN_ENDOSOMAL_COMPARTMENTS	19	0.163503	0.872151	0.620278	0.819236	1	9445	tags=74%, list=57%, signal=173%
GO_REGULATION_OF_T_CELL_MIGRATION	21	0.158212	0.871593	0.610672	0.819786	1	1318	tags=24%, list=8%, signal=26%
GO_LUNG_CELL_DIFFERENTIATION	24	0.147437	0.870239	0.626033	0.821832	1	10613	tags=79%, list=64%, signal=222%
GO_REGULATION_OF_SYSTEM_PROCESS	466	0.0361138	0.869788	0.603113	0.822171	1	13417	tags=85%, list=81%, signal=445%
GO_RESPONSE_TO_ACETYLCHOLINE	15	0.185597	0.868118	0.620278	0.824846	1	10121	tags=80%, list=61%, signal=207%
GO_POSITIVE_REGULATION_OF_CHEMOTAXIS	109	0.0718827	0.868	0.608527	0.824531	1	10911	tags=73%, list=66%, signal=216%
GO_NEGATIVE_REGULATION_OF_CYTOKINE_BIOSYNTHETIC_PROCESS	25	0.143642	0.867955	0.602362	0.82408	1	3566	tags=36%, list=22%, signal=46%
GO_CELLULAR_RESPONSE_TO_GLUCOSE_STARVATION	30	0.129562	0.86776	0.626719	0.823932	1	8849	tags=67%, list=54%, signal=144%
GO_REGULATION_OF_TRANSCRIPTION_FROM_RNA_POLYMERASE_III_PROMOTER	19	0.167505	0.867651	0.619503	0.823598	1	10246	tags=79%, list=62%, signal=209%
GO_PROTEIN_STABILIZATION	123	0.0665834	0.867476	0.609407	0.823365	1	12033	tags=80%, list=73%, signal=294%
GO_REGULATION_OF_INTRACELLULAR_PROTEIN_TRANSPORT	337	0.0412018	0.867391	0.599606	0.823019	1	4808	tags=33%, list=29%, signal=46%
GO_SKELETAL_MUSCLE_CELL_DIFFERENTIATION	49	0.104529	0.866842	0.633197	0.823547	1	2316	tags=24%, list=14%, signal=28%
GO_NEGATIVE_REGULATION_OF_SECRETION	175	0.0559032	0.865784	0.630705	0.825035	1	13864	tags=90%, list=84%, signal=561%
GO_REGULATION_OF_PLASMA_MEMBRANE_ORGANIZATION	69	0.0898063	0.865729	0.618661	0.824598	1	14280	tags=96%, list=87%, signal=716%
GO_NEGATIVE_REGULATION_OF_MUSCLE_CELL_APOPTOTIC_PROCESS	28	0.135324	0.865082	0.619433	0.825331	1	14244	tags=100%, list=86%, signal=739%
GO_NEURAL_RETINA_DEVELOPMENT	44	0.109079	0.864434	0.652695	0.8261	1	13180	tags=91%, list=80%, signal=454%
GO_CELLULAR_RESPONSE_TO_OSMOTIC_STRESS	20	0.160122	0.864417	0.627767	0.825604	1	7247	tags=60%, list=44%, signal=107%
GO_REGULATION_OF_TELOMERASE_ACTIVITY	39	0.118945	0.864382	0.606061	0.825129	1	13670	tags=95%, list=83%, signal=557%
GO_REGULATION_OF_PROTEIN_TARGETING_TO_MEMBRANE	18	0.169645	0.864122	0.609901	0.825117	1	11848	tags=89%, list=72%, signal=316%
GO_GENERATION_OF_PRECURSOR_METABOLITES_AND_ENERGY	269	0.0446393	0.864054	0.635081	0.824715	1	7970	tags=53%, list=48%, signal=101%
GO_NEGATIVE_REGULATION_OF_CELL_CYCLE	390	0.0380597	0.863821	0.614754	0.824611	1	6524	tags=43%, list=40%, signal=70%
GO_REGULATION_OF_PROTEIN_TARGETING_TO_MITOCHONDRION	89	0.0777442	0.863052	0.599602	0.825508	1	7053	tags=51%, list=43%, signal=88%
GO_MACROAUTOPHAGY	252	0.0480287	0.862611	0.627413	0.825761	1	11834	tags=77%, list=72%, signal=268%
GO_RESPONSE_TO_OSMOTIC_STRESS	58	0.096521	0.860422	0.613861	0.829412	1	5798	tags=45%, list=35%, signal=69%
GO_REGULATION_OF_PHAGOCYTOSIS	59	0.0932725	0.859943	0.634766	0.829822	1	14380	tags=97%, list=87%, signal=759%
GO_CELL_KILLING	29	0.132635	0.859377	0.636542	0.830324	1	658	tags=17%, list=4%, signal=18%
GO_REGULATION_OF_NUCLEOTIDE_METABOLIC_PROCESS	193	0.0536731	0.859231	0.624754	0.830071	1	6635	tags=46%, list=40%, signal=75%
GO_ENDOCARDIAL_CUSHION_MORPHOGENESIS	20	0.158207	0.858992	0.615385	0.830001	1	4808	tags=45%, list=29%, signal=63%
GO_OLIGODENDROCYTE_DIFFERENTIATION	57	0.0938088	0.858695	0.640777	0.830021	1	11173	tags=77%, list=68%, signal=239%
GO_NEGATIVE_REGULATION_OF_ADAPTIVE_IMMUNE_RESPONSE	28	0.134103	0.85803	0.620825	0.830774	1	3088	tags=32%, list=19%, signal=39%
GO_N_TERMINAL_PROTEIN_AMINO_ACID_MODIFICATION	24	0.143561	0.857214	0.640562	0.831766	1	8618	tags=67%, list=52%, signal=140%
GO_ADRENAL_GLAND_DEVELOPMENT	22	0.153498	0.857103	0.629259	0.831454	1	4212	tags=41%, list=26%, signal=55%
GO_REGULATION_OF_LYMPHOCYTE_DIFFERENTIATION	118	0.0696499	0.856817	0.62069	0.831471	1	8770	tags=60%, list=53%, signal=128%
GO_PURINE_NUCLEOBASE_METABOLIC_PROCESS	18	0.169949	0.855506	0.635802	0.833338	1	9098	tags=72%, list=55%, signal=161%
GO_NEGATIVE_REGULATION_OF_LEUKOCYTE_MEDIATED_IMMUNITY	34	0.125671	0.855454	0.622951	0.832908	1	3262	tags=32%, list=20%, signal=40%
GO_RESPONSE_TO_IMMOBILIZATION_STRESS	20	0.158024	0.854666	0.630303	0.833841	1	13046	tags=95%, list=79%, signal=456%
GO_CALCIUM_DEPENDENT_CELL_CELL_ADHESION_VIA_PLASMA_MEMBRANE_CELL_ADHESION_MOLECULES	24	0.148	0.854463	0.607955	0.833712	1	5800	tags=50%, list=35%, signal=77%
GO_ENDOTHELIAL_CELL_PROLIFERATION	22	0.153597	0.854431	0.627329	0.833247	1	13194	tags=95%, list=80%, signal=479%
GO_REGULATION_OF_PROTEIN_KINASE_B_SIGNALING	114	0.0691328	0.854088	0.629845	0.833355	1	3058	tags=25%, list=19%, signal=31%
GO_REGULATION_OF_METAL_ION_TRANSPORT	293	0.0426601	0.853764	0.644578	0.833434	1	13418	tags=86%, list=81%, signal=454%
GO_EYE_DEVELOPMENT	299	0.0420121	0.853429	0.641237	0.83357	1	8133	tags=54%, list=49%, signal=104%
GO_I_KAPPAB_KINASE_NF_KAPPAB_SIGNALING	64	0.0888528	0.853157	0.637097	0.833549	1	8063	tags=58%, list=49%, signal=113%
GO_LYTIC_VACUOLE_ORGANIZATION	50	0.103252	0.853008	0.643443	0.833299	1	13456	tags=92%, list=82%, signal=501%
GO_NEGATIVE_REGULATION_OF_KINASE_ACTIVITY	234	0.047634	0.85199	0.635628	0.834638	1	7531	tags=50%, list=46%, signal=92%
GO_RESPONSE_TO_NITRIC_OXIDE	21	0.152315	0.851957	0.65032	0.834179	1	12395	tags=90%, list=75%, signal=365%
GO_INTRASPECIES_INTERACTION_BETWEEN_ORGANISMS	41	0.111617	0.851056	0.612326	0.835327	1	12225	tags=85%, list=74%, signal=330%
GO_NATURAL_KILLER_CELL_ACTIVATION	34	0.123352	0.850659	0.641129	0.835535	1	6691	tags=53%, list=41%, signal=89%
GO_PERIPHERAL_NERVOUS_SYSTEM_AXON_ENSHEATHMENT	21	0.156171	0.850637	0.638254	0.835043	1	10763	tags=81%, list=65%, signal=233%
GO_TRIGLYCERIDE_CATABOLIC_PROCESS	18	0.169645	0.849542	0.647638	0.836451	1	3613	tags=39%, list=22%, signal=50%
GO_REGULATION_OF_NEUROLOGICAL_SYSTEM_PROCESS	55	0.0964805	0.848893	0.641975	0.8371	1	13388	tags=91%, list=81%, signal=484%
GO_CYCLIC_NUCLEOTIDE_MEDIATED_SIGNALING	44	0.105924	0.848736	0.647638	0.83686	1	8740	tags=64%, list=53%, signal=135%
GO_NEGATIVE_REGULATION_OF_TOR_SIGNALING	29	0.132547	0.848686	0.646602	0.836432	1	12586	tags=90%, list=76%, signal=380%
GO_NEGATIVE_REGULATION_OF_LYASE_ACTIVITY	27	0.138539	0.848472	0.654471	0.836304	1	10531	tags=78%, list=64%, signal=215%
GO_ER_NUCLEUS_SIGNALING_PATHWAY	32	0.125639	0.847889	0.633333	0.836855	1	12345	tags=88%, list=75%, signal=349%
GO_MITOCHONDRIAL_MEMBRANE_ORGANIZATION	88	0.0774215	0.847854	0.657088	0.836394	1	7340	tags=52%, list=45%, signal=94%
GO_REGULATION_OF_LYMPHOCYTE_CHEMOTAXIS	16	0.174768	0.847793	0.641473	0.835967	1	12564	tags=94%, list=76%, signal=395%
GO_DNA_PACKAGING	159	0.0595685	0.847746	0.634454	0.835543	1	7107	tags=49%, list=43%, signal=85%
GO_POSITIVE_REGULATION_OF_PROTEIN_KINASE_B_SIGNALING	76	0.0820631	0.847226	0.693333	0.836032	1	3638	tags=30%, list=22%, signal=39%
GO_NEGATIVE_REGULATION_OF_PROTEIN_CATABOLIC_PROCESS	102	0.0724657	0.846235	0.635478	0.837356	1	6402	tags=46%, list=39%, signal=75%
GO_REGULATION_OF_PROTEIN_MATURATION	68	0.0888898	0.846068	0.642578	0.837161	1	13800	tags=93%, list=84%, signal=569%
GO_NEGATIVE_REGULATION_OF_CELL_ACTIVATION	135	0.0636058	0.844287	0.640316	0.83985	1	4206	tags=32%, list=26%, signal=42%
GO_INTRACELLULAR_STEROID_HORMONE_RECEPTOR_SIGNALING_PATHWAY	64	0.0910966	0.844157	0.634694	0.839557	1	11629	tags=80%, list=71%, signal=270%
GO_NEGATIVE_REGULATION_OF_IMMUNE_SYSTEM_PROCESS	322	0.0412443	0.843748	0.650763	0.839804	1	4141	tags=29%, list=25%, signal=38%
GO_REGULATION_OF_T_CELL_RECEPTOR_SIGNALING_PATHWAY	24	0.14277	0.843738	0.632735	0.8393	1	8631	tags=67%, list=52%, signal=140%
GO_SEX_DIFFERENTIATION	236	0.048217	0.843051	0.636	0.840051	1	6544	tags=44%, list=40%, signal=73%
GO_RESPONSE_TO_HEAT	80	0.0811852	0.842639	0.662768	0.84028	1	9168	tags=64%, list=56%, signal=143%
GO_NEGATIVE_REGULATION_OF_CELL_CYCLE_PROCESS	193	0.0512163	0.84243	0.666667	0.840149	1	6931	tags=47%, list=42%, signal=80%
GO_METENCEPHALON_DEVELOPMENT	93	0.0756726	0.84223	0.648148	0.83996	1	10271	tags=70%, list=62%, signal=185%
GO_MULTICELLULAR_ORGANISMAL_HOMEOSTASIS	236	0.0480384	0.841318	0.649269	0.841152	1	1243	tags=12%, list=8%, signal=13%
GO_APOPTOTIC_DNA_FRAGMENTATION	15	0.181708	0.841155	0.636727	0.840907	1	11283	tags=87%, list=69%, signal=275%
GO_ORGANIC_HYDROXY_COMPOUND_CATABOLIC_PROCESS	65	0.0883361	0.841017	0.66	0.840641	1	2604	tags=25%, list=16%, signal=29%
GO_SOMATIC_STEM_CELL_POPULATION_MAINTENANCE	62	0.0905715	0.840518	0.663424	0.841054	1	1435	tags=18%, list=9%, signal=19%
GO_PHOSPHATIDYLETHANOLAMINE_METABOLIC_PROCESS	16	0.173947	0.840304	0.676	0.840901	1	8460	tags=69%, list=51%, signal=141%
GO_CELLULAR_MODIFIED_AMINO_ACID_METABOLIC_PROCESS	195	0.0514569	0.839781	0.654297	0.841342	1	5834	tags=41%, list=35%, signal=62%
GO_NEURAL_CREST_CELL_MIGRATION	48	0.103695	0.839345	0.654369	0.841586	1	698	tags=15%, list=4%, signal=15%
GO_RESPONSE_TO_MONOAMINE	35	0.122343	0.838532	0.68254	0.842505	1	5988	tags=49%, list=36%, signal=76%
GO_NEGATIVE_REGULATION_OF_STEM_CELL_DIFFERENTIATION	39	0.114025	0.8378	0.650295	0.84325	1	11217	tags=79%, list=68%, signal=249%
GO_REGULATION_OF_CATION_CHANNEL_ACTIVITY	78	0.0807899	0.837131	0.665988	0.843948	1	10077	tags=69%, list=61%, signal=178%
GO_RESPONSE_TO_MUSCLE_ACTIVITY	17	0.171705	0.836726	0.632114	0.844166	1	7831	tags=65%, list=48%, signal=123%
GO_PROTEIN_ADP_RIBOSYLATION	20	0.152796	0.835872	0.644101	0.845261	1	8191	tags=65%, list=50%, signal=129%
GO_DNA_DAMAGE_RESPONSE_SIGNAL_TRANSDUCTION_RESULTING_IN_TRANSCRIPTION	15	0.181404	0.835168	0.622718	0.846046	1	7994	tags=67%, list=49%, signal=129%
GO_REGULATION_OF_PROTEIN_AUTOPHOSPHORYLATION	35	0.116207	0.834665	0.674089	0.846474	1	13618	tags=94%, list=83%, signal=543%
GO_NEGATIVE_REGULATION_OF_SMALL_GTPASE_MEDIATED_SIGNAL_TRANSDUCTION	37	0.117353	0.834662	0.660338	0.845964	1	12760	tags=89%, list=77%, signal=395%
GO_MECHANORECEPTOR_DIFFERENTIATION	49	0.100814	0.834504	0.677215	0.845699	1	2377	tags=24%, list=14%, signal=29%
GO_REGULATION_OF_FIBROBLAST_GROWTH_FACTOR_RECEPTOR_SIGNALING_PATHWAY	24	0.143166	0.833186	0.658301	0.847597	1	12742	tags=92%, list=77%, signal=404%
GO_CYTOKINE_PRODUCTION	107	0.0681609	0.832271	0.675889	0.848741	1	10582	tags=71%, list=64%, signal=197%
GO__DE_NOVO_PROTEIN_FOLDING	17	0.167093	0.832109	0.673956	0.848514	1	12751	tags=94%, list=77%, signal=416%
GO_CELL_AGING	64	0.0893271	0.832021	0.665339	0.848166	1	10886	tags=75%, list=66%, signal=220%
GO_REGULATION_OF_MUSCLE_CONTRACTION	137	0.0617325	0.831026	0.68357	0.849431	1	13417	tags=88%, list=81%, signal=469%
GO_NEGATIVE_REGULATION_OF_CYCLIN_DEPENDENT_PROTEIN_KINASE_ACTIVITY	32	0.124977	0.830486	0.684512	0.849867	1	7209	tags=56%, list=44%, signal=100%
GO_NUCLEAR_TRANSCRIBED_MRNA_CATABOLIC_PROCESS_DEADENYLATION_DEPENDENT_DECAY	52	0.0974259	0.830327	0.660494	0.849624	1	6001	tags=46%, list=36%, signal=72%
GO_HUMORAL_IMMUNE_RESPONSE_MEDIATED_BY_CIRCULATING_IMMUNOGLOBULIN	31	0.125406	0.830317	0.656716	0.849118	1	11751	tags=84%, list=71%, signal=292%
GO_DICARBOXYLIC_ACID_CATABOLIC_PROCESS	15	0.180249	0.829024	0.638835	0.85089	1	4719	tags=47%, list=29%, signal=65%
GO_EPITHELIAL_CILIUM_MOVEMENT	18	0.162169	0.828104	0.668605	0.852088	1	7396	tags=61%, list=45%, signal=111%
GO_MORPHOGENESIS_OF_AN_EPITHELIAL_SHEET	38	0.111807	0.827887	0.675906	0.851939	1	10731	tags=76%, list=65%, signal=219%
GO_LYMPHOCYTE_COSTIMULATION	60	0.0900061	0.826985	0.68	0.853031	1	13894	tags=93%, list=84%, signal=595%
GO_MULTI_ORGANISM_BEHAVIOR	68	0.0849394	0.826898	0.693798	0.852688	1	5872	tags=44%, list=36%, signal=68%
GO_REGULATION_OF_VASOCONSTRICTION	60	0.0899147	0.826805	0.65896	0.852328	1	6484	tags=48%, list=39%, signal=79%
GO_RESPONSE_TO_FLUID_SHEAR_STRESS	34	0.121083	0.826458	0.655242	0.852423	1	11088	tags=79%, list=67%, signal=243%
GO_REGULATION_OF_CALCIUM_MEDIATED_SIGNALING	70	0.082169	0.823852	0.674286	0.856644	1	10651	tags=73%, list=65%, signal=205%
GO_HEXOSE_CATABOLIC_PROCESS	44	0.102343	0.822798	0.668067	0.857983	1	4307	tags=36%, list=26%, signal=49%
GO_PROTEIN_HOMOTRIMERIZATION	19	0.156877	0.821206	0.680723	0.860387	1	9554	tags=74%, list=58%, signal=175%
GO_LAMELLIPODIUM_ORGANIZATION	34	0.117031	0.820814	0.686441	0.860549	1	11639	tags=82%, list=71%, signal=280%
GO_RESPONSE_TO_REACTIVE_OXYGEN_SPECIES	179	0.052343	0.820652	0.696787	0.860315	1	13316	tags=86%, list=81%, signal=444%
GO_INNERVATION	23	0.142503	0.820211	0.688755	0.860609	1	11977	tags=87%, list=73%, signal=318%
GO_MEMBRANE_DISASSEMBLY	41	0.110489	0.819946	0.675906	0.860548	1	10235	tags=73%, list=62%, signal=193%
GO_NEGATIVE_REGULATION_OF_CELL_CYCLE_G1_S_PHASE_TRANSITION	89	0.0738949	0.819791	0.688391	0.860288	1	6931	tags=49%, list=42%, signal=85%
GO_PEPTIDE_TRANSPORT	66	0.086132	0.819165	0.709865	0.860895	1	11812	tags=80%, list=72%, signal=283%
GO_POSITIVE_REGULATION_OF_SUBSTRATE_ADHESION_DEPENDENT_CELL_SPREADING	23	0.144023	0.819004	0.682446	0.860656	1	11952	tags=87%, list=73%, signal=317%
GO_REGULATION_OF_RYANODINE_SENSITIVE_CALCIUM_RELEASE_CHANNEL_ACTIVITY	24	0.138301	0.818132	0.689873	0.861753	1	10077	tags=75%, list=61%, signal=193%
GO_REGULATION_OF_MEMBRANE_LIPID_DISTRIBUTION	37	0.11043	0.818052	0.721074	0.861381	1	7087	tags=54%, list=43%, signal=95%
GO_POSITIVE_REGULATION_OF_FIBROBLAST_PROLIFERATION	49	0.101286	0.817995	0.702703	0.860961	1	1697	tags=20%, list=10%, signal=23%
GO_CELL_CELL_SIGNALING_INVOLVED_IN_CARDIAC_CONDUCTION	20	0.147812	0.817993	0.675048	0.860448	1	8273	tags=65%, list=50%, signal=130%
GO_IN_UTERO_EMBRYONIC_DEVELOPMENT	292	0.0416374	0.817988	0.69305	0.859937	1	10437	tags=67%, list=63%, signal=181%
GO_VACUOLE_FUSION	21	0.152558	0.817516	0.666008	0.860259	1	12391	tags=90%, list=75%, signal=365%
GO_ASTROCYTE_DIFFERENTIATION	37	0.113605	0.817335	0.688555	0.860046	1	14157	tags=97%, list=86%, signal=691%
GO_MYOBLAST_DIFFERENTIATION	36	0.115979	0.817101	0.677755	0.859927	1	2668	tags=28%, list=16%, signal=33%
GO_NEGATIVE_REGULATION_OF_DEVELOPMENTAL_GROWTH	81	0.077491	0.816825	0.703922	0.859895	1	4829	tags=37%, list=29%, signal=52%
GO_STEROL_HOMEOSTASIS	51	0.0964593	0.816513	0.667946	0.859937	1	5197	tags=41%, list=32%, signal=60%
GO_PROTEIN_DEGLYCOSYLATION	21	0.148424	0.816082	0.700197	0.860167	1	6969	tags=57%, list=42%, signal=99%
GO_REGULATION_OF_HOMOTYPIC_CELL_CELL_ADHESION	261	0.0443857	0.816016	0.666667	0.859779	1	3823	tags=28%, list=23%, signal=35%
GO_WNT_SIGNALING_PATHWAY	327	0.039503	0.815675	0.672794	0.859842	1	9888	tags=64%, list=60%, signal=157%
GO_POSITIVE_REGULATION_OF_ATPASE_ACTIVITY	40	0.108065	0.814856	0.709234	0.860766	1	7282	tags=55%, list=44%, signal=98%
GO_GLUCAN_BIOSYNTHETIC_PROCESS	23	0.142156	0.814755	0.673554	0.860423	1	6254	tags=52%, list=38%, signal=84%
GO_SINGLE_ORGANISM_MEMBRANE_FUSION	108	0.0671984	0.814412	0.680723	0.860526	1	9117	tags=62%, list=55%, signal=138%
GO_POSITIVE_REGULATION_OF_CYTOPLASMIC_TRANSPORT	259	0.0431646	0.81424	0.690909	0.860304	1	10682	tags=69%, list=65%, signal=194%
GO_REGULATION_OF_TYPE_2_IMMUNE_RESPONSE	21	0.145089	0.811967	0.688559	0.86374	1	10161	tags=76%, list=62%, signal=199%
GO_LIVER_REGENERATION	17	0.163914	0.811889	0.692308	0.863357	1	8928	tags=71%, list=54%, signal=154%
GO_OOCYTE_MATURATION	15	0.177758	0.811611	0.688	0.863332	1	11348	tags=87%, list=69%, signal=278%
GO_HEPARAN_SULFATE_PROTEOGLYCAN_BIOSYNTHETIC_PROCESS	23	0.141485	0.81131	0.720472	0.863333	1	14142	tags=100%, list=86%, signal=706%
GO_CELLULAR_RESPONSE_TO_PH	17	0.163947	0.811031	0.708333	0.8633	1	6021	tags=53%, list=37%, signal=83%
GO_POLYOL_METABOLIC_PROCESS	89	0.0721328	0.810994	0.706458	0.862854	1	13992	tags=92%, list=85%, signal=609%
GO_ENDOSOME_ORGANIZATION	56	0.0931609	0.810722	0.704545	0.862809	1	4352	tags=36%, list=26%, signal=48%
GO_HORMONE_BIOSYNTHETIC_PROCESS	45	0.0977778	0.810579	0.716075	0.862568	1	4981	tags=40%, list=30%, signal=57%
GO_STRESS_ACTIVATED_PROTEIN_KINASE_SIGNALING_CASCADE	94	0.0709848	0.810316	0.704918	0.862509	1	4969	tags=37%, list=30%, signal=53%
GO_CYCLIC_NUCLEOTIDE_METABOLIC_PROCESS	56	0.0925191	0.809878	0.718954	0.862776	1	11127	tags=77%, list=68%, signal=236%
GO_NEGATIVE_REGULATION_OF_CELL_MATRIX_ADHESION	28	0.127852	0.809498	0.694387	0.862906	1	12014	tags=86%, list=73%, signal=316%
GO_REGULATION_OF_MUSCLE_CELL_APOPTOTIC_PROCESS	39	0.109713	0.807777	0.723849	0.865299	1	14244	tags=97%, list=86%, signal=719%
GO_POSTSYNAPTIC_MEMBRANE_ORGANIZATION	25	0.132879	0.807647	0.70082	0.86501	1	7037	tags=56%, list=43%, signal=98%
GO_RESPONSE_TO_VITAMIN	95	0.0706147	0.807455	0.717791	0.864792	1	13579	tags=89%, list=82%, signal=507%
GO_POSITIVE_REGULATION_OF_INTRACELLULAR_PROTEIN_TRANSPORT	226	0.0449141	0.807324	0.723711	0.864504	1	4808	tags=34%, list=29%, signal=47%
GO_REGULATION_OF_LONG_TERM_NEURONAL_SYNAPTIC_PLASTICITY	23	0.139402	0.806991	0.69375	0.864544	1	12028	tags=87%, list=73%, signal=322%
GO_DNA_CATABOLIC_PROCESS	27	0.129903	0.806964	0.703008	0.864083	1	11283	tags=81%, list=69%, signal=258%
GO_NEGATIVE_REGULATION_OF_INTRACELLULAR_SIGNAL_TRANSDUCTION	401	0.0356932	0.806816	0.69685	0.863828	1	15074	tags=95%, list=92%, signal=1094%
GO_REGULATION_OF_NATURAL_KILLER_CELL_MEDIATED_IMMUNITY	26	0.131977	0.805975	0.680328	0.864696	1	2263	tags=27%, list=14%, signal=31%
GO_REGULATION_OF_MESODERM_DEVELOPMENT	15	0.174841	0.805586	0.701323	0.864842	1	4808	tags=47%, list=29%, signal=66%
GO_VASCULAR_PROCESS_IN_CIRCULATORY_SYSTEM	152	0.0560714	0.805217	0.728713	0.864957	1	8836	tags=59%, list=54%, signal=127%
GO_PROTEIN_INSERTION_INTO_MEMBRANE	22	0.143681	0.804915	0.705882	0.864967	1	7368	tags=59%, list=45%, signal=107%
GO_REGULATION_OF_LYMPHOCYTE_MIGRATION	31	0.123816	0.804634	0.717092	0.864963	1	13371	tags=94%, list=81%, signal=496%
GO_NEGATIVE_REGULATION_OF_MUSCLE_TISSUE_DEVELOPMENT	34	0.115031	0.804198	0.715768	0.865154	1	8281	tags=62%, list=50%, signal=124%
GO_RETINA_MORPHOGENESIS_IN_CAMERA_TYPE_EYE	40	0.108491	0.803433	0.696	0.86595	1	12216	tags=85%, list=74%, signal=328%
GO_DIVALENT_INORGANIC_CATION_HOMEOSTASIS	314	0.0390398	0.803227	0.729387	0.865779	1	3512	tags=25%, list=21%, signal=31%
GO_STAT_CASCADE	43	0.10348	0.803158	0.725252	0.865397	1	12471	tags=86%, list=76%, signal=353%
GO_OVULATION_CYCLE_PROCESS	84	0.073704	0.802571	0.726514	0.86585	1	8987	tags=62%, list=55%, signal=136%
GO_CELLULAR_PIGMENTATION	42	0.10876	0.802042	0.705155	0.866257	1	5663	tags=45%, list=34%, signal=69%
GO_AUTOPHAGOSOME_ORGANIZATION	37	0.109685	0.801987	0.719057	0.865841	1	12886	tags=89%, list=78%, signal=409%
GO_NEGATIVE_REGULATION_OF_MITOTIC_CELL_CYCLE	179	0.0518646	0.801926	0.706612	0.865426	1	6791	tags=46%, list=41%, signal=78%
GO_POSITIVE_REGULATION_OF_KIDNEY_DEVELOPMENT	37	0.108776	0.801423	0.703922	0.865809	1	9785	tags=70%, list=59%, signal=173%
GO_REGULATION_OF_SMOOTH_MUSCLE_CELL_DIFFERENTIATION	18	0.158765	0.800683	0.693133	0.866542	1	9282	tags=72%, list=56%, signal=165%
GO_SODIUM_ION_HOMEOSTASIS	27	0.127836	0.800596	0.727088	0.866185	1	12537	tags=89%, list=76%, signal=372%
GO_RESPIRATORY_BURST	15	0.17004	0.800345	0.713693	0.86612	1	2691	tags=33%, list=16%, signal=40%
GO_PROTEIN_EXPORT_FROM_NUCLEUS	29	0.125699	0.800272	0.704501	0.865725	1	9291	tags=69%, list=56%, signal=158%
GO_NEURON_PROJECTION_REGENERATION	29	0.124153	0.799876	0.701789	0.865898	1	12724	tags=90%, list=77%, signal=393%
GO_POSITIVE_REGULATION_OF_LEUKOCYTE_DEGRANULATION	17	0.164354	0.799691	0.704453	0.865699	1	2139	tags=29%, list=13%, signal=34%
GO_REGENERATION	146	0.0558418	0.799029	0.73499	0.866321	1	12286	tags=80%, list=75%, signal=313%
GO_NUCLEOPHAGY	17	0.158888	0.798851	0.73	0.866117	1	12886	tags=94%, list=78%, signal=432%
GO_REGULATION_OF_TYROSINE_PHOSPHORYLATION_OF_STAT5_PROTEIN	17	0.159013	0.798481	0.724806	0.866247	1	7071	tags=59%, list=43%, signal=103%
GO_MYOTUBE_CELL_DEVELOPMENT	24	0.134683	0.797561	0.719917	0.867299	1	11509	tags=83%, list=70%, signal=276%
GO_CELLULAR_TRANSITION_METAL_ION_HOMEOSTASIS	73	0.0804307	0.79657	0.702041	0.868462	1	9961	tags=68%, list=60%, signal=173%
GO_MICROTUBULE_POLYMERIZATION_OR_DEPOLYMERIZATION	39	0.106127	0.796285	0.750487	0.868412	1	7546	tags=56%, list=46%, signal=104%
GO_REGULATION_OF_PROTEIN_TARGETING	268	0.0418669	0.795492	0.749482	0.869298	1	12595	tags=81%, list=76%, signal=337%
GO_PROTEIN_LOCALIZATION_TO_CYTOSKELETON	28	0.124972	0.795297	0.743028	0.86913	1	13826	tags=96%, list=84%, signal=600%
GO_MESENCHYME_MORPHOGENESIS	36	0.111142	0.794316	0.714286	0.870307	1	5950	tags=47%, list=36%, signal=74%
GO_NEGATIVE_REGULATION_OF_OXIDOREDUCTASE_ACTIVITY	23	0.137237	0.793763	0.711019	0.870741	1	7051	tags=57%, list=43%, signal=99%
GO_REGULATION_OF_CELL_CELL_ADHESION	325	0.0384525	0.793678	0.707317	0.870379	1	5054	tags=34%, list=31%, signal=49%
GO_RETINA_LAYER_FORMATION	18	0.156212	0.792593	0.712	0.871641	1	12069	tags=89%, list=73%, signal=332%
GO_NEGATIVE_REGULATION_OF_NF_KAPPAB_IMPORT_INTO_NUCLEUS	16	0.163365	0.791211	0.729084	0.873528	1	13781	tags=100%, list=84%, signal=612%
GO_CELLULAR_RESPONSE_TO_RADIATION	128	0.0599577	0.790862	0.718053	0.873605	1	11243	tags=74%, list=68%, signal=232%
GO_POSITIVE_REGULATION_OF_LIPID_TRANSPORT	48	0.0952381	0.790216	0.752515	0.874161	1	1180	tags=17%, list=7%, signal=18%
GO_RESPONSE_TO_EPIDERMAL_GROWTH_FACTOR	27	0.129234	0.789834	0.741107	0.874256	1	5194	tags=44%, list=32%, signal=65%
GO_HEMATOPOIETIC_PROGENITOR_CELL_DIFFERENTIATION	95	0.0676802	0.789778	0.717899	0.873858	1	5132	tags=38%, list=31%, signal=55%
GO_POSITIVE_REGULATION_OF_RESPONSE_TO_WOUNDING	143	0.0568641	0.788778	0.733706	0.87502	1	2641	tags=22%, list=16%, signal=26%
GO_REGULATION_OF_EPIDERMAL_GROWTH_FACTOR_ACTIVATED_RECEPTOR_ACTIVITY	21	0.139626	0.787678	0.716667	0.876305	1	13388	tags=95%, list=81%, signal=508%
GO_RESPONSE_TO_LEPTIN	18	0.155726	0.787343	0.721868	0.876348	1	5672	tags=50%, list=34%, signal=76%
GO_EXPLORATION_BEHAVIOR	22	0.142068	0.786555	0.720388	0.877167	1	4400	tags=41%, list=27%, signal=56%
GO_POSITIVE_REGULATION_OF_CHONDROCYTE_DIFFERENTIATION	18	0.155057	0.786227	0.715686	0.877236	1	11173	tags=83%, list=68%, signal=259%
GO_ORGAN_REGENERATION	78	0.0758015	0.785871	0.749503	0.877344	1	11848	tags=79%, list=72%, signal=282%
GO_RESPONSE_TO_ELECTRICAL_STIMULUS	41	0.103165	0.783989	0.719124	0.879985	1	3928	tags=34%, list=24%, signal=45%
GO_GLIOGENESIS	163	0.0521316	0.783355	0.752083	0.880514	1	11173	tags=73%, list=68%, signal=225%
GO_DNA_DEALKYLATION	17	0.160468	0.783203	0.729572	0.880247	1	12860	tags=94%, list=78%, signal=429%
GO_CELL_CYCLE_ARREST	137	0.0579441	0.782471	0.767068	0.88093	1	12998	tags=85%, list=79%, signal=398%
GO_REGULATION_OF_T_CELL_DIFFERENTIATION	95	0.0675838	0.782444	0.7607	0.880463	1	3920	tags=31%, list=24%, signal=40%
GO_VENTRAL_SPINAL_CORD_DEVELOPMENT	39	0.107793	0.781677	0.73617	0.881221	1	6674	tags=51%, list=41%, signal=86%
GO_REGULATION_OF_CIRCADIAN_SLEEP_WAKE_CYCLE	24	0.133513	0.781421	0.708861	0.881162	1	2607	tags=29%, list=16%, signal=35%
GO_REGULATION_OF_GASTRULATION	29	0.120863	0.781002	0.746753	0.881339	1	5395	tags=45%, list=33%, signal=67%
GO_REGULATION_OF_ATPASE_ACTIVITY	60	0.0879342	0.7806	0.720388	0.881483	1	7340	tags=53%, list=45%, signal=96%
GO_BRANCHING_INVOLVED_IN_URETERIC_BUD_MORPHOGENESIS	39	0.106576	0.780305	0.722581	0.881471	1	12184	tags=85%, list=74%, signal=324%
GO_REGULATION_OF_PEPTIDYL_TYROSINE_PHOSPHORYLATION	194	0.0480272	0.779396	0.753747	0.882458	1	7707	tags=52%, list=47%, signal=96%
GO_POSITIVE_REGULATION_OF_MULTICELLULAR_ORGANISMAL_METABOLIC_PROCESS	19	0.147231	0.778745	0.749503	0.883	1	7979	tags=63%, list=48%, signal=122%
GO_MATING_BEHAVIOR	20	0.143587	0.778571	0.740385	0.882801	1	5872	tags=50%, list=36%, signal=78%
GO_AROMATIC_AMINO_ACID_FAMILY_CATABOLIC_PROCESS	19	0.15053	0.778457	0.753061	0.882486	1	990	tags=21%, list=6%, signal=22%
GO_AXIS_SPECIFICATION	82	0.0709546	0.778305	0.767347	0.882238	1	10084	tags=68%, list=61%, signal=175%
GO_RESPONSE_TO_NICOTINE	44	0.100201	0.778293	0.778218	0.881749	1	8834	tags=64%, list=54%, signal=137%
GO_PALATE_DEVELOPMENT	80	0.0748704	0.777921	0.759596	0.881851	1	5154	tags=39%, list=31%, signal=56%
GO_POSITIVE_REGULATION_OF_LIPID_METABOLIC_PROCESS	118	0.0624689	0.777706	0.746	0.881724	1	9027	tags=61%, list=55%, signal=134%
GO_REGULATION_OF_RESPONSE_TO_EXTRACELLULAR_STIMULUS	166	0.0502493	0.776678	0.762605	0.882841	1	6621	tags=45%, list=40%, signal=75%
GO_NEGATIVE_REGULATION_OF_CARTILAGE_DEVELOPMENT	22	0.138143	0.775979	0.71097	0.883468	1	9705	tags=73%, list=59%, signal=177%
GO_REGULATION_OF_LEUKOCYTE_CHEMOTAXIS	85	0.0718233	0.774855	0.748503	0.884826	1	12967	tags=86%, list=79%, signal=402%
GO_NON_RECOMBINATIONAL_REPAIR	62	0.0825718	0.773932	0.75	0.885801	1	4754	tags=37%, list=29%, signal=52%
GO_CIRCADIAN_REGULATION_OF_GENE_EXPRESSION	53	0.08987	0.773688	0.747951	0.885693	1	8157	tags=58%, list=50%, signal=116%
GO_REGULATION_OF_ALPHA_BETA_T_CELL_DIFFERENTIATION	42	0.101412	0.773337	0.745562	0.885782	1	3823	tags=33%, list=23%, signal=43%
GO_POSITIVE_REGULATION_OF_PROTEIN_EXPORT_FROM_NUCLEUS	19	0.149365	0.772849	0.760784	0.886078	1	1876	tags=26%, list=11%, signal=30%
GO_PROTEIN_IMPORT_INTO_NUCLEUS_TRANSLOCATION	26	0.126041	0.772478	0.74375	0.886198	1	12496	tags=88%, list=76%, signal=366%
GO_FOLIC_ACID_METABOLIC_PROCESS	17	0.153643	0.772144	0.782787	0.8862	1	9097	tags=71%, list=55%, signal=158%
GO_REGULATION_OF_BINDING	264	0.041389	0.771399	0.769231	0.886962	1	12367	tags=79%, list=75%, signal=313%
GO_NEGATIVE_REGULATION_OF_ESTABLISHMENT_OF_PROTEIN_LOCALIZATION	186	0.0481514	0.771102	0.756335	0.886969	1	13117	tags=84%, list=80%, signal=410%
GO_NEGATIVE_REGULATION_OF_CYTOPLASMIC_TRANSPORT	106	0.0639346	0.771085	0.761506	0.886494	1	13869	tags=91%, list=84%, signal=570%
GO_POSITIVE_REGULATION_OF_VASOCONSTRICTION	30	0.120621	0.769784	0.741273	0.888074	1	13388	tags=93%, list=81%, signal=498%
GO_REGULATION_OF_DNA_REPLICATION	147	0.0554332	0.769403	0.775629	0.88816	1	15116	tags=97%, list=92%, signal=1173%
GO_VESICLE_CYTOSKELETAL_TRAFFICKING	35	0.11193	0.769163	0.744186	0.888034	1	1924	tags=23%, list=12%, signal=26%
GO_SPINAL_CORD_PATTERNING	22	0.135573	0.766872	0.760396	0.891071	1	8250	tags=64%, list=50%, signal=127%
GO_TEMPERATURE_HOMEOSTASIS	26	0.12664	0.766615	0.776	0.890987	1	6785	tags=54%, list=41%, signal=91%
GO_MAMMARY_GLAND_DEVELOPMENT	107	0.0636414	0.765909	0.741177	0.891609	1	8501	tags=58%, list=52%, signal=119%
GO_REGULATION_OF_PEPTIDE_TRANSPORT	226	0.0444259	0.764957	0.7666	0.892607	1	1245	tags=12%, list=8%, signal=13%
GO_LAMELLIPODIUM_ASSEMBLY	28	0.121205	0.764244	0.748526	0.893232	1	8594	tags=64%, list=52%, signal=134%
GO_REGULATION_OF_PROTEIN_ACTIVATION_CASCADE	27	0.122909	0.764136	0.763566	0.892898	1	418	tags=15%, list=3%, signal=15%
GO_CELLULAR_CARBOHYDRATE_BIOSYNTHETIC_PROCESS	47	0.0924365	0.76379	0.75969	0.89296	1	5139	tags=40%, list=31%, signal=59%
GO_CELL_MATURATION	119	0.0612005	0.763465	0.768612	0.892993	1	10901	tags=72%, list=66%, signal=212%
GO_PROTEIN_REFOLDING	17	0.155859	0.762866	0.741414	0.893429	1	11967	tags=88%, list=73%, signal=322%
GO_CELLULAR_HORMONE_METABOLIC_PROCESS	86	0.0730179	0.762424	0.739479	0.893651	1	4165	tags=33%, list=25%, signal=43%
GO_RESPONSE_TO_ATP	28	0.12015	0.760345	0.772177	0.896443	1	2141	tags=25%, list=13%, signal=29%
GO_REGULATION_OF_CELLULAR_RESPONSE_TO_INSULIN_STIMULUS	58	0.0812148	0.760069	0.756148	0.896383	1	7753	tags=55%, list=47%, signal=104%
GO_PEPTIDYL_LYSINE_TRIMETHYLATION	18	0.150012	0.760011	0.762183	0.89597	1	2106	tags=28%, list=13%, signal=32%
GO_REGULATION_OF_REACTIVE_OXYGEN_SPECIES_METABOLIC_PROCESS	139	0.0546364	0.75997	0.788732	0.895533	1	7164	tags=49%, list=43%, signal=86%
GO_POSITIVE_REGULATION_OF_CELL_CELL_ADHESION	206	0.045975	0.759958	0.778656	0.895056	1	1330	tags=13%, list=8%, signal=14%
GO_MEMBRANE_PROTEIN_PROTEOLYSIS	34	0.109809	0.759904	0.740594	0.894639	1	7398	tags=56%, list=45%, signal=101%
GO_POSITIVE_REGULATION_OF_VASCULATURE_DEVELOPMENT	125	0.0588951	0.758958	0.803403	0.895666	1	7469	tags=51%, list=45%, signal=93%
GO_REGULATION_OF_INTERLEUKIN_2_PRODUCTION	42	0.10023	0.7586	0.760736	0.895737	1	5411	tags=43%, list=33%, signal=64%
GO_REGULATION_OF_VASCULAR_ENDOTHELIAL_GROWTH_FACTOR_RECEPTOR_SIGNALING_PATHWAY	26	0.126331	0.757493	0.773513	0.896958	1	8057	tags=62%, list=49%, signal=120%
GO_POSITIVE_REGULATION_OF_MULTI_ORGANISM_PROCESS	139	0.0548086	0.756456	0.783784	0.898085	1	3725	tags=28%, list=23%, signal=36%
GO_MODULATION_OF_TRANSCRIPTION_IN_OTHER_ORGANISM_INVOLVED_IN_SYMBIOTIC_INTERACTION	21	0.135901	0.753696	0.761224	0.901882	1	7175	tags=57%, list=44%, signal=101%
GO_LIPID_CATABOLIC_PROCESS	223	0.0430118	0.753567	0.782881	0.901568	1	4544	tags=32%, list=28%, signal=43%
GO_RETROGRADE_TRANSPORT_VESICLE_RECYCLING_WITHIN_GOLGI	18	0.148006	0.752781	0.787819	0.902323	1	11289	tags=83%, list=69%, signal=265%
GO_LEUKOCYTE_MEDIATED_IMMUNITY	127	0.0572891	0.752708	0.772532	0.901931	1	1008	tags=12%, list=6%, signal=12%
GO_ORGANELLE_TRANSPORT_ALONG_MICROTUBULE	53	0.089585	0.752678	0.767355	0.90147	1	12823	tags=87%, list=78%, signal=391%
GO_REGULATION_OF_CELL_ADHESION_MEDIATED_BY_INTEGRIN	39	0.102845	0.752518	0.769388	0.901225	1	843	tags=15%, list=5%, signal=16%
GO_REGULATION_OF_B_CELL_PROLIFERATION	52	0.0891868	0.752175	0.756	0.901262	1	6453	tags=48%, list=39%, signal=79%
GO_REGULATION_OF_NITRIC_OXIDE_BIOSYNTHETIC_PROCESS	49	0.0920064	0.751909	0.772177	0.90117	1	3530	tags=31%, list=21%, signal=39%
GO_REGULATION_OF_GLYCOGEN_METABOLIC_PROCESS	31	0.113952	0.751077	0.778656	0.901926	1	11408	tags=81%, list=69%, signal=262%
GO_POSITIVE_REGULATION_OF_PEPTIDYL_TYROSINE_PHOSPHORYLATION	147	0.0526139	0.749903	0.815735	0.90322	1	1381	tags=14%, list=8%, signal=15%
GO_CANONICAL_WNT_SIGNALING_PATHWAY	85	0.0690732	0.749552	0.759834	0.903272	1	8943	tags=61%, list=54%, signal=133%
GO_POSITIVE_REGULATION_OF_LYMPHOCYTE_DIFFERENTIATION	70	0.0760976	0.748387	0.782258	0.904508	1	3692	tags=30%, list=22%, signal=39%
GO_CELLULAR_RESPONSE_TO_REACTIVE_OXYGEN_SPECIES	98	0.0630755	0.748077	0.7833	0.904466	1	9050	tags=61%, list=55%, signal=135%
GO_CYTOKINE_SECRETION	31	0.114686	0.747987	0.771372	0.904106	1	2364	tags=26%, list=14%, signal=30%
GO_GLUCOSE_METABOLIC_PROCESS	110	0.0596188	0.747211	0.799599	0.904778	1	8157	tags=55%, list=50%, signal=109%
GO_G_PROTEIN_COUPLED_PURINERGIC_RECEPTOR_SIGNALING_PATHWAY	18	0.147885	0.74689	0.780851	0.90475	1	2141	tags=28%, list=13%, signal=32%
GO_GOLGI_ORGANIZATION	83	0.0706143	0.746484	0.802657	0.904856	1	10351	tags=70%, list=63%, signal=187%
GO_PYRIMIDINE_NUCLEOSIDE_TRIPHOSPHATE_BIOSYNTHETIC_PROCESS	16	0.157173	0.74543	0.803607	0.905972	1	8736	tags=69%, list=53%, signal=146%
GO_REGULATION_OF_KIDNEY_DEVELOPMENT	51	0.0857293	0.744947	0.803536	0.906181	1	11832	tags=80%, list=72%, signal=285%
GO_PYRIDINE_CONTAINING_COMPOUND_BIOSYNTHETIC_PROCESS	18	0.144967	0.744097	0.807692	0.90696	1	5849	tags=50%, list=36%, signal=77%
GO_POSITIVE_REGULATION_OF_LEUKOCYTE_MIGRATION	97	0.064917	0.743848	0.801205	0.906831	1	13029	tags=86%, list=79%, signal=407%
GO_RUFFLE_ORGANIZATION	20	0.138936	0.743474	0.747495	0.906881	1	11713	tags=85%, list=71%, signal=294%
GO_DORSAL_SPINAL_CORD_DEVELOPMENT	16	0.152706	0.742931	0.778884	0.907208	1	4692	tags=44%, list=28%, signal=61%
GO_T_CELL_SELECTION	35	0.105168	0.742276	0.767717	0.907684	1	14270	tags=97%, list=87%, signal=726%
GO_DORSAL_VENTRAL_AXIS_SPECIFICATION	17	0.152538	0.742246	0.785714	0.907211	1	10084	tags=76%, list=61%, signal=197%
GO_CYTOKINE_PRODUCTION_INVOLVED_IN_IMMUNE_RESPONSE	17	0.145048	0.741687	0.790744	0.907535	1	519	tags=18%, list=3%, signal=18%
GO_POSITIVE_REGULATION_OF_VASCULAR_ENDOTHELIAL_GROWTH_FACTOR_PRODUCTION	26	0.123576	0.740938	0.810916	0.90815	1	13170	tags=92%, list=80%, signal=460%
GO_REGULATION_OF_ADENYLATE_CYCLASE_ACTIVITY	65	0.0774857	0.740506	0.776031	0.908272	1	9370	tags=65%, list=57%, signal=149%
GO_COPPER_ION_HOMEOSTASIS	15	0.159344	0.740466	0.788066	0.907835	1	12749	tags=93%, list=77%, signal=413%
GO_BONE_DEVELOPMENT	144	0.0529371	0.740169	0.785417	0.907791	1	6226	tags=43%, list=38%, signal=69%
GO_GASTRULATION	141	0.0535752	0.740142	0.76506	0.907328	1	2278	tags=19%, list=14%, signal=22%
GO_BONE_MINERALIZATION	38	0.100628	0.739945	0.789899	0.907109	1	946	tags=16%, list=6%, signal=17%
GO_NEGATIVE_REGULATION_OF_CATABOLIC_PROCESS	189	0.0456184	0.738579	0.828402	0.908623	1	6402	tags=43%, list=39%, signal=70%
GO_NEGATIVE_REGULATION_OF_CATION_CHANNEL_ACTIVITY	29	0.113973	0.738189	0.778626	0.908673	1	7780	tags=59%, list=47%, signal=111%
GO_MESONEPHRIC_TUBULE_MORPHOGENESIS	47	0.0902146	0.737659	0.786389	0.90898	1	12184	tags=83%, list=74%, signal=318%
GO_NEGATIVE_REGULATION_OF_CYCLIC_NUCLEOTIDE_METABOLIC_PROCESS	40	0.0987979	0.73715	0.777328	0.909245	1	12787	tags=88%, list=78%, signal=390%
GO_AMINE_METABOLIC_PROCESS	119	0.0579026	0.736605	0.788934	0.909558	1	5834	tags=41%, list=35%, signal=63%
GO_NEGATIVE_REGULATION_OF_LIPID_CATABOLIC_PROCESS	19	0.139022	0.7355	0.790021	0.910659	1	2913	tags=32%, list=18%, signal=38%
GO_FEMALE_MEIOTIC_DIVISION	21	0.134728	0.735069	0.792208	0.910798	1	11900	tags=86%, list=72%, signal=309%
GO_REGULATION_OF_HISTONE_H3_K9_METHYLATION	16	0.152949	0.734372	0.820084	0.911282	1	4688	tags=44%, list=28%, signal=61%
GO_REGULATION_OF_CELL_MATURATION	17	0.151201	0.73428	0.810484	0.910931	1	10106	tags=76%, list=61%, signal=198%
GO_REGULATION_OF_EXOSOMAL_SECRETION	16	0.152562	0.732811	0.776238	0.912571	1	3665	tags=38%, list=22%, signal=48%
GO_POSITIVE_REGULATION_OF_DNA_METABOLIC_PROCESS	165	0.048089	0.732371	0.815891	0.912701	1	5204	tags=36%, list=32%, signal=53%
GO_CELLULAR_PROCESS_INVOLVED_IN_REPRODUCTION_IN_MULTICELLULAR_ORGANISM	211	0.0439078	0.732035	0.823062	0.912671	1	12867	tags=82%, list=78%, signal=372%
GO_NEGATIVE_REGULATION_OF_PEPTIDYL_TYROSINE_PHOSPHORYLATION	35	0.103646	0.731964	0.81262	0.912274	1	7707	tags=57%, list=47%, signal=107%
GO_GLYOXYLATE_METABOLIC_PROCESS	27	0.118652	0.731663	0.81409	0.912214	1	12078	tags=85%, list=73%, signal=319%
GO_REGULATION_OF_LIPID_CATABOLIC_PROCESS	47	0.0913703	0.731424	0.807018	0.912049	1	14618	tags=98%, list=89%, signal=868%
GO_AUTOPHAGY	357	0.0341376	0.73115	0.803213	0.911958	1	10106	tags=65%, list=61%, signal=164%
GO_RESPONSE_TO_DRUG	407	0.0321934	0.730897	0.816047	0.911828	1	13362	tags=84%, list=81%, signal=436%
GO_SPINAL_CORD_DEVELOPMENT	93	0.0641931	0.730629	0.825743	0.911713	1	10459	tags=70%, list=64%, signal=190%
GO_ESTABLISHMENT_OF_EPITHELIAL_CELL_POLARITY	21	0.134772	0.730425	0.788732	0.911524	1	11115	tags=81%, list=67%, signal=249%
GO_PHOSPHATIDYLGLYCEROL_METABOLIC_PROCESS	30	0.112591	0.730202	0.802083	0.911365	1	5834	tags=47%, list=35%, signal=72%
GO_REGULATION_OF_CELL_FATE_COMMITMENT	24	0.124863	0.729634	0.791423	0.911704	1	4808	tags=42%, list=29%, signal=59%
GO_T_HELPER_1_TYPE_IMMUNE_RESPONSE	18	0.142961	0.728835	0.818367	0.912394	1	4052	tags=39%, list=25%, signal=52%
GO_CARDIAC_VENTRICLE_MORPHOGENESIS	55	0.082203	0.728498	0.815238	0.912401	1	12724	tags=85%, list=77%, signal=374%
GO_INTEGRIN_MEDIATED_SIGNALING_PATHWAY	80	0.0684335	0.728471	0.813278	0.911943	1	14318	tags=94%, list=87%, signal=714%
GO_POSITIVE_REGULATION_OF_CYTOKINESIS	29	0.111401	0.72835	0.818182	0.911626	1	10094	tags=72%, list=61%, signal=187%
GO_DEVELOPMENTAL_CELL_GROWTH	75	0.0733028	0.72767	0.803536	0.912127	1	3848	tags=31%, list=23%, signal=40%
GO_MYD88_DEPENDENT_TOLL_LIKE_RECEPTOR_SIGNALING_PATHWAY	31	0.109125	0.727381	0.819444	0.912011	1	3518	tags=32%, list=21%, signal=41%
GO_RESPONSE_TO_ESTRADIOL	138	0.0529182	0.726945	0.816901	0.912119	1	9518	tags=63%, list=58%, signal=148%
GO_ADAPTATION_OF_SIGNALING_PATHWAY	19	0.137215	0.726177	0.812261	0.912726	1	12478	tags=89%, list=76%, signal=369%
GO_REGULATION_OF_B_CELL_APOPTOTIC_PROCESS	17	0.147565	0.726158	0.819608	0.912251	1	9197	tags=71%, list=56%, signal=160%
GO_AGING	246	0.0402265	0.723965	0.810811	0.914949	1	1221	tags=11%, list=7%, signal=12%
GO_NEGATIVE_REGULATION_OF_ENDOCYTOSIS	34	0.104273	0.72359	0.824786	0.91495	1	7489	tags=56%, list=45%, signal=102%
GO_MALE_MEIOSIS	31	0.110375	0.723242	0.822612	0.914966	1	841	tags=16%, list=5%, signal=17%
GO_REGULATION_OF_PEPTIDYL_SERINE_PHOSPHORYLATION	97	0.0635343	0.721426	0.840237	0.917178	1	8637	tags=59%, list=52%, signal=123%
GO_BRANCHING_MORPHOGENESIS_OF_AN_EPITHELIAL_TUBE	123	0.0553887	0.721007	0.827789	0.917243	1	12216	tags=80%, list=74%, signal=306%
GO_EMBRYONIC_PATTERN_SPECIFICATION	54	0.0829678	0.720922	0.825147	0.916885	1	10532	tags=72%, list=64%, signal=200%
GO_RESPONSE_TO_INCREASED_OXYGEN_LEVELS	23	0.124352	0.720101	0.811651	0.917547	1	7979	tags=61%, list=48%, signal=118%
GO_MITOTIC_SISTER_CHROMATID_SEGREGATION	84	0.0670477	0.719925	0.843687	0.917285	1	14390	tags=94%, list=87%, signal=741%
GO_MEMBRANE_PROTEIN_ECTODOMAIN_PROTEOLYSIS	21	0.131002	0.718586	0.811245	0.918586	1	5687	tags=48%, list=35%, signal=73%
GO_REGULATION_OF_EPITHELIAL_CELL_APOPTOTIC_PROCESS	48	0.0864541	0.716643	0.826638	0.920789	1	3383	tags=29%, list=21%, signal=37%
GO_MYELOID_DENDRITIC_CELL_ACTIVATION	22	0.124901	0.715467	0.844262	0.92191	1	13666	tags=95%, list=83%, signal=560%
GO_REGULATION_OF_NEUTROPHIL_MIGRATION	29	0.112922	0.715231	0.804305	0.921722	1	10069	tags=72%, list=61%, signal=186%
GO_CELLULAR_DEFENSE_RESPONSE	43	0.0928647	0.714841	0.823647	0.921806	1	6517	tags=49%, list=40%, signal=81%
GO_CELLULAR_RESPONSE_TO_GAMMA_RADIATION	19	0.138296	0.714793	0.812632	0.921378	1	8126	tags=63%, list=49%, signal=125%
GO_VERY_LONG_CHAIN_FATTY_ACID_METABOLIC_PROCESS	25	0.120876	0.714605	0.811245	0.92113	1	1964	tags=24%, list=12%, signal=27%
GO_RESPONSE_TO_ISOQUINOLINE_ALKALOID	29	0.109313	0.71408	0.846154	0.921365	1	12968	tags=90%, list=79%, signal=421%
GO_ACTIN_POLYMERIZATION_OR_DEPOLYMERIZATION	34	0.101825	0.713866	0.828866	0.921161	1	6076	tags=47%, list=37%, signal=74%
GO_REGULATION_OF_ESTABLISHMENT_OF_PROTEIN_LOCALIZATION_TO_PLASMA_MEMBRANE	45	0.0887063	0.713159	0.847599	0.921645	1	14280	tags=96%, list=87%, signal=717%
GO_HISTONE_UBIQUITINATION	34	0.10137	0.713136	0.859375	0.921174	1	3177	tags=29%, list=19%, signal=36%
GO_REGULATION_OF_LIPID_TRANSPORT	87	0.0664061	0.712796	0.838264	0.921138	1	4969	tags=37%, list=30%, signal=52%
GO_REGULATION_OF_VASCULATURE_DEVELOPMENT	218	0.0415282	0.711344	0.815686	0.922656	1	10430	tags=67%, list=63%, signal=181%
GO_REGULATION_OF_KERATINOCYTE_DIFFERENTIATION	24	0.122385	0.708951	0.832	0.925481	1	8280	tags=63%, list=50%, signal=126%
GO_MAINTENANCE_OF_PROTEIN_LOCALIZATION_IN_ORGANELLE	27	0.115794	0.708714	0.816327	0.92529	1	10905	tags=78%, list=66%, signal=230%
GO_REGULATION_OF_MEGAKARYOCYTE_DIFFERENTIATION	24	0.122294	0.708019	0.852883	0.925792	1	4164	tags=38%, list=25%, signal=50%
GO_STEROID_HORMONE_MEDIATED_SIGNALING_PATHWAY	114	0.057423	0.706267	0.818548	0.927631	1	11629	tags=76%, list=71%, signal=258%
GO_POSITIVE_REGULATION_OF_B_CELL_ACTIVATION	62	0.0757891	0.706112	0.828629	0.927355	1	4334	tags=34%, list=26%, signal=46%
GO_REGULATION_OF_NF_KAPPAB_IMPORT_INTO_NUCLEUS	42	0.0928293	0.706064	0.860952	0.926929	1	3964	tags=33%, list=24%, signal=44%
GO_HEMOSTASIS	271	0.0370256	0.705998	0.849287	0.926519	1	13499	tags=86%, list=82%, signal=467%
GO_PYRIMIDINE_NUCLEOSIDE_TRIPHOSPHATE_METABOLIC_PROCESS	18	0.136336	0.705794	0.842742	0.926282	1	8736	tags=67%, list=53%, signal=142%
GO_REGULATION_OF_BMP_SIGNALING_PATHWAY	72	0.0713959	0.705656	0.846918	0.925966	1	12782	tags=85%, list=78%, signal=377%
GO_POSITIVE_REGULATION_OF_CELLULAR_AMIDE_METABOLIC_PROCESS	95	0.0621904	0.703953	0.849462	0.927683	1	12330	tags=81%, list=75%, signal=321%
GO_NEGATIVE_REGULATION_OF_RESPONSE_TO_WOUNDING	137	0.0516334	0.702454	0.862205	0.929208	1	7571	tags=51%, list=46%, signal=94%
GO_REGULATION_OF_GLUCOSE_TRANSPORT	86	0.0648917	0.700932	0.848606	0.930704	1	10235	tags=69%, list=62%, signal=180%
GO_REGULATION_OF_HAIR_CYCLE	19	0.132137	0.700172	0.800813	0.93117	1	9961	tags=74%, list=60%, signal=186%
GO_REGULATION_OF_INTRINSIC_APOPTOTIC_SIGNALING_PATHWAY_IN_RESPONSE_TO_DNA_DAMAGE	32	0.10521	0.699577	0.825147	0.931423	1	843	tags=16%, list=5%, signal=16%
GO_POSITIVE_REGULATION_OF_SMOOTH_MUSCLE_CELL_PROLIFERATION	58	0.0779182	0.69873	0.860125	0.932005	1	8659	tags=60%, list=53%, signal=127%
GO_INFLAMMATORY_RESPONSE_TO_ANTIGENIC_STIMULUS	21	0.126234	0.698703	0.875486	0.931536	1	1844	tags=24%, list=11%, signal=27%
GO_COENZYME_METABOLIC_PROCESS	244	0.0378096	0.69825	0.876984	0.93164	1	14303	tags=91%, list=87%, signal=678%
GO_LEUKOTRIENE_BIOSYNTHETIC_PROCESS	16	0.14299	0.696294	0.846004	0.933642	1	7940	tags=63%, list=48%, signal=121%
GO_UBIQUITIN_DEPENDENT_PROTEIN_CATABOLIC_PROCESS_VIA_THE_MULTIVESICULAR_BODY_SORTING_PATHWAY	16	0.144555	0.69459	0.819923	0.935304	1	9973	tags=75%, list=61%, signal=190%
GO_2_OXOGLUTARATE_METABOLIC_PROCESS	19	0.128599	0.69405	0.839147	0.935534	1	5685	tags=47%, list=35%, signal=72%
GO_AROMATIC_AMINO_ACID_FAMILY_METABOLIC_PROCESS	27	0.109956	0.69288	0.829222	0.936545	1	2461	tags=26%, list=15%, signal=30%
GO_POSITIVE_REGULATION_OF_RELEASE_OF_CYTOCHROME_C_FROM_MITOCHONDRIA	27	0.111233	0.692666	0.853909	0.936329	1	8540	tags=63%, list=52%, signal=131%
GO_REGULATION_OF_GRANULOCYTE_CHEMOTAXIS	35	0.0999348	0.69217	0.858316	0.936465	1	1180	tags=17%, list=7%, signal=18%
GO_REGULATION_OF_CARBOHYDRATE_BIOSYNTHETIC_PROCESS	78	0.0653321	0.690861	0.88454	0.937633	1	13920	tags=91%, list=85%, signal=585%
GO_NEGATIVE_REGULATION_OF_AXON_GUIDANCE	27	0.110321	0.690544	0.853707	0.937525	1	11605	tags=81%, list=70%, signal=275%
GO_ACTIVATION_OF_ADENYLATE_CYCLASE_ACTIVITY	36	0.0979068	0.690248	0.86383	0.937391	1	9370	tags=67%, list=57%, signal=154%
GO_REGULATION_OF_PEPTIDE_SECRETION	184	0.0444086	0.689697	0.859316	0.937566	1	1245	tags=12%, list=8%, signal=13%
GO_RESPONSE_TO_ALKALOID	124	0.0518811	0.689289	0.844182	0.937609	1	8847	tags=59%, list=54%, signal=126%
GO_RESPONSE_TO_INTERLEUKIN_6	25	0.115318	0.689084	0.852126	0.937377	1	9961	tags=72%, list=60%, signal=182%
GO_RESPONSE_TO_GLUCAGON	46	0.0859241	0.688728	0.849287	0.937321	1	378	tags=11%, list=2%, signal=11%
GO_REGULATION_OF_MESONEPHROS_DEVELOPMENT	22	0.123817	0.68735	0.840726	0.938525	1	957	tags=18%, list=6%, signal=19%
GO_NEGATIVE_REGULATION_OF_FATTY_ACID_METABOLIC_PROCESS	23	0.120664	0.686051	0.882114	0.93966	1	10904	tags=78%, list=66%, signal=231%
GO_POSITIVE_REGULATION_OF_LEUKOCYTE_CHEMOTAXIS	72	0.0674777	0.685846	0.846652	0.939421	1	1180	tags=14%, list=7%, signal=15%
GO_REGULATION_OF_NITRIC_OXIDE_SYNTHASE_ACTIVITY	47	0.0848395	0.685165	0.889558	0.939799	1	11221	tags=77%, list=68%, signal=240%
GO_REGULATION_OF_EPITHELIAL_CELL_DIFFERENTIATION	109	0.0568862	0.685106	0.860887	0.939374	1	1637	tags=16%, list=10%, signal=17%
GO_POSITIVE_REGULATION_OF_BEHAVIOR	24	0.117308	0.685085	0.873767	0.938912	1	1501	tags=21%, list=9%, signal=23%
GO_MALE_GAMETE_GENERATION	382	0.0296696	0.684231	0.865497	0.939485	1	12370	tags=78%, list=75%, signal=306%
GO_EPITHELIAL_CELL_DEVELOPMENT	171	0.0444231	0.680823	0.882812	0.943191	1	9966	tags=65%, list=61%, signal=163%
GO_REGULATION_OF_NITRIC_OXIDE_SYNTHASE_BIOSYNTHETIC_PROCESS	18	0.131169	0.680197	0.87169	0.943461	1	6076	tags=50%, list=37%, signal=79%
GO_MONOSACCHARIDE_BIOSYNTHETIC_PROCESS	52	0.0791697	0.679934	0.854331	0.943301	1	14219	tags=94%, list=86%, signal=687%
GO_ANGIOGENESIS	276	0.0356547	0.679808	0.869307	0.942978	1	8134	tags=53%, list=49%, signal=103%
GO_REGULATION_OF_HORMONE_LEVELS	416	0.0291265	0.679803	0.867495	0.942485	1	4124	tags=28%, list=25%, signal=36%
GO_PROTEIN_SECRETION	95	0.0582628	0.67921	0.879208	0.942727	1	10834	tags=72%, list=66%, signal=208%
GO_CELLULAR_RESPONSE_TO_GROWTH_HORMONE_STIMULUS	16	0.139487	0.677846	0.871845	0.94386	1	9027	tags=69%, list=55%, signal=152%
GO_NEGATIVE_REGULATION_OF_DNA_METABOLIC_PROCESS	97	0.0587546	0.677805	0.857724	0.943417	1	4810	tags=35%, list=29%, signal=49%
GO_POSITIVE_REGULATION_OF_GLIAL_CELL_DIFFERENTIATION	31	0.100736	0.677633	0.870334	0.943129	1	14813	tags=100%, list=90%, signal=992%
GO_REGULATION_OF_COAGULATION	80	0.0640558	0.677265	0.870656	0.943087	1	10684	tags=71%, list=65%, signal=202%
GO_REGULATION_OF_CD4_POSITIVE_ALPHA_BETA_T_CELL_ACTIVATION	33	0.101357	0.676951	0.86722	0.942959	1	3823	tags=33%, list=23%, signal=43%
GO_CELLULAR_RESPONSE_TO_NUTRIENT	39	0.0939406	0.676736	0.863366	0.942717	1	11547	tags=79%, list=70%, signal=265%
GO_CELLULAR_EXTRAVASATION	22	0.119014	0.673385	0.900585	0.946142	1	9271	tags=68%, list=56%, signal=156%
GO_PHOSPHATE_ION_TRANSPORT	16	0.13973	0.673278	0.872624	0.945762	1	9023	tags=69%, list=55%, signal=152%
GO_POSITIVE_REGULATION_OF_MAP_KINASE_ACTIVITY	193	0.0407285	0.672794	0.891837	0.945808	1	14270	tags=91%, list=87%, signal=671%
GO_PROTEIN_DEALKYLATION	27	0.112692	0.672495	0.87885	0.945653	1	9736	tags=70%, list=59%, signal=172%
GO_MULTI_ORGANISM_LOCALIZATION	59	0.0736856	0.672163	0.864542	0.945549	1	10235	tags=69%, list=62%, signal=183%
GO_LEUKOCYTE_DEGRANULATION	27	0.109287	0.671575	0.882716	0.945713	1	3692	tags=33%, list=22%, signal=43%
GO_REGULATION_OF_FATTY_ACID_OXIDATION	26	0.108705	0.667881	0.878601	0.949507	1	14048	tags=96%, list=85%, signal=653%
GO_GENE_SILENCING	176	0.0439488	0.667361	0.892857	0.949622	1	15285	tags=97%, list=93%, signal=1336%
GO_PYRIMIDINE_CONTAINING_COMPOUND_BIOSYNTHETIC_PROCESS	36	0.0922782	0.667215	0.890595	0.949297	1	9005	tags=64%, list=55%, signal=141%
GO_MEMBRANE_RAFT_ORGANIZATION	17	0.134272	0.667209	0.9	0.94881	1	13291	tags=94%, list=81%, signal=487%
GO_NEGATIVE_REGULATION_OF_HISTONE_ACETYLATION	15	0.142267	0.665927	0.886228	0.949781	1	14128	tags=100%, list=86%, signal=703%
GO_VENTRICULAR_CARDIAC_MUSCLE_TISSUE_DEVELOPMENT	40	0.0883901	0.662373	0.886869	0.953175	1	4723	tags=38%, list=29%, signal=52%
GO_HISTONE_H3_K4_METHYLATION	27	0.106185	0.6622	0.88866	0.952868	1	6793	tags=52%, list=41%, signal=88%
GO_RESPONSE_TO_EXTRACELLULAR_STIMULUS	414	0.0282516	0.659889	0.887129	0.954922	1	11878	tags=75%, list=72%, signal=262%
GO_NEGATIVE_REGULATION_OF_ERK1_AND_ERK2_CASCADE	50	0.0783191	0.659456	0.876518	0.954895	1	5301	tags=40%, list=32%, signal=59%
GO_NEGATIVE_REGULATION_OF_VASCULATURE_DEVELOPMENT	74	0.0639807	0.659245	0.89441	0.954618	1	5627	tags=41%, list=34%, signal=61%
GO_ADENYLATE_CYCLASE_ACTIVATING_G_PROTEIN_COUPLED_RECEPTOR_SIGNALING_PATHWAY	61	0.0713633	0.658951	0.873494	0.95445	1	6388	tags=46%, list=39%, signal=75%
GO_POSITIVE_REGULATION_OF_CELL_ADHESION_MEDIATED_BY_INTEGRIN	17	0.1301	0.656764	0.905983	0.956284	1	11422	tags=82%, list=69%, signal=268%
GO_REGULATION_OF_PROTEIN_STABILITY	206	0.0388027	0.655888	0.895349	0.956724	1	12400	tags=79%, list=75%, signal=316%
GO_PROTEIN_MONOUBIQUITINATION	50	0.0791474	0.655541	0.888656	0.956622	1	8252	tags=58%, list=50%, signal=116%
GO_PHOSPHATIDYLSERINE_METABOLIC_PROCESS	26	0.107629	0.655212	0.892644	0.956473	1	8998	tags=65%, list=55%, signal=144%
GO_REGULATION_OF_MUSCLE_SYSTEM_PROCESS	184	0.0412858	0.655102	0.88983	0.956091	1	6577	tags=44%, list=40%, signal=72%
GO_GTP_METABOLIC_PROCESS	20	0.124043	0.655061	0.89002	0.955637	1	11958	tags=85%, list=73%, signal=310%
GO_POSITIVE_REGULATION_OF_NEUTROPHIL_MIGRATION	25	0.10875	0.654139	0.901515	0.95612	1	10069	tags=72%, list=61%, signal=185%
GO_RESPONSE_TO_NUTRIENT	187	0.0418034	0.654022	0.883333	0.955763	1	9535	tags=62%, list=58%, signal=146%
GO_ORGANIC_HYDROXY_COMPOUND_TRANSPORT	137	0.0478468	0.653043	0.912802	0.9563	1	6070	tags=42%, list=37%, signal=65%
GO_REGULATION_OF_T_HELPER_1_TYPE_IMMUNE_RESPONSE	21	0.118183	0.652592	0.887755	0.95629	1	3545	tags=33%, list=22%, signal=42%
GO_POST_ANAL_TAIL_MORPHOGENESIS	18	0.127766	0.651874	0.906694	0.956543	1	9792	tags=72%, list=59%, signal=178%
GO_REGULATION_OF_MACROPHAGE_DERIVED_FOAM_CELL_DIFFERENTIATION	26	0.105973	0.651787	0.906615	0.956134	1	4591	tags=38%, list=28%, signal=53%
GO_REGULATION_OF_CELL_MIGRATION_INVOLVED_IN_SPROUTING_ANGIOGENESIS	19	0.125438	0.650772	0.906188	0.956749	1	5737	tags=47%, list=35%, signal=73%
GO_NEGATIVE_REGULATION_OF_MAPK_CASCADE	136	0.0483339	0.650401	0.929006	0.956656	1	15074	tags=96%, list=92%, signal=1127%
GO_NUCLEOBASE_BIOSYNTHETIC_PROCESS	16	0.135172	0.649451	0.912477	0.957135	1	9098	tags=69%, list=55%, signal=153%
GO_POSITIVE_REGULATION_OF_NEUROLOGICAL_SYSTEM_PROCESS	18	0.126672	0.647647	0.884381	0.958517	1	1575	tags=22%, list=10%, signal=25%
GO_REPRODUCTIVE_BEHAVIOR	26	0.105117	0.647371	0.906314	0.958313	1	5872	tags=46%, list=36%, signal=72%
GO_NEGATIVE_REGULATION_OF_CALCIUM_ION_IMPORT	19	0.124325	0.646641	0.89505	0.958553	1	7489	tags=58%, list=45%, signal=106%
GO_ENERGY_DERIVATION_BY_OXIDATION_OF_ORGANIC_COMPOUNDS	201	0.0388918	0.646343	0.891683	0.958375	1	7970	tags=52%, list=48%, signal=100%
GO_POSITIVE_REGULATION_OF_TRANSMEMBRANE_RECEPTOR_PROTEIN_SERINE_THREONINE_KINASE_SIGNALING_PATHWAY	95	0.0576617	0.646262	0.90625	0.957976	1	3389	tags=26%, list=21%, signal=33%
GO_FATTY_ACID_DERIVATIVE_TRANSPORT	19	0.121388	0.646147	0.888462	0.957596	1	9271	tags=68%, list=56%, signal=156%
GO_COPPER_ION_TRANSPORT	18	0.125334	0.643541	0.895874	0.959762	1	8002	tags=61%, list=49%, signal=119%
GO_T_CELL_DIFFERENTIATION	113	0.0507098	0.643449	0.941667	0.959361	1	13016	tags=84%, list=79%, signal=398%
GO_POSITIVE_REGULATION_OF_B_CELL_PROLIFERATION	37	0.0879937	0.641578	0.905782	0.960763	1	15023	tags=100%, list=91%, signal=1136%
GO_O_GLYCAN_PROCESSING	47	0.079533	0.640832	0.907631	0.961032	1	12009	tags=81%, list=73%, signal=298%
GO_SUBSTRATE_DEPENDENT_CELL_MIGRATION	26	0.103676	0.639619	0.90099	0.961734	1	828	tags=15%, list=5%, signal=16%
GO_CARTILAGE_DEVELOPMENT_INVOLVED_IN_ENDOCHONDRAL_BONE_MORPHOGENESIS	18	0.127887	0.636882	0.901141	0.963918	1	4300	tags=39%, list=26%, signal=53%
GO_BONE_MORPHOGENESIS	74	0.063229	0.636353	0.901408	0.963914	1	7865	tags=54%, list=48%, signal=103%
GO_RETINA_HOMEOSTASIS	52	0.0721043	0.635009	0.924	0.964672	1	6100	tags=44%, list=37%, signal=70%
GO_TERPENOID_METABOLIC_PROCESS	90	0.0575091	0.634918	0.919132	0.964265	1	5279	tags=38%, list=32%, signal=55%
GO_NEGATIVE_REGULATION_OF_ORGANIC_ACID_TRANSPORT	18	0.124362	0.633342	0.904398	0.965251	1	10763	tags=78%, list=65%, signal=224%
GO_CLATHRIN_MEDIATED_ENDOCYTOSIS	35	0.0890608	0.632849	0.898167	0.965189	1	13123	tags=89%, list=80%, signal=435%
GO_STARTLE_RESPONSE	23	0.108581	0.632311	0.931915	0.965244	1	13251	tags=91%, list=80%, signal=467%
GO_CELLULAR_LIPID_CATABOLIC_PROCESS	147	0.0454523	0.631617	0.929487	0.965378	1	15503	tags=99%, list=94%, signal=1665%
GO_HEXOSE_METABOLIC_PROCESS	143	0.0442238	0.630924	0.924797	0.965559	1	4575	tags=32%, list=28%, signal=44%
GO_NEGATIVE_REGULATION_OF_MEGAKARYOCYTE_DIFFERENTIATION	15	0.135278	0.63021	0.916667	0.96576	1	3263	tags=33%, list=20%, signal=42%
GO_NEGATIVE_REGULATION_OF_POTASSIUM_ION_TRANSMEMBRANE_TRANSPORT	17	0.128591	0.626871	0.918095	0.968309	1	10478	tags=76%, list=64%, signal=210%
GO_NEGATIVE_REGULATION_OF_TRANSPORTER_ACTIVITY	58	0.0684339	0.626672	0.921488	0.96799	1	14210	tags=93%, list=86%, signal=676%
GO_RELEASE_OF_CYTOCHROME_C_FROM_MITOCHONDRIA	20	0.117356	0.626319	0.913655	0.967816	1	7127	tags=55%, list=43%, signal=97%
GO_NEGATIVE_REGULATION_OF_PROTEIN_SERINE_THREONINE_KINASE_ACTIVITY	119	0.0500635	0.624805	0.922027	0.968722	1	6931	tags=47%, list=42%, signal=81%
GO_NEGATIVE_REGULATION_OF_EXTRINSIC_APOPTOTIC_SIGNALING_PATHWAY	89	0.0564535	0.623397	0.923848	0.96948	1	11473	tags=75%, list=70%, signal=247%
GO_CALCIUM_ION_IMPORT_INTO_CYTOSOL	40	0.0837949	0.62275	0.916342	0.969585	1	7269	tags=52%, list=44%, signal=94%
GO_POSITIVE_REGULATION_OF_ERK1_AND_ERK2_CASCADE	140	0.0446024	0.622618	0.934866	0.969223	1	12329	tags=79%, list=75%, signal=313%
GO_POSITIVE_REGULATION_OF_MUSCLE_CONTRACTION	42	0.0809506	0.622502	0.927308	0.968839	1	3767	tags=31%, list=23%, signal=40%
GO_VACUOLAR_ACIDIFICATION	15	0.133698	0.622354	0.912682	0.968475	1	9877	tags=73%, list=60%, signal=183%
GO_HOMOTYPIC_CELL_CELL_ADHESION	44	0.0793504	0.621104	0.903689	0.969097	1	13294	tags=89%, list=81%, signal=458%
GO_REGULATION_OF_CELL_GROWTH	370	0.0275088	0.619704	0.930636	0.969823	1	847	tags=8%, list=5%, signal=8%
GO_CELLULAR_RESPONSE_TO_FLUID_SHEAR_STRESS	19	0.116323	0.619371	0.912281	0.969613	1	11088	tags=79%, list=67%, signal=241%
GO_PROTEIN_DNA_COMPLEX_SUBUNIT_ORGANIZATION	197	0.0378092	0.619253	0.933071	0.969226	1	805	tags=9%, list=5%, signal=9%
GO_CELLULAR_RESPONSE_TO_VASCULAR_ENDOTHELIAL_GROWTH_FACTOR_STIMULUS	29	0.0979595	0.618218	0.929273	0.969627	1	10315	tags=72%, list=63%, signal=193%
GO_NEGATIVE_REGULATION_OF_PRODUCTION_OF_MOLECULAR_MEDIATOR_OF_IMMUNE_RESPONSE	23	0.107423	0.617895	0.914938	0.969422	1	4677	tags=39%, list=28%, signal=55%
GO_MUSCLE_STRUCTURE_DEVELOPMENT	401	0.0273698	0.616867	0.92638	0.969829	1	13647	tags=86%, list=83%, signal=487%
GO_RESPONSE_TO_PLATELET_DERIVED_GROWTH_FACTOR	18	0.121444	0.615615	0.916318	0.970399	1	10811	tags=78%, list=66%, signal=226%
GO_BETA_CATENIN_TCF_COMPLEX_ASSEMBLY	40	0.082958	0.615234	0.910021	0.970231	1	15106	tags=100%, list=92%, signal=1205%
GO_REGULATION_OF_EPITHELIAL_CELL_MIGRATION	156	0.0431814	0.615222	0.919087	0.969751	1	5418	tags=37%, list=33%, signal=55%
GO_ACYLGLYCEROL_HOMEOSTASIS	24	0.104205	0.612078	0.911704	0.971872	1	11324	tags=79%, list=69%, signal=253%
GO_ASPARTATE_FAMILY_AMINO_ACID_BIOSYNTHETIC_PROCESS	23	0.105485	0.612066	0.942268	0.971395	1	14018	tags=96%, list=85%, signal=642%
GO_OVARIAN_FOLLICLE_DEVELOPMENT	58	0.0683688	0.612003	0.929961	0.970959	1	6544	tags=47%, list=40%, signal=77%
GO_BODY_FLUID_SECRETION	62	0.0665352	0.611194	0.942974	0.97112	1	6611	tags=47%, list=40%, signal=78%
GO_CYTOSKELETON_DEPENDENT_CYTOKINESIS	37	0.0843441	0.610373	0.927126	0.971333	1	5290	tags=41%, list=32%, signal=60%
GO_MALE_GENITALIA_DEVELOPMENT	19	0.119951	0.608202	0.941767	0.972566	1	12762	tags=89%, list=77%, signal=397%
GO_REGULATION_OF_STRESS_ACTIVATED_PROTEIN_KINASE_SIGNALING_CASCADE	182	0.0376506	0.606874	0.949597	0.973086	1	11693	tags=75%, list=71%, signal=255%
GO_POTASSIUM_ION_HOMEOSTASIS	17	0.125402	0.605429	0.912046	0.973739	1	7624	tags=59%, list=46%, signal=109%
GO_POSITIVE_REGULATION_OF_ENDOTHELIAL_CELL_MIGRATION	63	0.065782	0.604694	0.947059	0.973848	1	5194	tags=38%, list=32%, signal=55%
GO_SECOND_MESSENGER_MEDIATED_SIGNALING	143	0.0430781	0.604271	0.941909	0.973698	1	8740	tags=57%, list=53%, signal=121%
GO_COLUMNAR_CUBOIDAL_EPITHELIAL_CELL_DEVELOPMENT	43	0.077476	0.604263	0.926878	0.973217	1	10217	tags=70%, list=62%, signal=183%
GO_PEROXISOMAL_TRANSPORT	18	0.117615	0.603881	0.938776	0.973034	1	9959	tags=72%, list=60%, signal=182%
GO_NEGATIVE_REGULATION_OF_EPIDERMIS_DEVELOPMENT	15	0.127864	0.60338	0.932099	0.972946	1	6679	tags=53%, list=41%, signal=90%
GO_STEROL_TRANSPORT	45	0.0751903	0.602905	0.930818	0.972815	1	3888	tags=31%, list=24%, signal=41%
[truncated: 69 more rows]

## Sheet: (b) Molecular Function
Dataset EV2 (b) GSEA (Gene-Set Enrichment analysis) Molecular Function list.
NAME	SIZE	ES	NES	NOM p-val	FDR q-val	FWER p-val	RANK AT MAX	LEADING EDGE		NAME	SIZE	ES	NES	NOM p-val	FDR q-val	FWER p-val	RANK AT MAX	LEADING EDGE
GO_METAL_ION_TRANSMEMBRANE_TRANSPORTER_ACTIVITY	383	0.133507	2.99724	0	0.00225399	0.002	9720	tags=72%, list=59%, signal=172%		GO_MOTOR_ACTIVITY	125	-0.207914	-2.73194	0	0.00542421	0.006	7934	tags=69%, list=48%, signal=132%
GO_INORGANIC_CATION_TRANSMEMBRANE_TRANSPORTER_ACTIVITY	478	0.120382	2.94332	0	0.00166163	0.003	9720	tags=71%, list=59%, signal=168%		GO_PURINE_NTP_DEPENDENT_HELICASE_ACTIVITY	93	-0.226608	-2.55307	0	0.0155955	0.034	9395	tags=80%, list=57%, signal=184%
GO_ORGANIC_ANION_TRANSMEMBRANE_TRANSPORTER_ACTIVITY	156	0.1979	2.84223	0	0.00256301	0.007	7117	tags=63%, list=43%, signal=110%		GO_MICROTUBULE_MOTOR_ACTIVITY	73	-0.253516	-2.51966	0	0.0140325	0.044	8253	tags=75%, list=50%, signal=150%
GO_ACTIVE_TRANSMEMBRANE_TRANSPORTER_ACTIVITY	324	0.136257	2.8043	0	0.00217155	0.008	8474	tags=65%, list=51%, signal=131%		GO_STRUCTURAL_CONSTITUENT_OF_RIBOSOME	196	-0.153861	-2.51556	0	0.0112289	0.047	5564	tags=49%, list=34%, signal=73%
GO_ANION_TRANSMEMBRANE_TRANSPORTER_ACTIVITY	259	0.153449	2.79549	0	0.00173724	0.008	7368	tags=60%, list=45%, signal=107%		GO_ATPASE_ACTIVITY	404	-0.106678	-2.43676	0	0.0149185	0.078	7419	tags=55%, list=45%, signal=98%
GO_SECONDARY_ACTIVE_TRANSMEMBRANE_TRANSPORTER_ACTIVITY	208	0.167409	2.76066	0	0.00181321	0.01	9154	tags=72%, list=56%, signal=160%		GO_NUCLEOSOME_BINDING	43	-0.286637	-2.2727	0.00197628	0.0443631	0.258	4868	tags=58%, list=30%, signal=82%
GO_OLFACTORY_RECEPTOR_ACTIVITY	58	0.306618	2.72597	0	0.00233486	0.015	1498	tags=40%, list=9%, signal=43%		GO_LIGASE_ACTIVITY_FORMING_CARBON_OXYGEN_BONDS	44	-0.277963	-2.20389	0.00200803	0.0657415	0.4	8162	tags=77%, list=50%, signal=153%
GO_ORGANIC_ACID_TRANSMEMBRANE_TRANSPORTER_ACTIVITY	129	0.19855	2.68151	0	0.00260181	0.019	5181	tags=51%, list=31%, signal=74%		GO_ENDONUCLEASE_ACTIVITY	112	-0.173179	-2.12097	0.004	0.0969759	0.573	7756	tags=64%, list=47%, signal=121%
GO_VITAMIN_TRANSPORTER_ACTIVITY	20	0.46535	2.47145	0	0.00843443	0.068	5520	tags=80%, list=34%, signal=120%		GO_RNA_HELICASE_ACTIVITY	65	-0.223056	-2.07864	0.0039604	0.109792	0.667	5717	tags=57%, list=35%, signal=87%
GO_TRANSCRIPTIONAL_ACTIVATOR_ACTIVITY_RNA_POLYMERASE_II_TRANSCRIPTION_REGULATORY_REGION_SEQUENCE_SPECIFIC_BINDING	287	0.123221	2.44291	0.00194553	0.00957034	0.084	6326	tags=51%, list=38%, signal=81%		GO_CARBON_OXYGEN_LYASE_ACTIVITY	60	-0.218007	-2.01222	0.00205761	0.148131	0.8	7129	tags=65%, list=43%, signal=114%
GO_GDP_BINDING	48	0.291256	2.38017	0	0.0154605	0.141	6196	tags=67%, list=38%, signal=107%		GO_HELICASE_ACTIVITY	144	-0.143368	-1.98271	0.00598802	0.163201	0.862	9441	tags=72%, list=57%, signal=166%
GO_SYMPORTER_ACTIVITY	131	0.178328	2.37161	0.00200401	0.0149893	0.15	10035	tags=79%, list=61%, signal=200%		GO_COFACTOR_BINDING	243	-0.108612	-1.95663	0.012	0.172402	0.897	6033	tags=47%, list=37%, signal=74%
GO_ACTIVE_ION_TRANSMEMBRANE_TRANSPORTER_ACTIVITY	158	0.159116	2.33904	0	0.0181532	0.186	8453	tags=67%, list=51%, signal=137%		GO_PYRIDOXAL_PHOSPHATE_BINDING	43	-0.248946	-1.92125	0.00826446	0.192647	0.937	3189	tags=44%, list=19%, signal=55%
GO_UBIQUITIN_LIKE_PROTEIN_CONJUGATING_ENZYME_ACTIVITY	29	0.359566	2.33351	0	0.0173256	0.189	5446	tags=69%, list=33%, signal=103%		GO_TRNA_BINDING	40	-0.255493	-1.91103	0.00607287	0.190654	0.948	6097	tags=63%, list=37%, signal=99%
GO_MONOVALENT_INORGANIC_CATION_TRANSMEMBRANE_TRANSPORTER_ACTIVITY	323	0.109619	2.32553	0	0.0166093	0.194	9141	tags=66%, list=56%, signal=146%		GO_PROTEIN_PHOSPHATASE_BINDING	113	-0.15062	-1.87783	0.0160643	0.214013	0.972	10072	tags=76%, list=61%, signal=195%
GO_SUGAR_TRANSMEMBRANE_TRANSPORTER_ACTIVITY	29	0.36634	2.29699	0	0.0189049	0.229	10446	tags=100%, list=63%, signal=273%		GO_UNFOLDED_PROTEIN_BINDING	86	-0.168078	-1.85887	0.0136452	0.221325	0.981	10270	tags=79%, list=62%, signal=209%
GO_AMINO_ACID_TRANSMEMBRANE_TRANSPORTER_ACTIVITY	73	0.227127	2.25894	0.00383877	0.0218314	0.284	7330	tags=67%, list=45%, signal=120%		GO_PEPTIDE_RECEPTOR_ACTIVITY	122	-0.140445	-1.82495	0.00581395	0.251643	0.991	8505	tags=66%, list=52%, signal=135%
GO_TRANSCRIPTION_FACTOR_ACTIVITY_RNA_POLYMERASE_II_CORE_PROMOTER_PROXIMAL_REGION_SEQUENCE_SPECIFIC_BINDING	301	0.108554	2.24526	0	0.0221921	0.304	6342	tags=49%, list=39%, signal=78%		GO_HYDRO_LYASE_ACTIVITY	40	-0.24504	-1.82291	0.020284	0.240136	0.992	4210	tags=50%, list=26%, signal=67%
GO_DICARBOXYLIC_ACID_TRANSMEMBRANE_TRANSPORTER_ACTIVITY	32	0.3205	2.14976	0	0.0392793	0.496	3995	tags=56%, list=24%, signal=74%		GO_NAD_DEPENDENT_PROTEIN_DEACETYLASE_ACTIVITY	17	-0.367678	-1.80832	0.0200401	0.245025	0.996	2671	tags=53%, list=16%, signal=63%
GO_TRANSCRIPTIONAL_ACTIVATOR_ACTIVITY_RNA_POLYMERASE_II_CORE_PROMOTER_PROXIMAL_REGION_SEQUENCE_SPECIFIC_BINDING	206	0.127761	2.12307	0.00199203	0.0441552	0.56	6316	tags=51%, list=38%, signal=82%		GO_DNA_HELICASE_ACTIVITY	50	-0.211888	-1.78861	0.0153846	0.258245	0.997	10686	tags=86%, list=65%, signal=244%
GO_UBIQUITIN_LIKE_PROTEIN_SPECIFIC_PROTEASE_ACTIVITY	90	0.183516	2.04814	0.00201207	0.0662062	0.712	7973	tags=67%, list=48%, signal=129%		GO_RNA_METHYLTRANSFERASE_ACTIVITY	36	-0.250122	-1.78833	0.015748	0.246159	0.997	10073	tags=86%, list=61%, signal=221%
GO_PHOSPHATIDYLINOSITOL_PHOSPHATE_PHOSPHATASE_ACTIVITY	28	0.314873	2.02832	0.00392157	0.0711629	0.753	8939	tags=86%, list=54%, signal=187%		GO_ATP_DEPENDENT_DNA_HELICASE_ACTIVITY	32	-0.264722	-1.78494	0.0122699	0.238523	0.997	8002	tags=75%, list=49%, signal=146%
GO_S_ACYLTRANSFERASE_ACTIVITY	28	0.316515	2.00713	0.00391389	0.0774092	0.801	8912	tags=86%, list=54%, signal=186%		GO_S_ADENOSYLMETHIONINE_DEPENDENT_METHYLTRANSFERASE_ACTIVITY	111	-0.142281	-1.77297	0.016129	0.242018	0.997	11621	tags=85%, list=71%, signal=286%
GO_UBIQUITIN_LIKE_PROTEIN_TRANSFERASE_ACTIVITY	393	0.0891492	1.99119	0.00395257	0.081848	0.827	5313	tags=41%, list=32%, signal=59%		GO_MHC_CLASS_I_PROTEIN_BINDING	16	-0.362944	-1.76887	0.0142566	0.236318	0.998	7411	tags=81%, list=45%, signal=148%
GO_SULFUR_COMPOUND_TRANSMEMBRANE_TRANSPORTER_ACTIVITY	25	0.338048	1.98853	0.0104603	0.0795752	0.83	6957	tags=76%, list=42%, signal=131%		GO_MHC_PROTEIN_BINDING	25	-0.288854	-1.76484	0.022541	0.231562	0.998	7768	tags=76%, list=47%, signal=144%
GO_TRANSFERASE_ACTIVITY_TRANSFERRING_ACYL_GROUPS_OTHER_THAN_AMINO_ACYL_GROUPS	190	0.12231	1.98239	0.00369004	0.0791521	0.841	8930	tags=66%, list=54%, signal=143%		GO_EXTRACELLULAR_MATRIX_STRUCTURAL_CONSTITUENT	69	-0.183761	-1.75884	0.0256917	0.229346	0.999	4148	tags=43%, list=25%, signal=58%
GO_ION_ANTIPORTER_ACTIVITY	43	0.252864	1.97866	0.0083682	0.0783129	0.852	8868	tags=79%, list=54%, signal=171%		GO_PHOSPHATASE_BINDING	155	-0.118674	-1.74368	0.026749	0.238955	1	10072	tags=73%, list=61%, signal=186%
GO_CADHERIN_BINDING	28	0.308952	1.97102	0.00811359	0.0792596	0.862	10801	tags=96%, list=66%, signal=280%		GO_NEUROPEPTIDE_RECEPTOR_ACTIVITY	40	-0.234236	-1.74241	0.0167364	0.231617	1	8505	tags=75%, list=52%, signal=155%
GO_L_AMINO_ACID_TRANSMEMBRANE_TRANSPORTER_ACTIVITY	50	0.227881	1.95557	0.00838574	0.0839937	0.886	8445	tags=74%, list=51%, signal=151%		GO_ATPASE_ACTIVITY_COUPLED	301	-0.0871127	-1.73964	0.0232558	0.227129	1	4885	tags=38%, list=30%, signal=53%
GO_TRANSFERASE_ACTIVITY_TRANSFERRING_ACYL_GROUPS	220	0.113807	1.95517	0.00567108	0.0814185	0.887	8930	tags=65%, list=54%, signal=141%		GO_RNA_POLYMERASE_ACTIVITY	41	-0.224494	-1.6981	0.0236052	0.269038	1	8364	tags=73%, list=51%, signal=148%
GO_MONOSACCHARIDE_TRANSMEMBRANE_TRANSPORTER_ACTIVITY	18	0.391077	1.94965	0	0.0818833	0.897	10035	tags=100%, list=61%, signal=256%		GO_ENDORIBONUCLEASE_ACTIVITY	45	-0.209254	-1.69705	0.037422	0.261738	1	7544	tags=67%, list=46%, signal=123%
GO_DELAYED_RECTIFIER_POTASSIUM_CHANNEL_ACTIVITY	34	0.286577	1.93914	0.00835073	0.0845702	0.911	10790	tags=94%, list=66%, signal=272%		GO_CALMODULIN_DEPENDENT_PROTEIN_KINASE_ACTIVITY	28	-0.264371	-1.66831	0.0363289	0.292765	1	11536	tags=96%, list=70%, signal=321%
GO_CARBOHYDRATE_TRANSPORTER_ACTIVITY	38	0.269154	1.93847	0.00619835	0.0822351	0.911	10746	tags=92%, list=65%, signal=264%		GO_PROTEIN_DEACETYLASE_ACTIVITY	43	-0.215662	-1.66818	0.0181818	0.284033	1	7566	tags=67%, list=46%, signal=124%
GO_COFACTOR_TRANSPORTER_ACTIVITY	21	0.352944	1.93046	0.00817996	0.0837505	0.923	6742	tags=76%, list=41%, signal=129%		GO_DEACETYLASE_ACTIVITY	54	-0.192373	-1.65444	0.0335968	0.295129	1	8433	tags=70%, list=51%, signal=144%
GO_SODIUM_ION_TRANSMEMBRANE_TRANSPORTER_ACTIVITY	118	0.14939	1.92939	0.00592885	0.0818299	0.924	9141	tags=70%, list=56%, signal=157%		GO_OXIDOREDUCTASE_ACTIVITY_ACTING_ON_NAD_P_H	83	-0.151477	-1.65396	0.036961	0.287142	1	7242	tags=59%, list=44%, signal=105%
GO_ATPASE_ACTIVITY_COUPLED_TO_TRANSMEMBRANE_MOVEMENT_OF_IONS_PHOSPHORYLATIVE_MECHANISM	32	0.280725	1.90567	0.0152381	0.0907757	0.943	9281	tags=84%, list=56%, signal=193%		GO_MITOGEN_ACTIVATED_PROTEIN_KINASE_BINDING	23	-0.29071	-1.65115	0.0326531	0.282782	1	5961	tags=65%, list=36%, signal=102%
GO_SOLUTE_CATION_SYMPORTER_ACTIVITY	90	0.169353	1.89977	0.0124224	0.0912999	0.947	10035	tags=78%, list=61%, signal=198%		GO_NEUROPEPTIDE_HORMONE_ACTIVITY	21	-0.294104	-1.64145	0.0353635	0.288715	1	5359	tags=62%, list=33%, signal=92%
GO_DIVALENT_INORGANIC_CATION_TRANSMEMBRANE_TRANSPORTER_ACTIVITY	160	0.126728	1.89075	0.0019802	0.093941	0.954	9564	tags=71%, list=58%, signal=167%		GO_FATTY_ACYL_COA_BINDING	31	-0.245963	-1.64126	0.0337302	0.281402	1	7646	tags=71%, list=46%, signal=132%
GO_THIOL_DEPENDENT_UBIQUITIN_SPECIFIC_PROTEASE_ACTIVITY	67	0.190127	1.88553	0.0141988	0.0943122	0.962	6959	tags=61%, list=42%, signal=106%		GO_RRNA_BINDING	54	-0.181957	-1.60027	0.0501002	0.333358	1	4944	tags=48%, list=30%, signal=69%
GO_CATION_AMINO_ACID_SYMPORTER_ACTIVITY	15	0.407718	1.88331	0.00988142	0.0932633	0.964	7564	tags=87%, list=46%, signal=160%		GO_CALMODULIN_BINDING	170	-0.106445	-1.59446	0.0395257	0.334369	1	10570	tags=75%, list=64%, signal=206%
GO_CALCIUM_DEPENDENT_PROTEIN_BINDING	54	0.219176	1.86789	0.0118343	0.0987036	0.976	10736	tags=87%, list=65%, signal=249%		GO_LYASE_ACTIVITY	157	-0.10966	-1.58243	0.0481172	0.345063	1	7129	tags=54%, list=43%, signal=95%
GO_CORE_PROMOTER_PROXIMAL_REGION_DNA_BINDING	300	0.0923995	1.86283	0.0237624	0.0989895	0.981	6685	tags=50%, list=41%, signal=82%		GO_ATP_DEPENDENT_MICROTUBULE_MOTOR_ACTIVITY	17	-0.321747	-1.57902	0.0621359	0.341751	1	7302	tags=76%, list=44%, signal=137%
GO_NUCLEOBASE_CONTAINING_COMPOUND_TRANSMEMBRANE_TRANSPORTER_ACTIVITY	29	0.293438	1.85114	0.00617284	0.102813	0.984	8237	tags=79%, list=50%, signal=158%		GO_SPECTRIN_BINDING	22	-0.277608	-1.55437	0.059761	0.37474	1	9659	tags=86%, list=59%, signal=209%
[truncated: 312 more rows]

## Sheet: (c) Cellular Component
Dataset EV2 (c) GSEA (Gene-Set Enrichment analysis) Cellular Component list.
[truncated: 222 more rows]
