# Supplementary material for: SLC6A20 transporter: a novel regulator of brain glycine homeostasis and NMDAR function
Source: EMBO Mol Med. 2021 Jan 11;13(2):e12632. doi: 10.15252/emmm.202012632 (PMC7863395; doi:10.15252/emmm.202012632)
Supplement: Supplementary file 4 — Dataset EV2 [file EMMM-13-e12632-s004.zip › EMM-2020-12632-V3-Data_Set_EV2/README.txt]

Dataset EV2

GSEA results of PtenΔC/ΔC /WT mice for C5 target gene sets.

(A) GSEA results using P21 whole-brain PtenΔC/ΔC/WT input genes for C5 Biological Process (C5 BP) category. The significant gene sets (FDR < 0.05) are marked with red and blue (positive and negative enrichments, respectively). 

(B) GSEA results using P21 whole-brain PtenΔC/ΔC/WT input genes for C5 Molecular Function (C5 MF) category.

(C) GSEA results using P21 whole-brain PtenΔC/ΔC/WT input genes for C5 Cellular Component (C5 CC) category.

Raw data were submitted to the GEO (Gene Expression Omnibus) repository with accession GSE119236.
