# Supplementary material for: SLC6A20 transporter: a novel regulator of brain glycine homeostasis and NMDAR function
Source: EMBO Mol Med. 2021 Jan 11;13(2):e12632. doi: 10.15252/emmm.202012632 (PMC7863395; doi:10.15252/emmm.202012632)
Supplement: Supplementary file 5 — Source Data for Expanded View [file EMMM-13-e12632-s009.zip]

Archive with 2 entries (2 files):
- EMM-2020-12632-V3-Figure_EV1_Source_Data-sd.jpg
- __MACOSX/._EMM-2020-12632-V3-Figure_EV1_Source_Data-sd.jpg
